# Supplementary material for: Transcription and chromatin regulation by TAF4b during cellular quiescence of developing prospermatogonia
Source: Front Cell Dev Biol. 2023 Oct 12;11:1270408. doi: 10.3389/fcell.2023.1270408 (PMC10600471; doi:10.3389/fcell.2023.1270408)
Supplement: Supplementary file 1 [file Presentation1.zip]

Archive with 11 entries (10 files):
- Gura et al., Supplemental Files/
- Gura et al., Supplemental Files/.DS_Store
- __MACOSX/Gura et al., Supplemental Files/._.DS_Store
- Gura et al., Supplemental Files/Supplementary Table 3.xlsx
- __MACOSX/Gura et al., Supplemental Files/._Supplementary Table 3.xlsx
- Gura et al., Supplemental Files/Supplementary Table 2.xlsx
- __MACOSX/Gura et al., Supplemental Files/._Supplementary Table 2.xlsx
- Gura et al., Supplemental Files/Supplementary Figure 1.tif
- __MACOSX/Gura et al., Supplemental Files/._Supplementary Figure 1.tif
- Gura et al., Supplemental Files/Supplementary Table 1.tif
- __MACOSX/Gura et al., Supplemental Files/._Supplementary Table 1.tif
