# Supplementary material for: Transcription and chromatin regulation by TAF4b during cellular quiescence of developing prospermatogonia
Source: Front Cell Dev Biol. 2023 Oct 12;11:1270408. doi: 10.3389/fcell.2023.1270408 (PMC10600471; doi:10.3389/fcell.2023.1270408)
Supplement: Supplementary file 1 [file Presentation1.zip › Gura et al., Supplemental Files/Supplementary Table 3.xlsx]

## Sheet: Description
Description for Supplementary Table 3
Tab	Description
M-TAF4b-1_annotatedpeaks	Annotated peaks file for TAF4b male Replicate 1
M-TAF4b-2_annotatedpeaks	Annotated peaks file for TAF4b male Replicate 2
M-TAF4b-1_PromoterNames	List of the promoters identified in TAF4b male Replicate 1 with ID numbers and gene symbols
M-TAF4b-2_PromoterNames	List of the promoters identified in TAF4b male Replicate 2 with ID numbers and gene symbols
M-H3K4me3-1_annotatedregions	Annotated regions file for H3K4me3 male Replicate 1
M-H3K4me3-2_annotatedregions	Annotated regions file for H3K4me3 male Replicate 2
M-TAF4b-1_Motifs	List of known transcription factor motifs enriched at TAF4b-bound CUT&RUN peaks from Replicate 1
M-TAF4b-2_Motifs	List of known transcription factor motifs enriched at TAF4b-bound CUT&RUN peaks from Replicate 2

## Sheet: M-TAF4b-1_annotatedpeaks
PeakID	Chr	Start	End	Strand	Peak Score	Focus Ratio/Region Size	Annotation	Detailed Annotation	Distance to TSS	Nearest PromoterID	Entrez ID	Nearest Unigene	Nearest Refseq	Nearest Ensembl	Gene Name	Gene Alias	Gene Description	Gene Type
JH584304.1-1	JH584304.1	59711	59853	+	266.5	0.562	promoter-TSS (ENSMUST00000179505)	NA	-92	ENSMUST00000178343
1-1	1	24651760	24651902	+	73.5	0.987	promoter-TSS (ENSMUST00000187714)	NA	-50	ENSMUST00000088336
18-2	18	14916068	14916210	+	71.5	0.583	promoter-TSS (ENSMUST00000169862)	NA	-163	ENSMUST00000234789
3-2	3	95532120	95532262	+	66.5	0.678	promoter-TSS (ENSMUST00000037983)	NA	-113	ENSMUST00000199421
7-1	7	28510049	28510191	+	64.5	0.613	promoter-TSS (ENSMUST00000174755)	NA	-195	ENSMUST00000038572
11-3	11	69563242	69563384	+	63.5	0.589	promoter-TSS (ENSMUST00000128519)	NA	-64	ENSMUST00000102589
17-9	17	57338682	57338824	+	63.5	0.558	promoter-TSS (ENSMUST00000233480)	NA	-231	ENSMUST00000233480
15-1	15	79430923	79431065	+	63	0.612	promoter-TSS (ENSMUST00000229877)	NA	-52	ENSMUST00000054014
4-2	4	94940481	94940623	+	61	0.662	promoter-TSS (ENSMUST00000107094)	NA	-93	ENSMUST00000107094
8-1	8	107064677	107064819	+	61	0.684	promoter-TSS (ENSMUST00000067512)	NA	-128	ENSMUST00000067512
6-4	6	51446937	51447079	+	60.5	0.577	promoter-TSS (ENSMUST00000031862)	NA	-134	ENSMUST00000069949
2-7	2	25114723	25114865	+	60.1	0.636	promoter-TSS (ENSMUST00000043584)	NA	-80	ENSMUST00000043584
13-3	13	14238072	14238214	+	60.1	0.597	promoter-TSS (ENSMUST00000110536)	NA	-70	ENSMUST00000170957
17-10	17	25105441	25105583	+	59.6	0.626	promoter-TSS (ENSMUST00000234293)	NA	-105	ENSMUST00000117890
11-4	11	55360328	55360470	+	59.1	0.595	promoter-TSS (ENSMUST00000018727)	NA	-112	ENSMUST00000018727
18-3	18	36407920	36408062	+	58.1	0.567	Intergenic	NA	-6159	ENSMUST00000051301
11-5	11	103023748	103023890	+	58.1	0.589	promoter-TSS (ENSMUST00000107037)	NA	-321	ENSMUST00000107037
9-17	9	13738797	13738939	+	57.6	0.585	promoter-TSS (ENSMUST00000129861)	NA	-144	ENSMUST00000059579
7-2	7	92390713	92390855	+	57.1	0.665	promoter-TSS (ENSMUST00000032879)	NA	-27	ENSMUST00000032879
8-2	8	20016361	20016503	+	57.1	0.967	promoter-TSS (ENSMUST00000140111)	NA	-34	ENSMUST00000140111
7-3	7	16608878	16609020	+	56.6	0.629	promoter-TSS (ENSMUST00000181501)	NA	-138	ENSMUST00000205647
7-4	7	18909834	18909976	+	56.6	0.699	promoter-TSS (ENSMUST00000117338)	NA	-441	ENSMUST00000117338
1-2	1	131455143	131455285	+	56.6	0.588	promoter-TSS (ENSMUST00000186543)	NA	-124	ENSMUST00000189893
14-8	14	20979204	20979346	+	56.1	0.652	promoter-TSS (ENSMUST00000226113)	NA	-191	ENSMUST00000226113
9-18	9	40712388	40712530	+	55.6	0.633	promoter-TSS (ENSMUST00000138895)	NA	-113	ENSMUST00000149936
6-5	6	86646372	86646514	+	54.1	0.637	promoter-TSS (ENSMUST00000204437)	NA	-300	ENSMUST00000001184
17-11	17	85265123	85265265	+	53.6	0.605	promoter-TSS (ENSMUST00000234288)	NA	-56	ENSMUST00000181147
2-8	2	93988385	93988527	+	53.6	0.598	promoter-TSS (ENSMUST00000028619)	NA	-147	ENSMUST00000028619
9-19	9	103242989	103243131	+	53.1	0.634	promoter-TSS (ENSMUST00000116517)	NA	-21	ENSMUST00000035484
3-4	3	75464188	75464330	+	52.6	0.642	promoter-TSS (ENSMUST00000161776)	NA	-96	ENSMUST00000161137
1-3	1	46892677	46892819	+	52.1	0.58	exon (ENSMUST00000027131, exon 1 of 10)	NA	458	ENSMUST00000027131
10-1	10	80458278	80458420	+	52.1	0.603	promoter-TSS (ENSMUST00000079773)	NA	-323	ENSMUST00000079773
11-6	11	22237071	22237213	+	52.1	0.584	promoter-TSS (ENSMUST00000180360)	NA	-347	ENSMUST00000109563
1-4	1	86287131	86287273	+	51.6	0.652	promoter-TSS (ENSMUST00000137643)	NA	-80	ENSMUST00000027438
3-3	3	95836417	95836559	+	51.6	0.667	promoter-TSS (ENSMUST00000170125)	NA	-70	ENSMUST00000165307
9-23	9	20563090	20563232	+	50.6	0.558	promoter-TSS (ENSMUST00000034689)	NA	-230	ENSMUST00000034689
14-10	14	62998609	62998751	+	50.6	0.699	promoter-TSS (ENSMUST00000225250)	NA	-62	ENSMUST00000225250
8-3	8	71151404	71151546	+	50.6	0.649	promoter-TSS (ENSMUST00000095267)	NA	-124	ENSMUST00000095267
9-22	9	3015652	3015794	+	50.1	0.981	promoter-TSS (ENSMUST00000099050)	NA	69	ENSMUST00000099050
3-6	3	123302079	123302221	+	50.1	0.617	promoter-TSS (ENSMUST00000199645)	NA	-97	ENSMUST00000196466
17-12	17	34822733	34822875	+	50.1	0.62	promoter-TSS (ENSMUST00000174045)	NA	-140	ENSMUST00000015622
9-20	9	56983464	56983606	+	50.1	0.631	promoter-TSS (ENSMUST00000168678)	NA	-125	ENSMUST00000168678
15-2	15	83348841	83348983	+	49.6	0.745	promoter-TSS (ENSMUST00000056177)	NA	-105	ENSMUST00000171436
9-25	9	62030046	62030188	+	49.6	0.647	promoter-TSS (ENSMUST00000174955)	NA	-180	ENSMUST00000185873
10-2	10	93871698	93871840	+	49.6	0.689	promoter-TSS (ENSMUST00000132735)	NA	-90	ENSMUST00000119818
7-6	7	27147185	27147327	+	49.6	0.634	promoter-TSS (ENSMUST00000037399)	NA	-145	ENSMUST00000172269
7-5	7	24776464	24776606	+	49.6	0.64	promoter-TSS (ENSMUST00000053410)	NA	-95	ENSMUST00000179556
3-5	3	38539028	38539170	+	48.6	0.619	promoter-TSS (ENSMUST00000120875)	NA	-106	ENSMUST00000120875
4-3	4	41348855	41348997	+	48.6	0.658	promoter-TSS (ENSMUST00000136705)	NA	-70	ENSMUST00000108060
7-10	7	128063469	128063611	+	48.6	0.614	promoter-TSS (ENSMUST00000141079)	NA	-99	ENSMUST00000123666
10-3	10	79951350	79951492	+	48.6	0.617	promoter-TSS (ENSMUST00000128992)	NA	-216	ENSMUST00000144883
11-7	11	103006860	103007002	+	48.6	0.624	promoter-TSS (ENSMUST00000053063)	NA	-126	ENSMUST00000053063
7-8	7	24967345	24967487	+	47.6	0.582	promoter-TSS (ENSMUST00000169392)	NA	287	ENSMUST00000169266
14-9	14	52341598	52341740	+	47.6	0.598	promoter-TSS (ENSMUST00000228786)	NA	-184	ENSMUST00000164655
2-9	2	34661865	34662007	+	47.6	0.66	promoter-TSS (ENSMUST00000100171)	NA	-46	ENSMUST00000028222
7-9	7	45463818	45463960	+	47.6	0.616	promoter-TSS (ENSMUST00000209245)	NA	116	ENSMUST00000211263
2-11	2	84508495	84508637	+	47.1	0.629	promoter-TSS (ENSMUST00000138529)	NA	-104	ENSMUST00000111664
1-5	1	165288592	165288734	+	47.1	0.622	promoter-TSS (ENSMUST00000193575)	NA	57	ENSMUST00000027853
1-6	1	151304178	151304320	+	47.1	0.618	promoter-TSS (ENSMUST00000186244)	NA	-43	ENSMUST00000185247
11-8	11	53321852	53321994	+	47.1	0.552	promoter-TSS (ENSMUST00000109019)	NA	73	ENSMUST00000156037
5-3	5	34817527	34817669	+	46.7	0.669	promoter-TSS (ENSMUST00000148588)	NA	-106	ENSMUST00000041364
19-1	19	53131032	53131174	+	46.7	0.634	promoter-TSS (ENSMUST00000237832)	NA	-84	ENSMUST00000050096
19-2	19	7017430	7017572	+	46.7	0.561	promoter-TSS (ENSMUST00000025918)	NA	-166	ENSMUST00000025918
8-4	8	71245429	71245571	+	46.7	0.583	promoter-TSS (ENSMUST00000212551)	NA	-419	ENSMUST00000211948
12-2	12	40273290	40273432	+	46.7	0.663	promoter-TSS (ENSMUST00000158746)	NA	-2	ENSMUST00000170019
17-14	17	34338385	34338527	+	46.7	0.64	promoter-TSS (ENSMUST00000236938)	NA	-59	ENSMUST00000236938
11-9	11	6394477	6394619	+	46.2	0.632	promoter-TSS (ENSMUST00000109737)	NA	-105	ENSMUST00000109737
10-7	10	128532237	128532379	+	46.2	0.592	promoter-TSS (ENSMUST00000220593)	NA	-175	ENSMUST00000000727
11-12	11	68582658	68582800	+	46.2	0.627	promoter-TSS (ENSMUST00000108673)	NA	-12	ENSMUST00000102611
7-7	7	44579058	44579200	+	46.2	0.588	promoter-TSS (ENSMUST00000208405)	NA	-209	ENSMUST00000166972
1-7	1	92108133	92108275	+	46.2	0.591	promoter-TSS (ENSMUST00000097644)	NA	-141	ENSMUST00000097644
5-5	5	21087235	21087377	+	46.2	0.713	promoter-TSS (ENSMUST00000118174)	NA	117	ENSMUST00000115259
11-10	11	61066033	61066175	+	45.7	0.59	promoter-TSS (ENSMUST00000174220)	NA	-223	ENSMUST00000041683
7-11	7	4688113	4688255	+	45.7	0.621	promoter-TSS (ENSMUST00000205952)	NA	-117	ENSMUST00000079970
14-11	14	55131332	55131474	+	45.7	0.606	promoter-TSS (ENSMUST00000150975)	NA	-202	ENSMUST00000116476
13-4	13	12409992	12410134	+	45.7	0.602	promoter-TSS (ENSMUST00000221046)	NA	155	ENSMUST00000223324
2-10	2	32342131	32342273	+	45.7	0.586	promoter-TSS (ENSMUST00000113310)	NA	-745	ENSMUST00000113310
1-8	1	154975405	154975547	+	45.7	0.738	promoter-TSS (ENSMUST00000055322)	NA	-94	ENSMUST00000055322
19-3	19	11942841	11942983	+	45.7	0.598	promoter-TSS (ENSMUST00000025590)	NA	-393	ENSMUST00000025590
6-6	6	50543598	50543740	+	45.7	0.66	promoter-TSS (ENSMUST00000077766)	NA	46	ENSMUST00000147260
10-4	10	96452635	96452777	+	45.7	0.653	promoter-TSS (ENSMUST00000038377)	NA	-162	ENSMUST00000038377
9-29	9	36679019	36679161	+	45.2	0.643	promoter-TSS (ENSMUST00000217599)	NA	-93	ENSMUST00000180474
19-4	19	8700669	8700811	+	45.2	0.655	promoter-TSS (ENSMUST00000206155)	NA	-7	ENSMUST00000170157
6-7	6	136805175	136805317	+	45.2	0.713	promoter-TSS (ENSMUST00000141598)	NA	-15	ENSMUST00000116514
7-17	7	84339151	84339293	+	44.7	0.627	promoter-TSS (ENSMUST00000207975)	NA	-55	ENSMUST00000207975
10-8	10	128657546	128657688	+	44.7	0.64	promoter-TSS (ENSMUST00000220150)	NA	-103	ENSMUST00000219524
17-15	17	21165469	21165611	+	44.7	0.588	promoter-TSS (ENSMUST00000173658)	NA	-33	ENSMUST00000007708
9-31	9	44245767	44245909	+	44.7	0.629	promoter-TSS (ENSMUST00000052686)	NA	-153	ENSMUST00000052686
14-12	14	55252750	55252892	+	44.7	0.596	promoter-TSS (ENSMUST00000022815)	NA	-90	ENSMUST00000022815
10-6	10	80973188	80973330	+	44.2	0.614	promoter-TSS (ENSMUST00000117956)	NA	-528	ENSMUST00000117956
10-11	10	81156605	81156747	+	44.2	0.636	promoter-TSS (ENSMUST00000050867)	NA	-261	ENSMUST00000050867
7-12	7	19449450	19449592	+	44.2	0.566	promoter-TSS (ENSMUST00000173966)	NA	-158	ENSMUST00000093552
10-10	10	40225134	40225276	+	44.2	0.699	promoter-TSS (ENSMUST00000044672)	NA	-99	ENSMUST00000044672
3-9	3	107240418	107240560	+	44.2	0.611	promoter-TSS (ENSMUST00000197769)	NA	-72	ENSMUST00000197769
8-5	8	57964657	57964799	+	44.2	0.614	promoter-TSS (ENSMUST00000067925)	NA	-213	ENSMUST00000067925
15-3	15	44291343	44291485	+	44.2	0.607	promoter-TSS (ENSMUST00000227789)	NA	-24	ENSMUST00000232353
7-19	7	117842968	117843110	+	44.2	0.601	promoter-TSS (ENSMUST00000138180)	NA	-49	ENSMUST00000138180
7-13	7	100021248	100021390	+	44.2	0.635	promoter-TSS (ENSMUST00000208168)	NA	-121	ENSMUST00000051777
6-11	6	70821320	70821462	+	44.2	0.606	promoter-TSS (ENSMUST00000162950)	NA	-108	ENSMUST00000034093
6-8	6	71609928	71610070	+	44.2	0.616	promoter-TSS (ENSMUST00000167220)	NA	-25	ENSMUST00000207023
10-5	10	80662168	80662310	+	44.2	0.589	promoter-TSS (ENSMUST00000060987)	NA	-251	ENSMUST00000060987
18-5	18	42644380	42644522	+	43.7	0.611	promoter-TSS (ENSMUST00000237602)	NA	-101	ENSMUST00000237602
6-9	6	21949411	21949553	+	43.7	0.596	promoter-TSS (ENSMUST00000151473)	NA	-88	ENSMUST00000031680
5-7	5	138278462	138278604	+	43.7	0.566	promoter-TSS (ENSMUST00000159350)	NA	31	ENSMUST00000160729
7-15	7	44703700	44703842	+	43.7	0.61	TTS (ENSMUST00000209417)	NA	533	ENSMUST00000211084
3-8	3	89009255	89009397	+	43.7	0.596	promoter-TSS (ENSMUST00000196921)	NA	-60	ENSMUST00000081848
6-12	6	83808739	83808881	+	43.2	0.579	promoter-TSS (ENSMUST00000205421)	NA	-87	ENSMUST00000058383
16-4	16	4698314	4698456	+	43.2	0.623	promoter-TSS (ENSMUST00000143873)	NA	-206	ENSMUST00000037843
4-7	4	116577898	116578040	+	43.2	0.667	promoter-TSS (ENSMUST00000106459)	NA	-176	ENSMUST00000045542
2-14	2	143853219	143853361	+	43.2	0.673	promoter-TSS (ENSMUST00000016072)	NA	-107	ENSMUST00000016072
7-20	7	44082947	44083089	+	43.2	0.63	intron (ENSMUST00000127790, intron 1 of 2)	NA	4576	ENSMUST00000127790
14-13	14	45456964	45457106	+	43.2	0.582	promoter-TSS (ENSMUST00000227009)	NA	-139	ENSMUST00000227086
11-14	11	35660169	35660311	+	43.2	0.667	promoter-TSS (ENSMUST00000018990)	NA	-71	ENSMUST00000018990
4-6	4	129355285	129355427	+	43.2	0.615	promoter-TSS (ENSMUST00000048162)	NA	-18	ENSMUST00000048162
4-5	4	126914887	126915029	+	43.2	0.615	promoter-TSS (ENSMUST00000030623)	NA	-159	ENSMUST00000030623
6-10	6	38528209	38528351	+	43.2	0.636	promoter-TSS (ENSMUST00000163047)	NA	11	ENSMUST00000163047
8-7	8	19834601	19834743	+	42.7	0.793	promoter-TSS (ENSMUST00000212002)	NA	-90	ENSMUST00000212002
12-3	12	32000399	32000541	+	42.7	0.527	promoter-TSS (ENSMUST00000172314)	NA	64	ENSMUST00000172314
7-21	7	4742840	4742982	+	42.7	0.56	promoter-TSS (ENSMUST00000130215)	NA	-203	ENSMUST00000098853
18-4	18	36693418	36693560	+	42.7	0.574	promoter-TSS (ENSMUST00000155329)	NA	-175	ENSMUST00000155329
5-4	5	34345143	34345285	+	42.7	0.616	promoter-TSS (ENSMUST00000119171)	NA	-150	ENSMUST00000119171
1-11	1	86454284	86454426	+	42.7	0.669	promoter-TSS (ENSMUST00000186255)	NA	-93	ENSMUST00000045897
9-32	9	37119394	37119536	+	42.7	0.699	promoter-TSS (ENSMUST00000034632)	NA	-54	ENSMUST00000034632
11-16	11	117545379	117545521	+	42.7	0.658	promoter-TSS (ENSMUST00000141115)	NA	51	ENSMUST00000141115
4-8	4	33310172	33310314	+	42.7	0.672	promoter-TSS (ENSMUST00000108153)	NA	-68	ENSMUST00000108153
5-8	5	129970600	129970742	+	42.7	0.614	promoter-TSS (ENSMUST00000201855)	NA	-140	ENSMUST00000051758
7-22	7	18962624	18962766	+	42.7	0.635	exon (ENSMUST00000206335, exon 1 of 1)	NA	387	ENSMUST00000206335
11-15	11	106163831	106163973	+	42.7	0.667	promoter-TSS (ENSMUST00000021052)	NA	-104	ENSMUST00000021052
7-18	7	44202874	44203016	+	42.2	0.641	promoter-TSS (ENSMUST00000141901)	NA	165	ENSMUST00000107912
1-10	1	74545055	74545197	+	42.2	0.658	promoter-TSS (ENSMUST00000087215)	NA	-91	ENSMUST00000087215
11-21	11	118139481	118139623	+	42.2	0.645	promoter-TSS (ENSMUST00000017276)	NA	-134	ENSMUST00000106305
10-16	10	86541495	86541637	+	42.2	0.58	promoter-TSS (ENSMUST00000217747)	NA	-109	ENSMUST00000075632
10-9	10	81018583	81018725	+	42.2	0.636	promoter-TSS (ENSMUST00000178422)	NA	-185	ENSMUST00000178422
2-15	2	173501448	173501590	+	42.2	0.686	promoter-TSS (ENSMUST00000153162)	NA	-34	ENSMUST00000142820
8-9	8	71292277	71292419	+	42.2	0.593	promoter-TSS (ENSMUST00000002989)	NA	16	ENSMUST00000002989
18-6	18	80194998	80195140	+	42.2	0.614	promoter-TSS (ENSMUST00000066743)	NA	-372	ENSMUST00000066743
5-6	5	124465980	124466122	+	42.2	0.684	promoter-TSS (ENSMUST00000147737)	NA	-16	ENSMUST00000031344
16-2	16	43710080	43710222	+	42.2	0.635	promoter-TSS (ENSMUST00000124674)	NA	-12	ENSMUST00000178400
10-14	10	80235439	80235581	+	42.2	0.655	promoter-TSS (ENSMUST00000105349)	NA	-126	ENSMUST00000092295
4-4	4	152080709	152080851	+	42.2	0.722	promoter-TSS (ENSMUST00000055688)	NA	-65	ENSMUST00000055688
14-16	14	56809322	56809464	+	42.2	0.713	promoter-TSS (ENSMUST00000065302)	NA	-90	ENSMUST00000065302
17-16	17	35383942	35384084	+	41.7	0.59	promoter-TSS (ENSMUST00000172285)	NA	-82	ENSMUST00000172285
7-24	7	117728844	117728986	+	41.7	0.697	promoter-TSS (ENSMUST00000206491)	NA	-30	ENSMUST00000032888
13-6	13	12580582	12580724	+	41.7	0.594	promoter-TSS (ENSMUST00000221739)	NA	-102	ENSMUST00000221560
11-19	11	68985711	68985853	+	41.7	0.554	promoter-TSS (ENSMUST00000101004)	NA	-261	ENSMUST00000101004
11-18	11	62441896	62442038	+	41.7	0.68	promoter-TSS (ENSMUST00000019649)	NA	-30	ENSMUST00000019649
7-14	7	30349628	30349770	+	41.7	0.636	promoter-TSS (ENSMUST00000042726)	NA	43	ENSMUST00000042726
2-13	2	3285027	3285169	+	41.7	0.628	promoter-TSS (ENSMUST00000091504)	NA	-151	ENSMUST00000081932
7-16	7	27207545	27207687	+	41.7	0.701	promoter-TSS (ENSMUST00000147449)	NA	-69	ENSMUST00000147449
2-16	2	25873366	25873508	+	41.7	0.628	promoter-TSS (ENSMUST00000114167)	NA	-143	ENSMUST00000091268
11-17	11	100830341	100830483	+	41.7	0.654	promoter-TSS (ENSMUST00000092671)	NA	-46	ENSMUST00000127638
10-12	10	121933215	121933357	+	41.7	0.64	promoter-TSS (ENSMUST00000038772)	NA	-10	ENSMUST00000140299
1-9	1	74323930	74324072	+	41.7	0.639	promoter-TSS (ENSMUST00000027370)	NA	-88	ENSMUST00000113805
8-8	8	48128221	48128363	+	41.7	0.664	promoter-TSS (ENSMUST00000098781)	NA	-99	ENSMUST00000080353
16-3	16	49519408	49519550	+	41.2	0.679	promoter-TSS (ENSMUST00000046777)	NA	-117	ENSMUST00000046777
15-6	15	101144250	101144392	+	41.2	0.733	Intergenic	NA	-7829	ENSMUST00000228985
13-7	13	5911256	5911398	+	41.2	0.667	promoter-TSS (ENSMUST00000222857)	NA	-154	ENSMUST00000000080
7-23	7	28092182	28092324	+	41.2	0.662	promoter-TSS (ENSMUST00000132910)	NA	-120	ENSMUST00000003536
4-10	4	45012505	45012647	+	41.2	0.556	promoter-TSS (ENSMUST00000180217)	NA	-164	ENSMUST00000180217
18-7	18	21433375	21433517	+	41.2	0.578	promoter-TSS (ENSMUST00000234115)	NA	-251	ENSMUST00000049260
17-13	17	36152250	36152392	+	41.2	0.6	promoter-TSS (ENSMUST00000082337)	NA	-86	ENSMUST00000082337
9-33	9	121539269	121539411	+	41.2	0.709	promoter-TSS (ENSMUST00000215833)	NA	-55	ENSMUST00000035113
12-4	12	84498062	84498204	+	41.2	0.605	promoter-TSS (ENSMUST00000220491)	NA	-63	ENSMUST00000137170
1-17	1	151630774	151630916	+	41.2	0.605	promoter-TSS (ENSMUST00000186444)	NA	-76	ENSMUST00000186444
12-5	12	65012370	65012512	+	41.2	0.657	promoter-TSS (ENSMUST00000222508)	NA	-133	ENSMUST00000222508
1-12	1	78635432	78635574	+	41.2	0.685	promoter-TSS (ENSMUST00000142704)	NA	-39	ENSMUST00000035779
17-21	17	56386108	56386250	+	40.7	0.564	promoter-TSS (ENSMUST00000226053)	NA	-455	ENSMUST00000226053
17-18	17	24746947	24747089	+	40.7	0.591	promoter-TSS (ENSMUST00000177154)	NA	-106	ENSMUST00000176652
4-11	4	119151765	119151907	+	40.7	0.612	promoter-TSS (ENSMUST00000142884)	NA	-35	ENSMUST00000079644
17-17	17	56386424	56386566	+	40.7	0.548	promoter-TSS (ENSMUST00000226053)	NA	-139	ENSMUST00000226053
7-28	7	6159012	6159154	+	40.7	0.669	promoter-TSS (ENSMUST00000207315)	NA	-87	ENSMUST00000207628
7-25	7	109660684	109660826	+	40.7	0.579	promoter-TSS (ENSMUST00000169638)	NA	-162	ENSMUST00000211798
2-17	2	49342080	49342222	+	40.7	0.659	intron (ENSMUST00000092123, intron 1 of 13)	NA	653	ENSMUST00000092123
1-14	1	175520364	175520506	+	40.7	0.593	promoter-TSS (ENSMUST00000027809)	NA	32	ENSMUST00000210367
5-9	5	135178311	135178453	+	40.7	0.702	promoter-TSS (ENSMUST00000139565)	NA	-129	ENSMUST00000153183
2-18	2	167191233	167191375	+	40.7	0.645	promoter-TSS (ENSMUST00000109221)	NA	-201	ENSMUST00000109221
9-35	9	35122264	35122406	+	40.7	0.641	promoter-TSS (ENSMUST00000127996)	NA	16	ENSMUST00000127996
11-28	11	95966500	95966642	+	40.7	0.593	promoter-TSS (ENSMUST00000107684)	NA	-75	ENSMUST00000090541
2-12	2	26335403	26335545	+	40.2	0.594	promoter-TSS (ENSMUST00000091252)	NA	-234	ENSMUST00000133463
10-18	10	80003482	80003624	+	40.2	0.642	promoter-TSS (ENSMUST00000054666)	NA	-59	ENSMUST00000105365
10-17	10	127918910	127919052	+	40.2	0.59	promoter-TSS (ENSMUST00000127439)	NA	-142	ENSMUST00000217728
1-15	1	180023575	180023717	+	40.2	0.638	promoter-TSS (ENSMUST00000161814)	NA	-6	ENSMUST00000161814
17-20	17	46867117	46867259	+	40.2	0.692	promoter-TSS (ENSMUST00000015749)	NA	-87	ENSMUST00000015749
5-13	5	135807311	135807453	+	40.2	0.634	promoter-TSS (ENSMUST00000178515)	NA	48	ENSMUST00000019323
7-30	7	28937599	28937741	+	40.2	0.654	promoter-TSS (ENSMUST00000108238)	NA	-84	ENSMUST00000108238
19-7	19	8796700	8796842	+	40.2	0.658	promoter-TSS (ENSMUST00000096753)	NA	-74	ENSMUST00000096751
10-13	10	39245591	39245733	+	40.2	0.634	promoter-TSS (ENSMUST00000099967)	NA	-98	ENSMUST00000063091
18-8	18	31767919	31768061	+	40.2	0.596	promoter-TSS (ENSMUST00000234772)	NA	-148	ENSMUST00000234846
7-26	7	128212927	128213069	+	40.2	0.667	promoter-TSS (ENSMUST00000043138)	NA	-54	ENSMUST00000098007
6-13	6	124805972	124806114	+	40.2	0.726	promoter-TSS (ENSMUST00000024270)	NA	-185	ENSMUST00000153306
11-20	11	100210611	100210753	+	40.2	0.636	promoter-TSS (ENSMUST00000151513)	NA	-29	ENSMUST00000049385
8-11	8	112026918	112027060	+	40.2	0.634	promoter-TSS (ENSMUST00000212958)	NA	-135	ENSMUST00000038739
15-8	15	102314561	102314703	+	39.7	0.629	promoter-TSS (ENSMUST00000165837)	NA	54	ENSMUST00000170884
3-10	3	95789609	95789751	+	39.7	0.674	promoter-TSS (ENSMUST00000036418)	NA	-117	ENSMUST00000161866
17-22	17	64170857	64170999	+	39.7	0.624	promoter-TSS (ENSMUST00000232945)	NA	-82	ENSMUST00000232945
11-23	11	86648381	86648523	+	39.7	0.647	promoter-TSS (ENSMUST00000103186)	NA	-61	ENSMUST00000103186
16-5	16	22258451	22258593	+	39.7	0.583	promoter-TSS (ENSMUST00000079601)	NA	-53	ENSMUST00000079601
15-7	15	79574840	79574982	+	39.7	0.555	promoter-TSS (ENSMUST00000046463)	NA	-135	ENSMUST00000046463
10-15	10	81003661	81003803	+	39.7	0.632	promoter-TSS (ENSMUST00000129549)	NA	25	ENSMUST00000005064
9-36	9	21202548	21202690	+	39.7	0.6	promoter-TSS (ENSMUST00000086374)	NA	-15	ENSMUST00000215619
1-16	1	58544114	58544256	+	39.7	0.702	promoter-TSS (ENSMUST00000160947)	NA	-71	ENSMUST00000191206
19-9	19	5539114	5539256	+	39.7	0.649	promoter-TSS (ENSMUST00000126471)	NA	41	ENSMUST00000236526
11-29	11	78427031	78427173	+	39.7	0.679	promoter-TSS (ENSMUST00000108277)	NA	-5	ENSMUST00000017759
14-17	14	54754877	54755019	+	39.7	0.672	promoter-TSS (ENSMUST00000132801)	NA	-21	ENSMUST00000133552
10-19	10	79820787	79820929	+	39.7	0.623	promoter-TSS (ENSMUST00000052885)	NA	-482	ENSMUST00000239704
3-11	3	153650129	153650271	+	39.7	0.669	promoter-TSS (ENSMUST00000072697)	NA	69	ENSMUST00000072697
4-9	4	47353051	47353193	+	39.7	0.615	promoter-TSS (ENSMUST00000007757)	NA	-100	ENSMUST00000007757
6-14	6	108189865	108190007	+	39.2	0.748	promoter-TSS (ENSMUST00000032192)	NA	-121	ENSMUST00000032192
9-37	9	115139546	115139688	+	39.2	0.629	promoter-TSS (ENSMUST00000035010)	NA	-128	ENSMUST00000035010
15-4	15	4025314	4025456	+	39.2	0.621	promoter-TSS (ENSMUST00000180518)	NA	-136	ENSMUST00000180518
15-5	15	37007627	37007769	+	39.2	0.647	promoter-TSS (ENSMUST00000226453)	NA	-52	ENSMUST00000078976
13-9	13	54936975	54937117	+	39.2	0.607	promoter-TSS (ENSMUST00000131692)	NA	-144	ENSMUST00000026993
13-5	13	96807432	96807574	+	39.2	0.623	promoter-TSS (ENSMUST00000171537)	NA	-59	ENSMUST00000022176
13-10	13	92491480	92491622	+	39.2	0.685	promoter-TSS (ENSMUST00000190393)	NA	-40	ENSMUST00000022220
1-13	1	106099188	106099330	+	39.2	0.632	promoter-TSS (ENSMUST00000061047)	NA	-5	ENSMUST00000190105
7-29	7	44636104	44636246	+	39.2	0.579	promoter-TSS (ENSMUST00000150613)	NA	-149	ENSMUST00000141011
17-19	17	24955425	24955567	+	39.2	0.664	promoter-TSS (ENSMUST00000101800)	NA	-120	ENSMUST00000115262
4-16	4	156194317	156194459	+	39.2	0.626	promoter-TSS (ENSMUST00000154944)	NA	-51	ENSMUST00000072554
18-9	18	39126016	39126158	+	39.2	0.717	promoter-TSS (ENSMUST00000097593)	NA	-111	ENSMUST00000115574
4-14	4	119089927	119090069	+	39.2	0.647	promoter-TSS (ENSMUST00000153940)	NA	-89	ENSMUST00000141112
5-10	5	45607677	45607819	+	39.2	0.656	promoter-TSS (ENSMUST00000118097)	NA	-170	ENSMUST00000015950
4-13	4	139301734	139301876	+	38.7	0.671	promoter-TSS (ENSMUST00000174078)	NA	-226	ENSMUST00000174078
11-30	11	21041166	21041308	+	38.7	0.688	promoter-TSS (ENSMUST00000156122)	NA	-54	ENSMUST00000093290
6-15	6	56691677	56691819	+	38.7	0.625	promoter-TSS (ENSMUST00000177249)	NA	-136	ENSMUST00000205188
8-13	8	89423445	89423587	+	38.7	0.602	promoter-TSS (ENSMUST00000209532)	NA	-140	ENSMUST00000043526
11-24	11	95557568	95557710	+	38.7	0.687	promoter-TSS (ENSMUST00000125172)	NA	-144	ENSMUST00000125172
3-15	3	40904034	40904176	+	38.7	0.54	promoter-TSS (ENSMUST00000191805)	NA	-158	ENSMUST00000048490
9-39	9	7763929	7764071	+	38.7	0.599	promoter-TSS (ENSMUST00000154371)	NA	-42	ENSMUST00000052865
5-14	5	143846683	143846825	+	38.7	0.721	promoter-TSS (ENSMUST00000168085)	NA	-28	ENSMUST00000148011
13-8	13	47196711	47196853	+	38.7	0.559	promoter-TSS (ENSMUST00000143868)	NA	37	ENSMUST00000136864
14-15	14	33169119	33169261	+	38.7	0.696	promoter-TSS (ENSMUST00000132379)	NA	-75	ENSMUST00000130539
19-6	19	4560341	4560483	+	38.7	0.583	promoter-TSS (ENSMUST00000224726)	NA	-88	ENSMUST00000068004
11-26	11	29642741	29642883	+	38.7	0.628	promoter-TSS (ENSMUST00000078830)	NA	-135	ENSMUST00000102842
17-26	17	35340293	35340435	+	38.7	0.662	promoter-TSS (ENSMUST00000177018)	NA	41	ENSMUST00000173114
19-8	19	14575538	14575680	+	38.7	0.568	promoter-TSS (ENSMUST00000167776)	NA	-194	ENSMUST00000167776
5-11	5	129916197	129916339	+	38.7	0.662	promoter-TSS (ENSMUST00000131645)	NA	43	ENSMUST00000094280
5-15	5	142536882	142537024	+	38.2	0.645	promoter-TSS (ENSMUST00000129212)	NA	-100	ENSMUST00000063635
8-14	8	22550580	22550722	+	38.2	0.698	promoter-TSS (ENSMUST00000006742)	NA	-86	ENSMUST00000072572
9-41	9	21278963	21279105	+	38.2	0.631	promoter-TSS (ENSMUST00000216892)	NA	-133	ENSMUST00000067646
1-20	1	105591402	105591544	+	38.2	0.659	promoter-TSS (ENSMUST00000190501)	NA	-71	ENSMUST00000191408
9-38	9	4309486	4309628	+	38.2	0.616	promoter-TSS (ENSMUST00000049648)	NA	-86	ENSMUST00000212897
2-21	2	73216862	73217004	+	38.2	0.63	promoter-TSS (ENSMUST00000184503)	NA	-17	ENSMUST00000076463
11-38	11	75352221	75352363	+	38.2	0.62	promoter-TSS (ENSMUST00000149940)	NA	-73	ENSMUST00000149940
8-15	8	85573564	85573706	+	38.2	0.61	promoter-TSS (ENSMUST00000128028)	NA	-72	ENSMUST00000003912
7-38	7	30416859	30417001	+	38.2	0.638	promoter-TSS (ENSMUST00000171014)	NA	-327	ENSMUST00000171014
X-3	X	135642091	135642233	+	38.2	0.587	promoter-TSS (ENSMUST00000125022)	NA	-61	ENSMUST00000080411
6-17	6	8509195	8509337	+	38.2	0.596	promoter-TSS (ENSMUST00000161307)	NA	-128	ENSMUST00000144568
7-33	7	19483464	19483606	+	38.2	0.61	promoter-TSS (ENSMUST00000108450)	NA	-37	ENSMUST00000075447
10-20	10	80578139	80578281	+	38.2	0.622	promoter-TSS (ENSMUST00000219356)	NA	-112	ENSMUST00000020420
1-18	1	168259950	168260092	+	38.2	0.653	promoter-TSS (ENSMUST00000176791)	NA	-182	ENSMUST00000188912
17-23	17	13135116	13135258	+	38.2	0.631	promoter-TSS (ENSMUST00000089024)	NA	-29	ENSMUST00000089024
16-8	16	5073876	5074018	+	38.2	0.627	promoter-TSS (ENSMUST00000140718)	NA	-100	ENSMUST00000064635
5-19	5	123887448	123887590	+	38.2	0.604	promoter-TSS (ENSMUST00000182241)	NA	-42	ENSMUST00000182309
15-9	15	11996096	11996238	+	38.2	0.814	promoter-TSS (ENSMUST00000022816)	NA	-23	ENSMUST00000022816
7-42	7	122569031	122569173	+	37.7	0.669	promoter-TSS (ENSMUST00000052135)	NA	171	ENSMUST00000205998
2-19	2	160487711	160487853	+	37.7	0.667	promoter-TSS (ENSMUST00000109468)	NA	-26	ENSMUST00000109468
4-12	4	41464965	41465107	+	37.7	0.643	promoter-TSS (ENSMUST00000108055)	NA	-115	ENSMUST00000030154
12-9	12	85502169	85502311	+	37.7	0.583	Intergenic	NA	-18424	ENSMUST00000021674
16-10	16	92263181	92263323	+	37.7	0.661	promoter-TSS (ENSMUST00000232239)	NA	-218	ENSMUST00000060005
12-6	12	111504474	111504616	+	37.7	0.602	promoter-TSS (ENSMUST00000050993)	NA	-86	ENSMUST00000222441
11-36	11	100418770	100418912	+	37.7	0.672	promoter-TSS (ENSMUST00000107385)	NA	-15	ENSMUST00000107389
12-12	12	91816028	91816170	+	37.7	0.608	promoter-TSS (ENSMUST00000021347)	NA	-168	ENSMUST00000021347
9-42	9	119151761	119151903	+	37.7	0.628	promoter-TSS (ENSMUST00000128880)	NA	-339	ENSMUST00000040853
11-34	11	29197360	29197502	+	37.7	0.654	promoter-TSS (ENSMUST00000020754)	NA	-22	ENSMUST00000020754
17-24	17	66191985	66192127	+	37.7	0.587	promoter-TSS (ENSMUST00000232741)	NA	-107	ENSMUST00000024905
11-27	11	43572617	43572759	+	37.7	0.621	promoter-TSS (ENSMUST00000094294)	NA	-137	ENSMUST00000061070
19-10	19	4175848	4175990	+	37.7	0.635	promoter-TSS (ENSMUST00000150627)	NA	-15	ENSMUST00000169055
5-12	5	140816281	140816423	+	37.7	0.618	promoter-TSS (ENSMUST00000000153)	NA	-166	ENSMUST00000000153
6-16	6	54969934	54970076	+	37.7	0.683	promoter-TSS (ENSMUST00000203208)	NA	-70	ENSMUST00000131475
7-39	7	12656045	12656187	+	37.7	0.638	promoter-TSS (ENSMUST00000137329)	NA	-101	ENSMUST00000004554
4-19	4	62326872	62327014	+	37.7	0.69	promoter-TSS (ENSMUST00000107459)	NA	-64	ENSMUST00000134727
18-10	18	56695425	56695567	+	37.7	0.683	promoter-TSS (ENSMUST00000170309)	NA	-19	ENSMUST00000130163
5-20	5	144294939	144295081	+	37.7	0.568	promoter-TSS (ENSMUST00000196370)	NA	-88	ENSMUST00000055190
4-15	4	129083424	129083566	+	37.7	0.654	promoter-TSS (ENSMUST00000117350)	NA	25	ENSMUST00000106059
5-18	5	100577405	100577547	+	37.7	0.678	promoter-TSS (ENSMUST00000180779)	NA	-82	ENSMUST00000181873
6-18	6	113054128	113054270	+	37.7	0.607	promoter-TSS (ENSMUST00000125003)	NA	-28	ENSMUST00000124246
7-40	7	73187590	73187732	+	37.7	0.642	promoter-TSS (ENSMUST00000206776)	NA	-100	ENSMUST00000206776
7-34	7	24966895	24967037	+	37.7	0.6	promoter-TSS (ENSMUST00000169392)	NA	-163	ENSMUST00000169266
6-19	6	51155570	51155712	+	37.7	0.648	Intergenic	NA	91249	ENSMUST00000083571
3-18	3	135143922	135144064	+	37.7	0.571	promoter-TSS (ENSMUST00000199582)	NA	-2	ENSMUST00000106291
12-15	12	118265722	118265864	+	37.2	0.565	promoter-TSS (ENSMUST00000222314)	NA	-618	ENSMUST00000221844
3-13	3	106628925	106629067	+	37.2	0.614	promoter-TSS (ENSMUST00000154973)	NA	-48	ENSMUST00000130105
5-16	5	137784985	137785127	+	37.2	0.597	promoter-TSS (ENSMUST00000196936)	NA	-79	ENSMUST00000132726
3-12	3	138232880	138233022	+	37.2	0.682	promoter-TSS (ENSMUST00000200239)	NA	-95	ENSMUST00000200239
10-23	10	79690261	79690403	+	37.2	0.629	promoter-TSS (ENSMUST00000165153)	NA	71	ENSMUST00000172282
12-11	12	87435162	87435304	+	37.2	0.619	promoter-TSS (ENSMUST00000167911)	NA	-104	ENSMUST00000021424
8-16	8	106553855	106553997	+	37.2	0.757	promoter-TSS (ENSMUST00000212856)	NA	56	ENSMUST00000239468
7-37	7	28763081	28763223	+	37.2	0.674	intron (ENSMUST00000032813, intron 63 of 105)	NA	-7876	ENSMUST00000180926
2-23	2	164646895	164647037	+	37.2	0.68	promoter-TSS (ENSMUST00000052107)	NA	-52	ENSMUST00000052107
11-42	11	51510362	51510504	+	37.2	0.63	promoter-TSS (ENSMUST00000127405)	NA	-129	ENSMUST00000127405
15-12	15	102314216	102314358	+	37.2	0.555	promoter-TSS (ENSMUST00000165837)	NA	-291	ENSMUST00000170884
4-18	4	43000556	43000698	+	37.2	0.639	promoter-TSS (ENSMUST00000148182)	NA	-120	ENSMUST00000030164
7-32	7	18644366	18644508	+	37.2	0.646	promoter-TSS (ENSMUST00000139077)	NA	-97	ENSMUST00000098780
12-7	12	83678881	83679023	+	37.2	0.627	promoter-TSS (ENSMUST00000182633)	NA	-74	ENSMUST00000048155
11-39	11	60307930	60308072	+	37.2	0.662	promoter-TSS (ENSMUST00000154387)	NA	30	ENSMUST00000139477
7-35	7	24981413	24981555	+	37.2	0.705	promoter-TSS (ENSMUST00000005578)	NA	-120	ENSMUST00000163320
8-12	8	95807654	95807796	+	37.2	0.574	promoter-TSS (ENSMUST00000034239)	NA	-89	ENSMUST00000034239
13-13	13	69759757	69759899	+	37.2	0.611	promoter-TSS (ENSMUST00000091514)	NA	-267	ENSMUST00000091514
3-16	3	54600065	54600207	+	37.2	0.621	promoter-TSS (ENSMUST00000200450)	NA	-92	ENSMUST00000197502
13-12	13	30170135	30170277	+	37.2	0.644	promoter-TSS (ENSMUST00000102948)	NA	-160	ENSMUST00000102948
7-48	7	68399145	68399287	+	37.2	0.582	promoter-TSS (ENSMUST00000048068)	NA	-227	ENSMUST00000048068
18-11	18	6136059	6136201	+	37.2	0.54	promoter-TSS (ENSMUST00000077128)	NA	-32	ENSMUST00000182559
10-24	10	80269802	80269944	+	36.7	0.646	promoter-TSS (ENSMUST00000105340)	NA	-392	ENSMUST00000105345
2-22	2	109747787	109747929	+	36.7	0.604	promoter-TSS (ENSMUST00000046548)	NA	-134	ENSMUST00000111037
5-17	5	93414913	93415055	+	36.7	0.681	promoter-TSS (ENSMUST00000031331)	NA	-132	ENSMUST00000031331
12-8	12	40495820	40495962	+	36.7	0.625	promoter-TSS (ENSMUST00000222798)	NA	10	ENSMUST00000069637
11-33	11	4799504	4799646	+	36.7	0.667	promoter-TSS (ENSMUST00000109910)	NA	-39	ENSMUST00000109910
6-22	6	145156693	145156835	+	36.7	0.643	promoter-TSS (ENSMUST00000128070)	NA	-33	ENSMUST00000203558
10-25	10	5774101	5774243	+	36.7	0.587	promoter-TSS (ENSMUST00000145687)	NA	-262	ENSMUST00000019908
19-12	19	27988943	27989085	+	36.7	0.647	promoter-TSS (ENSMUST00000174850)	NA	-448	ENSMUST00000173161
17-28	17	45744603	45744745	+	36.7	0.576	promoter-TSS (ENSMUST00000232910)	NA	-11	ENSMUST00000024727
3-17	3	87793025	87793167	+	36.7	0.564	promoter-TSS (ENSMUST00000005015)	NA	-181	ENSMUST00000005015
13-11	13	92747449	92747591	+	36.7	0.656	promoter-TSS (ENSMUST00000224250)	NA	-79	ENSMUST00000049488
6-21	6	49344550	49344692	+	36.7	0.605	promoter-TSS (ENSMUST00000134786)	NA	-52	ENSMUST00000060561
17-27	17	37269365	37269507	+	36.2	0.684	promoter-TSS (ENSMUST00000172518)	NA	-11	ENSMUST00000172518
11-46	11	53782680	53782822	+	36.2	0.651	promoter-TSS (ENSMUST00000136307)	NA	-265	ENSMUST00000019044
2-20	2	53081238	53081380	+	36.2	0.757	promoter-TSS (ENSMUST00000209508)	NA	-13	ENSMUST00000210789
11-40	11	70860783	70860925	+	36.2	0.672	promoter-TSS (ENSMUST00000151608)	NA	-55	ENSMUST00000108531
4-20	4	62278749	62278891	+	36.2	0.653	promoter-TSS (ENSMUST00000084528)	NA	-35	ENSMUST00000084528
7-43	7	28135809	28135951	+	36.2	0.68	promoter-TSS (ENSMUST00000208199)	NA	-228	ENSMUST00000207766
3-22	3	95532586	95532728	+	36.2	0.702	exon (ENSMUST00000199421, exon 1 of 1)	NA	320	ENSMUST00000197050
2-28	2	90575648	90575790	+	36.2	0.603	promoter-TSS (ENSMUST00000123314)	NA	5	ENSMUST00000238890
3-23	3	94949888	94950030	+	36.2	0.667	promoter-TSS (ENSMUST00000140280)	NA	-34	ENSMUST00000107237
2-29	2	155359794	155359936	+	36.2	0.65	promoter-TSS (ENSMUST00000133654)	NA	-3	ENSMUST00000029135
2-30	2	30254058	30254200	+	36.2	0.582	promoter-TSS (ENSMUST00000100214)	NA	-116	ENSMUST00000077977
9-43	9	59563662	59563804	+	36.2	0.626	promoter-TSS (ENSMUST00000214571)	NA	82	ENSMUST00000034834
15-11	15	80595310	80595452	+	36.2	0.636	promoter-TSS (ENSMUST00000067689)	NA	-133	ENSMUST00000067689
17-25	17	25234832	25234974	+	36.2	0.641	promoter-TSS (ENSMUST00000024983)	NA	-141	ENSMUST00000233774
8-18	8	122676782	122676924	+	36.2	0.686	promoter-TSS (ENSMUST00000026354)	NA	364	ENSMUST00000172628
13-14	13	12273059	12273201	+	36.2	0.705	promoter-TSS (ENSMUST00000099856)	NA	-131	ENSMUST00000221290
8-17	8	70449008	70449150	+	36.2	0.581	promoter-TSS (ENSMUST00000212478)	NA	-45	ENSMUST00000212478
7-46	7	43954559	43954701	+	36.2	0.534	intron (ENSMUST00000004587, intron 3 of 3)	NA	1696	ENSMUST00000004587
9-44	9	111100729	111100871	+	36.2	0.672	promoter-TSS (ENSMUST00000060711)	NA	59	ENSMUST00000035079
16-13	16	64672177	64672319	+	36.2	0.612	promoter-TSS (ENSMUST00000207826)	NA	-111	ENSMUST00000067744
15-13	15	102426436	102426578	+	36.2	0.593	promoter-TSS (ENSMUST00000131184)	NA	-120	ENSMUST00000131184
5-26	5	149560142	149560284	+	36.2	0.7	promoter-TSS (ENSMUST00000202361)	NA	-372	ENSMUST00000201559
12-10	12	44256839	44256981	+	36.2	0.655	promoter-TSS (ENSMUST00000177238)	NA	-59	ENSMUST00000220421
1-19	1	183766469	183766611	+	36.2	0.603	promoter-TSS (ENSMUST00000193919)	NA	-38	ENSMUST00000048655
10-22	10	59452533	59452675	+	36.2	0.717	promoter-TSS (ENSMUST00000161435)	NA	-90	ENSMUST00000020312
7-47	7	44055262	44055404	+	36.2	0.655	Intergenic	NA	19509	ENSMUST00000206723
9-46	9	100428205	100428347	+	36.2	0.68	promoter-TSS (ENSMUST00000188670)	NA	-89	ENSMUST00000116522
8-19	8	93082771	93082913	+	36.2	0.644	promoter-TSS (ENSMUST00000179029)	NA	-94	ENSMUST00000034183
16-6	16	36695297	36695439	+	36.2	0.614	promoter-TSS (ENSMUST00000023534)	NA	-3	ENSMUST00000138660
5-29	5	118383139	118383281	+	35.7	0.615	promoter-TSS (ENSMUST00000121369)	NA	-29	ENSMUST00000121369
1-27	1	160022625	160022767	+	35.7	0.623	promoter-TSS (ENSMUST00000097193)	NA	-89	ENSMUST00000135680
14-20	14	4230409	4230551	+	35.7	0.619	promoter-TSS (ENSMUST00000143308)	NA	-89	ENSMUST00000090543
6-20	6	38528959	38529101	+	35.7	0.642	intron (ENSMUST00000163012, intron 1 of 1)	NA	252	ENSMUST00000160582
5-24	5	137626993	137627135	+	35.7	0.585	promoter-TSS (ENSMUST00000176011)	NA	154	ENSMUST00000136028
7-44	7	16020150	16020292	+	35.7	0.635	promoter-TSS (ENSMUST00000145519)	NA	-271	ENSMUST00000145519
6-25	6	91450523	91450665	+	35.7	0.635	promoter-TSS (ENSMUST00000032183)	NA	-66	ENSMUST00000040835
17-35	17	48716839	48716981	+	35.7	0.56	promoter-TSS (ENSMUST00000159535)	NA	24	ENSMUST00000162460
19-13	19	8779698	8779840	+	35.7	0.643	promoter-TSS (ENSMUST00000172175)	NA	-150	ENSMUST00000172175
16-9	16	42695909	42696051	+	35.7	0.562	promoter-TSS (ENSMUST00000142270)	NA	-30	ENSMUST00000142270
14-19	14	122771556	122771698	+	35.7	0.697	promoter-TSS (ENSMUST00000148172)	NA	-109	ENSMUST00000148172
7-45	7	35033445	35033587	+	35.7	0.552	promoter-TSS (ENSMUST00000032705)	NA	-79	ENSMUST00000032705
12-14	12	116368851	116368993	+	35.7	0.637	promoter-TSS (ENSMUST00000084828)	NA	-92	ENSMUST00000220477
2-26	2	146354079	146354221	+	35.7	0.627	promoter-TSS (ENSMUST00000109986)	NA	114	ENSMUST00000228797
17-34	17	31783390	31783532	+	35.7	0.613	promoter-TSS (ENSMUST00000235869)	NA	-247	ENSMUST00000097352
1-23	1	128030861	128031003	+	35.7	0.625	promoter-TSS (ENSMUST00000188381)	NA	-106	ENSMUST00000191016
19-11	19	46749745	46749887	+	35.7	0.602	promoter-TSS (ENSMUST00000099373)	NA	-219	ENSMUST00000099373
13-16	13	54841842	54841984	+	35.7	0.574	promoter-TSS (ENSMUST00000037422)	NA	-193	ENSMUST00000134862
1-25	1	55066544	55066686	+	35.7	0.649	promoter-TSS (ENSMUST00000189051)	NA	8	ENSMUST00000187500
1-21	1	179631316	179631458	+	35.7	0.603	promoter-TSS (ENSMUST00000147137)	NA	-142	ENSMUST00000027768
7-51	7	127187739	127187881	+	35.7	0.661	promoter-TSS (ENSMUST00000206914)	NA	-43	ENSMUST00000072155
3-19	3	151915986	151916128	+	35.7	0.731	promoter-TSS (ENSMUST00000029669)	NA	-2	ENSMUST00000166984
5-28	5	139470208	139470350	+	35.7	0.653	promoter-TSS (ENSMUST00000143889)	NA	-7	ENSMUST00000110851
7-52	7	28297619	28297761	+	35.7	0.639	promoter-TSS (ENSMUST00000135923)	NA	-80	ENSMUST00000108283
8-20	8	96161491	96161633	+	35.2	0.639	promoter-TSS (ENSMUST00000034249)	NA	-65	ENSMUST00000034249
6-23	6	13678020	13678162	+	35.2	0.63	promoter-TSS (ENSMUST00000203078)	NA	-126	ENSMUST00000045235
10-30	10	23663110	23663252	+	35.2	0.717	promoter-TSS (ENSMUST00000218221)	NA	-8	ENSMUST00000218107
17-30	17	45884219	45884361	+	35.2	0.707	promoter-TSS (ENSMUST00000163966)	NA	-93	ENSMUST00000024739
17-31	17	24674286	24674428	+	35.2	0.624	promoter-TSS (ENSMUST00000226941)	NA	9	ENSMUST00000226941
13-15	13	48700001	48700143	+	35.2	0.628	promoter-TSS (ENSMUST00000181490)	NA	-96	ENSMUST00000181490
11-35	11	70559686	70559828	+	35.2	0.59	TTS (ENSMUST00000125687)	NA	287	ENSMUST00000137691
7-55	7	4815750	4815892	+	35.2	0.636	promoter-TSS (ENSMUST00000205885)	NA	-232	ENSMUST00000079496
9-51	9	54824387	54824529	+	35.2	0.609	promoter-TSS (ENSMUST00000124295)	NA	-109	ENSMUST00000039742
10-29	10	5755504	5755646	+	35.2	0.623	promoter-TSS (ENSMUST00000019907)	NA	25	ENSMUST00000019907
12-13	12	77009119	77009261	+	35.2	0.709	promoter-TSS (ENSMUST00000082136)	NA	-215	ENSMUST00000082136
7-56	7	30251749	30251891	+	35.2	0.633	promoter-TSS (ENSMUST00000153594)	NA	-96	ENSMUST00000208706
18-13	18	69477486	69477628	+	35.2	0.755	promoter-TSS (ENSMUST00000201781)	NA	-3	ENSMUST00000114985
11-44	11	120358303	120358445	+	35.2	0.629	promoter-TSS (ENSMUST00000150688)	NA	52	ENSMUST00000076921
11-52	11	95275304	95275446	+	35.2	0.669	promoter-TSS (ENSMUST00000189860)	NA	-42	ENSMUST00000189860
1-26	1	52272454	52272596	+	35.2	0.611	promoter-TSS (ENSMUST00000114510)	NA	-134	ENSMUST00000114510
15-10	15	77726489	77726631	+	35.2	0.597	promoter-TSS (ENSMUST00000129453)	NA	-185	ENSMUST00000016771
6-26	6	87649148	87649290	+	35.2	0.667	promoter-TSS (ENSMUST00000203209)	NA	-44	ENSMUST00000032130
4-25	4	128503904	128504046	+	35.2	0.672	promoter-TSS (ENSMUST00000147876)	NA	-84	ENSMUST00000097877
8-24	8	84963708	84963850	+	35.2	0.603	promoter-TSS (ENSMUST00000039480)	NA	-95	ENSMUST00000039480
11-31	11	50216507	50216649	+	35.2	0.664	promoter-TSS (ENSMUST00000020637)	NA	-78	ENSMUST00000179865
7-50	7	122977074	122977216	+	35.2	0.693	promoter-TSS (ENSMUST00000033025)	NA	-60	ENSMUST00000033025
10-33	10	80062211	80062353	+	35.2	0.616	promoter-TSS (ENSMUST00000139431)	NA	14	ENSMUST00000020365
9-52	9	55419457	55419599	+	35.2	0.673	promoter-TSS (ENSMUST00000153186)	NA	-1	ENSMUST00000034866
14-21	14	14296616	14296758	+	35.2	0.603	promoter-TSS (ENSMUST00000224690)	NA	-61	ENSMUST00000224864
4-23	4	95855310	95855452	+	35.2	0.657	promoter-TSS (ENSMUST00000030306)	NA	-96	ENSMUST00000030306
5-21	5	86320679	86320821	+	35.2	0.656	promoter-TSS (ENSMUST00000039373)	NA	-88	ENSMUST00000039373
1-29	1	86362204	86362346	+	35.2	0.637	Intergenic	NA	8224	ENSMUST00000046004
17-33	17	27135861	27136003	+	35.2	0.583	promoter-TSS (ENSMUST00000235998)	NA	-133	ENSMUST00000078961
9-49	9	26910823	26910965	+	35.2	0.606	promoter-TSS (ENSMUST00000120367)	NA	-32	ENSMUST00000120367
7-64	7	35285540	35285682	+	34.7	0.692	promoter-TSS (ENSMUST00000186245)	NA	-58	ENSMUST00000040844
7-54	7	127172385	127172527	+	34.7	0.595	promoter-TSS (ENSMUST00000190938)	NA	-56	ENSMUST00000129457
11-54	11	23205808	23205950	+	34.7	0.578	promoter-TSS (ENSMUST00000149371)	NA	-162	ENSMUST00000020538
17-32	17	25179686	25179828	+	34.7	0.587	promoter-TSS (ENSMUST00000233067)	NA	-94	ENSMUST00000024981
19-14	19	3625762	3625904	+	34.7	0.644	promoter-TSS (ENSMUST00000025846)	NA	-84	ENSMUST00000113997
5-30	5	129864251	129864393	+	34.7	0.611	promoter-TSS (ENSMUST00000202374)	NA	-6	ENSMUST00000178244
12-16	12	72132406	72132548	+	34.7	0.599	promoter-TSS (ENSMUST00000019862)	NA	-86	ENSMUST00000132371
15-17	15	103148681	103148823	+	34.7	0.679	promoter-TSS (ENSMUST00000230171)	NA	-107	ENSMUST00000230171
10-26	10	11024964	11025106	+	34.7	0.667	promoter-TSS (ENSMUST00000044053)	NA	-136	ENSMUST00000159810
10-32	10	79889246	79889388	+	34.7	0.699	promoter-TSS (ENSMUST00000183037)	NA	-5	ENSMUST00000105372
17-36	17	35265796	35265938	+	34.7	0.586	promoter-TSS (ENSMUST00000097338)	NA	-146	ENSMUST00000174556
10-28	10	81332250	81332392	+	34.7	0.614	promoter-TSS (ENSMUST00000118498)	NA	-95	ENSMUST00000020463
10-31	10	61288608	61288750	+	34.7	0.723	promoter-TSS (ENSMUST00000020288)	NA	-239	ENSMUST00000020288
3-14	3	19242285	19242427	+	34.7	0.639	promoter-TSS (ENSMUST00000029129)	NA	-73	ENSMUST00000029129
11-50	11	70910158	70910300	+	34.7	0.593	promoter-TSS (ENSMUST00000143762)	NA	-100	ENSMUST00000143850
12-18	12	76450866	76451008	+	34.7	0.636	promoter-TSS (ENSMUST00000180709)	NA	-13	ENSMUST00000080449
13-19	13	111861912	111862054	+	34.7	0.606	promoter-TSS (ENSMUST00000132564)	NA	-68	ENSMUST00000132564
9-53	9	4376364	4376506	+	34.7	0.589	promoter-TSS (ENSMUST00000212075)	NA	-127	ENSMUST00000212075
3-21	3	90200364	90200506	+	34.7	0.587	promoter-TSS (ENSMUST00000200373)	NA	-50	ENSMUST00000199754
6-27	6	37419260	37419402	+	34.7	0.556	promoter-TSS (ENSMUST00000041093)	NA	-250	ENSMUST00000041093
2-25	2	3513914	3514056	+	34.7	0.617	promoter-TSS (ENSMUST00000140494)	NA	-82	ENSMUST00000140610
19-16	19	4843998	4844140	+	34.7	0.593	promoter-TSS (ENSMUST00000180248)	NA	-140	ENSMUST00000180248
7-66	7	66339404	66339546	+	34.7	0.65	promoter-TSS (ENSMUST00000131320)	NA	-131	ENSMUST00000124899
8-25	8	84699450	84699592	+	34.7	0.632	promoter-TSS (ENSMUST00000005606)	NA	-101	ENSMUST00000005606
7-41	7	80184898	80185040	+	34.7	0.686	promoter-TSS (ENSMUST00000081314)	NA	-102	ENSMUST00000081314
9-48	9	13738299	13738441	+	34.7	0.728	promoter-TSS (ENSMUST00000129861)	NA	-21	ENSMUST00000144484
19-15	19	6291549	6291691	+	34.7	0.631	promoter-TSS (ENSMUST00000045351)	NA	-78	ENSMUST00000045351
10-21	10	80736753	80736895	+	34.7	0.636	promoter-TSS (ENSMUST00000219896)	NA	-21	ENSMUST00000020440
2-34	2	119985034	119985176	+	34.7	0.62	promoter-TSS (ENSMUST00000148073)	NA	-18	ENSMUST00000028755
5-22	5	97259518	97259660	+	34.7	0.607	promoter-TSS (ENSMUST00000112968)	NA	-134	ENSMUST00000112968
13-18	13	75855432	75855574	+	34.7	0.63	promoter-TSS (ENSMUST00000222194)	NA	-201	ENSMUST00000220572
11-43	11	60243839	60243981	+	34.7	0.572	promoter-TSS (ENSMUST00000095254)	NA	-179	ENSMUST00000093046
13-21	13	54835982	54836124	+	34.2	0.65	promoter-TSS (ENSMUST00000129881)	NA	17	ENSMUST00000122935
6-28	6	97182586	97182728	+	34.2	0.597	promoter-TSS (ENSMUST00000204391)	NA	-49	ENSMUST00000089287
14-18	14	99535955	99536097	+	34.2	0.628	promoter-TSS (ENSMUST00000005279)	NA	-101	ENSMUST00000005279
17-37	17	68311115	68311257	+	34.2	0.681	promoter-TSS (ENSMUST00000024840)	NA	-71	ENSMUST00000024840
4-27	4	131776505	131776647	+	34.2	0.73	promoter-TSS (ENSMUST00000105981)	NA	-174	ENSMUST00000238852
1-32	1	55091839	55091981	+	34.2	0.637	promoter-TSS (ENSMUST00000027125)	NA	-19	ENSMUST00000087617
2-24	2	75489374	75489516	+	34.2	0.603	promoter-TSS (ENSMUST00000132392)	NA	-148	ENSMUST00000175501
7-31	7	110682260	110682402	+	34.2	0.596	promoter-TSS (ENSMUST00000159305)	NA	-94	ENSMUST00000162415
1-35	1	34478822	34478964	+	34.2	0.722	promoter-TSS (ENSMUST00000187077)	NA	-39	ENSMUST00000027303
16-11	16	75563773	75563915	+	34.2	0.574	promoter-TSS (ENSMUST00000046283)	NA	-135	ENSMUST00000046283
11-47	11	102919201	102919343	+	34.2	0.597	promoter-TSS (ENSMUST00000152965)	NA	100	ENSMUST00000021314
3-20	3	137570126	137570268	+	34.2	0.644	promoter-TSS (ENSMUST00000174561)	NA	-51	ENSMUST00000041045
11-51	11	115405299	115405441	+	34.2	0.703	promoter-TSS (ENSMUST00000145104)	NA	-157	ENSMUST00000021083
1-34	1	191307651	191307793	+	34.2	0.67	promoter-TSS (ENSMUST00000193977)	NA	-26	ENSMUST00000045450
7-59	7	18853620	18853762	+	34.2	0.673	promoter-TSS (ENSMUST00000053109)	NA	-93	ENSMUST00000053109
12-21	12	55882983	55883125	+	34.2	0.67	promoter-TSS (ENSMUST00000220400)	NA	-55	ENSMUST00000059250
5-25	5	21156865	21157007	+	34.2	0.664	promoter-TSS (ENSMUST00000036489)	NA	-116	ENSMUST00000036489
1-24	1	23295191	23295333	+	34.2	0.617	exon (ENSMUST00000193885, exon 1 of 1)	NA	225	ENSMUST00000195365
12-19	12	4967264	4967406	+	34.2	0.67	promoter-TSS (ENSMUST00000219187)	NA	-18	ENSMUST00000219187
15-15	15	81614187	81614329	+	34.2	0.617	promoter-TSS (ENSMUST00000170134)	NA	-54	ENSMUST00000052374
2-33	2	37593473	37593615	+	34.2	0.621	promoter-TSS (ENSMUST00000072186)	NA	-184	ENSMUST00000135488
7-27	7	3648007	3648149	+	34.2	0.566	promoter-TSS (ENSMUST00000148641)	NA	-189	ENSMUST00000206331
2-27	2	84545555	84545697	+	34.2	0.553	promoter-TSS (ENSMUST00000138171)	NA	-102	ENSMUST00000035840
1-31	1	160862499	160862641	+	34.2	0.61	promoter-TSS (ENSMUST00000161229)	NA	-67	ENSMUST00000159706
16-14	16	15455291	15455433	+	34.2	0.656	promoter-TSS (ENSMUST00000023353)	NA	-98	ENSMUST00000023353
3-24	3	68911836	68911978	+	34.2	0.698	promoter-TSS (ENSMUST00000148031)	NA	-4	ENSMUST00000169064
7-65	7	44773824	44773966	+	34.2	0.653	promoter-TSS (ENSMUST00000211583)	NA	-32	ENSMUST00000003521
6-30	6	120015704	120015846	+	34.2	0.672	promoter-TSS (ENSMUST00000177761)	NA	-142	ENSMUST00000060043
4-29	4	118294553	118294695	+	33.7	0.676	promoter-TSS (ENSMUST00000006565)	NA	-75	ENSMUST00000006565
7-71	7	28466020	28466162	+	33.7	0.632	promoter-TSS (ENSMUST00000085851)	NA	-26	ENSMUST00000032815
8-30	8	73197613	73197755	+	33.7	0.71	promoter-TSS (ENSMUST00000019876)	NA	30	ENSMUST00000019876
6-29	6	146626252	146626394	+	33.7	0.634	promoter-TSS (ENSMUST00000203318)	NA	-170	ENSMUST00000001675
17-38	17	73143573	73143715	+	33.7	0.605	promoter-TSS (ENSMUST00000233210)	NA	196	ENSMUST00000045174
8-31	8	91860814	91860956	+	33.7	0.588	promoter-TSS (ENSMUST00000211042)	NA	208	ENSMUST00000120349
14-26	14	61410314	61410456	+	33.7	0.63	promoter-TSS (ENSMUST00000121091)	NA	-54	ENSMUST00000121091
13-23	13	107083481	107083623	+	33.7	0.684	promoter-TSS (ENSMUST00000223870)	NA	-83	ENSMUST00000223851
7-61	7	45288219	45288361	+	33.7	0.696	promoter-TSS (ENSMUST00000211533)	NA	-101	ENSMUST00000211533
14-27	14	21550489	21550631	+	33.7	0.581	promoter-TSS (ENSMUST00000183055)	NA	-361	ENSMUST00000096222
7-60	7	26932297	26932439	+	33.7	0.643	promoter-TSS (ENSMUST00000128090)	NA	-80	ENSMUST00000003860
16-12	16	4867764	4867906	+	33.7	0.617	promoter-TSS (ENSMUST00000052449)	NA	-86	ENSMUST00000230703
1-30	1	150268861	150269003	+	33.7	0.573	promoter-TSS (ENSMUST00000140112)	NA	-69	ENSMUST00000119161
10-35	10	62322617	62322759	+	33.7	0.645	promoter-TSS (ENSMUST00000219574)	NA	-104	ENSMUST00000105447
2-31	2	179962159	179962301	+	33.7	0.689	Intergenic	NA	-12420	ENSMUST00000069943
11-56	11	101443440	101443582	+	33.7	0.615	promoter-TSS (ENSMUST00000103098)	NA	31	ENSMUST00000103098
1-22	1	9615488	9615630	+	33.7	0.614	promoter-TSS (ENSMUST00000072079)	NA	-74	ENSMUST00000072079
4-22	4	11966519	11966661	+	33.7	0.582	promoter-TSS (ENSMUST00000154194)	NA	16	ENSMUST00000146154
6-34	6	95094698	95094840	+	33.3	0.636	promoter-TSS (ENSMUST00000032107)	NA	48	ENSMUST00000032107
8-35	8	84793283	84793425	+	33.3	0.567	promoter-TSS (ENSMUST00000005600)	NA	-109	ENSMUST00000211046
8-22	8	106587053	106587195	+	33.3	0.599	promoter-TSS (ENSMUST00000212946)	NA	-70	ENSMUST00000212946
8-21	8	46923797	46923939	+	33.3	0.607	promoter-TSS (ENSMUST00000210929)	NA	-206	ENSMUST00000034046
5-35	5	135215995	135216137	+	33.3	0.686	promoter-TSS (ENSMUST00000002825)	NA	-52	ENSMUST00000002825
2-39	2	25152416	25152558	+	33.3	0.595	promoter-TSS (ENSMUST00000114336)	NA	-143	ENSMUST00000114336
1-40	1	75294407	75294549	+	33.3	0.588	promoter-TSS (ENSMUST00000190005)	NA	156	ENSMUST00000188652
17-45	17	64638988	64639130	+	33.3	0.582	promoter-TSS (ENSMUST00000232842)	NA	-148	ENSMUST00000172818
1-28	1	64160832	64160974	+	33.3	0.648	promoter-TSS (ENSMUST00000055001)	NA	-253	ENSMUST00000114086
7-73	7	79943976	79944118	+	33.3	0.679	promoter-TSS (ENSMUST00000172911)	NA	-151	ENSMUST00000163812
12-27	12	108300307	108300449	+	33.3	0.643	promoter-TSS (ENSMUST00000221708)	NA	-262	ENSMUST00000021684
8-34	8	72914925	72915067	+	33.3	0.549	promoter-TSS (ENSMUST00000156664)	NA	-48	ENSMUST00000003121
19-19	19	53379045	53379187	+	33.3	0.6	promoter-TSS (ENSMUST00000025997)	NA	-104	ENSMUST00000238029
12-29	12	75643039	75643181	+	33.3	0.624	promoter-TSS (ENSMUST00000218012)	NA	-91	ENSMUST00000220035
3-26	3	90340833	90340975	+	33.3	0.626	promoter-TSS (ENSMUST00000198562)	NA	16	ENSMUST00000196530
7-67	7	92319149	92319291	+	33.3	0.659	promoter-TSS (ENSMUST00000208255)	NA	-78	ENSMUST00000119954
17-29	17	7437388	7437530	+	33.3	0.628	promoter-TSS (ENSMUST00000024575)	NA	-55	ENSMUST00000024575
11-62	11	102175605	102175747	+	33.3	0.616	promoter-TSS (ENSMUST00000100387)	NA	-81	ENSMUST00000036376
9-54	9	53617617	53617759	+	33.3	0.594	promoter-TSS (ENSMUST00000068449)	NA	-156	ENSMUST00000068449
5-27	5	110987660	110987802	+	33.3	0.688	promoter-TSS (ENSMUST00000145318)	NA	-88	ENSMUST00000056937
8-28	8	111646290	111646432	+	33.3	0.64	promoter-TSS (ENSMUST00000034197)	NA	-193	ENSMUST00000034197
15-14	15	98432132	98432274	+	33.3	0.638	promoter-TSS (ENSMUST00000023727)	NA	-58	ENSMUST00000230542
6-36	6	125192368	125192510	+	33.3	0.605	promoter-TSS (ENSMUST00000100942)	NA	-75	ENSMUST00000032487
7-77	7	18883256	18883398	+	32.8	0.625	promoter-TSS (ENSMUST00000049294)	NA	-111	ENSMUST00000032566
4-21	4	133207204	133207346	+	32.8	0.659	promoter-TSS (ENSMUST00000051676)	NA	-168	ENSMUST00000051676
17-46	17	34134907	34135049	+	32.8	0.573	promoter-TSS (ENSMUST00000053429)	NA	100	ENSMUST00000174463
4-28	4	116078351	116078493	+	32.8	0.679	promoter-TSS (ENSMUST00000030464)	NA	-393	ENSMUST00000147292
3-25	3	103078937	103079079	+	32.8	0.634	promoter-TSS (ENSMUST00000147042)	NA	-11	ENSMUST00000136937
12-25	12	73954496	73954638	+	32.8	0.609	promoter-TSS (ENSMUST00000021530)	NA	-111	ENSMUST00000110464
10-38	10	128329703	128329845	+	32.8	0.708	promoter-TSS (ENSMUST00000217969)	NA	-5	ENSMUST00000218813
8-29	8	71936720	71936862	+	32.8	0.688	promoter-TSS (ENSMUST00000213016)	NA	-98	ENSMUST00000213016
14-28	14	29690197	29690339	+	32.8	0.655	promoter-TSS (ENSMUST00000223998)	NA	3	ENSMUST00000112268
1-42	1	86453034	86453176	+	32.8	0.585	Intergenic	NA	-1343	ENSMUST00000045897
1-37	1	51517559	51517701	+	32.8	0.672	promoter-TSS (ENSMUST00000188303)	NA	-46	ENSMUST00000188051
12-23	12	112610928	112611070	+	32.8	0.612	promoter-TSS (ENSMUST00000109755)	NA	-114	ENSMUST00000021728
15-16	15	100393184	100393326	+	32.8	0.667	exon (ENSMUST00000061457, exon 1 of 5)	NA	114	ENSMUST00000061457
2-40	2	120459399	120459541	+	32.8	0.655	promoter-TSS (ENSMUST00000180041)	NA	-132	ENSMUST00000180041
13-24	13	108026641	108026783	+	32.8	0.617	promoter-TSS (ENSMUST00000225197)	NA	-114	ENSMUST00000225197
13-25	13	23867989	23868131	+	32.8	0.676	promoter-TSS (ENSMUST00000018246)	NA	-122	ENSMUST00000018246
5-36	5	100666118	100666260	+	32.8	0.571	promoter-TSS (ENSMUST00000123069)	NA	14	ENSMUST00000045993
19-23	19	4861672	4861814	+	32.8	0.62	promoter-TSS (ENSMUST00000113793)	NA	-81	ENSMUST00000006625
9-55	9	64160897	64161039	+	32.8	0.65	promoter-TSS (ENSMUST00000005066)	NA	-55	ENSMUST00000005066
4-33	4	133914403	133914545	+	32.8	0.613	promoter-TSS (ENSMUST00000121566)	NA	-51	ENSMUST00000040271
5-33	5	25734564	25734706	+	32.8	0.643	promoter-TSS (ENSMUST00000188465)	NA	-376	ENSMUST00000188465
14-24	14	120714922	120715064	+	32.8	0.567	promoter-TSS (ENSMUST00000062117)	NA	-863	ENSMUST00000062117
10-34	10	100323296	100323438	+	32.8	0.638	promoter-TSS (ENSMUST00000164751)	NA	-53	ENSMUST00000220346
11-66	11	32592527	32592669	+	32.8	0.6	promoter-TSS (ENSMUST00000143290)	NA	-126	ENSMUST00000109366
13-26	13	111626485	111626627	+	32.8	0.58	promoter-TSS (ENSMUST00000091236)	NA	6	ENSMUST00000091236
7-72	7	45010760	45010902	+	32.8	0.615	intron (ENSMUST00000210479, intron 1 of 28)	NA	415	ENSMUST00000210479
14-25	14	30740948	30741090	+	32.8	0.67	promoter-TSS (ENSMUST00000144009)	NA	-18	ENSMUST00000227170
4-30	4	134123506	134123648	+	32.8	0.71	promoter-TSS (ENSMUST00000105869)	NA	-54	ENSMUST00000105869
19-18	19	46385238	46385380	+	32.8	0.655	promoter-TSS (ENSMUST00000118440)	NA	-26	ENSMUST00000039922
10-37	10	115220718	115220860	+	32.8	0.731	promoter-TSS (ENSMUST00000218989)	NA	-75	ENSMUST00000036044
11-55	11	69812330	69812472	+	32.8	0.506	promoter-TSS (ENSMUST00000108612)	NA	-189	ENSMUST00000108613
19-25	19	6413588	6413730	+	32.8	0.597	promoter-TSS (ENSMUST00000131252)	NA	-61	ENSMUST00000131252
14-22	14	65187285	65187427	+	32.8	0.603	promoter-TSS (ENSMUST00000022544)	NA	-36	ENSMUST00000176128
7-78	7	26895629	26895771	+	32.8	0.557	promoter-TSS (ENSMUST00000141378)	NA	-4	ENSMUST00000080356
11-49	11	115915425	115915567	+	32.8	0.654	promoter-TSS (ENSMUST00000139623)	NA	-156	ENSMUST00000139623
7-69	7	12614967	12615109	+	32.8	0.67	promoter-TSS (ENSMUST00000144578)	NA	-66	ENSMUST00000144578
13-20	13	32985910	32986052	+	32.8	0.614	promoter-TSS (ENSMUST00000220560)	NA	-40	ENSMUST00000021832
3-31	3	136375640	136375782	+	32.3	0.674	promoter-TSS (ENSMUST00000124206)	NA	-174	ENSMUST00000124206
6-35	6	108805318	108805460	+	32.3	0.682	promoter-TSS (ENSMUST00000089162)	NA	-213	ENSMUST00000204804
7-80	7	25000574	25000716	+	32.3	0.67	promoter-TSS (ENSMUST00000080288)	NA	-191	ENSMUST00000080288
12-30	12	78795489	78795631	+	32.3	0.67	promoter-TSS (ENSMUST00000219667)	NA	-121	ENSMUST00000219197
11-60	11	85243880	85244022	+	32.3	0.619	promoter-TSS (ENSMUST00000138423)	NA	-42	ENSMUST00000108062
7-63	7	18961978	18962120	+	32.3	0.575	promoter-TSS (ENSMUST00000161711)	NA	-210	ENSMUST00000063976
7-81	7	73208387	73208529	+	32.3	0.647	promoter-TSS (ENSMUST00000184587)	NA	-315	ENSMUST00000184587
17-43	17	36149182	36149324	+	32.3	0.756	promoter-TSS (ENSMUST00000001566)	NA	-55	ENSMUST00000001566
7-70	7	24603614	24603756	+	32.3	0.643	promoter-TSS (ENSMUST00000205295)	NA	-96	ENSMUST00000206906
7-62	7	16349133	16349275	+	32.3	0.549	promoter-TSS (ENSMUST00000075845)	NA	-286	ENSMUST00000075845
7-57	7	44667133	44667275	+	32.3	0.6	promoter-TSS (ENSMUST00000210397)	NA	-181	ENSMUST00000044111
9-62	9	21848133	21848275	+	32.3	0.737	promoter-TSS (ENSMUST00000046371)	NA	-125	ENSMUST00000046371
2-37	2	104420644	104420786	+	32.3	0.63	promoter-TSS (ENSMUST00000122900)	NA	-153	ENSMUST00000028599
16-17	16	32427707	32427849	+	32.3	0.61	promoter-TSS (ENSMUST00000120680)	NA	-23	ENSMUST00000120680
7-75	7	16658005	16658147	+	32.3	0.63	promoter-TSS (ENSMUST00000019514)	NA	-37	ENSMUST00000019514
11-65	11	97078861	97079003	+	32.3	0.586	promoter-TSS (ENSMUST00000001479)	NA	-225	ENSMUST00000001479
7-58	7	3668471	3668613	+	32.3	0.689	promoter-TSS (ENSMUST00000138926)	NA	297	ENSMUST00000019878
2-45	2	166904952	166905094	+	32.3	0.68	promoter-TSS (ENSMUST00000104327)	NA	-88	ENSMUST00000048988
11-77	11	115977806	115977948	+	32.3	0.605	promoter-TSS (ENSMUST00000146339)	NA	-56	ENSMUST00000074628
2-38	2	132095081	132095223	+	32.3	0.664	promoter-TSS (ENSMUST00000149627)	NA	82	ENSMUST00000028817
19-24	19	6096425	6096567	+	32.3	0.642	promoter-TSS (ENSMUST00000235478)	NA	-110	ENSMUST00000138532
4-26	4	129229087	129229229	+	32.3	0.642	promoter-TSS (ENSMUST00000119480)	NA	5	ENSMUST00000102598
15-22	15	9071166	9071308	+	32.3	0.667	promoter-TSS (ENSMUST00000227682)	NA	-103	ENSMUST00000190591
17-47	17	57304176	57304318	+	32.3	0.664	promoter-TSS (ENSMUST00000074141)	NA	-92	ENSMUST00000074141
11-74	11	96807302	96807444	+	32.3	0.695	promoter-TSS (ENSMUST00000103152)	NA	-51	ENSMUST00000134732
3-28	3	14676343	14676485	+	32.3	0.655	promoter-TSS (ENSMUST00000185384)	NA	-69	ENSMUST00000185384
8-26	8	92039980	92040122	+	32.3	0.569	promoter-TSS (ENSMUST00000139113)	NA	-102	ENSMUST00000069718
11-58	11	4136658	4136800	+	32.3	0.658	promoter-TSS (ENSMUST00000041042)	NA	-60	ENSMUST00000147485
15-21	15	100513103	100513245	+	32.3	0.575	promoter-TSS (ENSMUST00000000356)	NA	-56	ENSMUST00000000356
17-49	17	33979498	33979640	+	32.3	0.593	promoter-TSS (ENSMUST00000173860)	NA	-65	ENSMUST00000057373
12-26	12	108145633	108145775	+	32.3	0.558	promoter-TSS (ENSMUST00000101055)	NA	-131	ENSMUST00000071095
3-27	3	69034387	69034529	+	32.3	0.649	promoter-TSS (ENSMUST00000127497)	NA	-12	ENSMUST00000029353
17-44	17	57023913	57024055	+	32.3	0.67	promoter-TSS (ENSMUST00000233457)	NA	-7	ENSMUST00000067931
4-36	4	41124292	41124434	+	32.3	0.639	promoter-TSS (ENSMUST00000129112)	NA	92	ENSMUST00000030138
9-60	9	119170264	119170406	+	32.3	0.633	promoter-TSS (ENSMUST00000039784)	NA	-25	ENSMUST00000039784
14-23	14	119175207	119175349	+	32.3	0.688	promoter-TSS (ENSMUST00000022734)	NA	-110	ENSMUST00000022734
8-33	8	71213564	71213706	+	32.3	0.63	promoter-TSS (ENSMUST00000212385)	NA	-43	ENSMUST00000038626
1-49	1	139382349	139382491	+	31.8	0.641	promoter-TSS (ENSMUST00000200083)	NA	-90	ENSMUST00000200083
2-43	2	119448966	119449108	+	31.8	0.619	promoter-TSS (ENSMUST00000028771)	NA	-87	ENSMUST00000123818
12-22	12	71062475	71062617	+	31.8	0.55	promoter-TSS (ENSMUST00000127129)	NA	60	ENSMUST00000136690
11-67	11	106679694	106679836	+	31.8	0.624	promoter-TSS (ENSMUST00000127481)	NA	-56	ENSMUST00000123339
8-27	8	95328352	95328494	+	31.8	0.63	promoter-TSS (ENSMUST00000213008)	NA	67	ENSMUST00000212507
8-43	8	112580908	112581050	+	31.8	0.68	promoter-TSS (ENSMUST00000034432)	NA	-56	ENSMUST00000034432
11-70	11	61967659	61967801	+	31.8	0.591	promoter-TSS (ENSMUST00000092415)	NA	-91	ENSMUST00000092415
9-67	9	44330388	44330530	+	31.8	0.593	promoter-TSS (ENSMUST00000053286)	NA	-593	ENSMUST00000053286
12-31	12	100691471	100691613	+	31.8	0.53	promoter-TSS (ENSMUST00000221379)	NA	-163	ENSMUST00000222731
9-59	9	56325478	56325620	+	31.8	0.605	promoter-TSS (ENSMUST00000215269)	NA	-198	ENSMUST00000061552
1-50	1	191129349	191129491	+	31.8	0.658	promoter-TSS (ENSMUST00000194953)	NA	-182	ENSMUST00000067976
1-48	1	128171834	128171976	+	31.8	0.683	promoter-TSS (ENSMUST00000027592)	NA	6	ENSMUST00000027592
11-59	11	70416059	70416201	+	31.8	0.67	promoter-TSS (ENSMUST00000148535)	NA	-63	ENSMUST00000145503
4-32	4	114857183	114857325	+	31.8	0.621	promoter-TSS (ENSMUST00000129957)	NA	-102	ENSMUST00000030490
1-36	1	74627130	74627272	+	31.8	0.585	promoter-TSS (ENSMUST00000130112)	NA	-14	ENSMUST00000113737
5-37	5	36739239	36739381	+	31.8	0.624	promoter-TSS (ENSMUST00000136189)	NA	-163	ENSMUST00000136189
5-32	5	24782389	24782531	+	31.8	0.63	promoter-TSS (ENSMUST00000030795)	NA	5	ENSMUST00000030795
11-63	11	69728926	69729068	+	31.8	0.554	promoter-TSS (ENSMUST00000139085)	NA	-343	ENSMUST00000133967
15-20	15	81075040	81075182	+	31.8	0.639	promoter-TSS (ENSMUST00000134469)	NA	57	ENSMUST00000138715
1-39	1	38036347	38036489	+	31.8	0.651	promoter-TSS (ENSMUST00000162031)	NA	-22	ENSMUST00000162031
7-68	7	45293144	45293286	+	31.8	0.604	promoter-TSS (ENSMUST00000210169)	NA	-593	ENSMUST00000210169
12-20	12	8550028	8550170	+	31.8	0.745	promoter-TSS (ENSMUST00000067384)	NA	-90	ENSMUST00000067384
5-34	5	36641744	36641886	+	31.8	0.592	promoter-TSS (ENSMUST00000119916)	NA	-117	ENSMUST00000060100
7-83	7	44397852	44397994	+	31.8	0.679	promoter-TSS (ENSMUST00000125705)	NA	14	ENSMUST00000134750
4-41	4	59117841	59117983	+	31.8	0.686	intron (ENSMUST00000107547, intron 1 of 27)	NA	-6799	ENSMUST00000122832
7-84	7	45572949	45573091	+	31.8	0.625	promoter-TSS (ENSMUST00000211367)	NA	-476	ENSMUST00000210602
17-39	17	53786110	53786252	+	31.8	0.609	promoter-TSS (ENSMUST00000017975)	NA	-81	ENSMUST00000017975
12-34	12	83968742	83968884	+	31.8	0.594	promoter-TSS (ENSMUST00000117217)	NA	-105	ENSMUST00000117217
9-66	9	21003297	21003439	+	31.8	0.673	promoter-TSS (ENSMUST00000115487)	NA	-64	ENSMUST00000115487
6-31	6	134806990	134807132	+	31.8	0.642	promoter-TSS (ENSMUST00000046303)	NA	-56	ENSMUST00000046303
12-36	12	84819841	84819983	+	31.8	0.661	promoter-TSS (ENSMUST00000021667)	NA	14	ENSMUST00000021668
17-41	17	28705132	28705274	+	31.8	0.673	promoter-TSS (ENSMUST00000079413)	NA	-80	ENSMUST00000079413
2-42	2	19662373	19662515	+	31.8	0.645	promoter-TSS (ENSMUST00000052168)	NA	-119	ENSMUST00000052168
3-30	3	96176843	96176985	+	31.8	0.657	promoter-TSS (ENSMUST00000177113)	NA	-123	ENSMUST00000051089
11-64	11	86375343	86375485	+	31.8	0.634	promoter-TSS (ENSMUST00000125675)	NA	-69	ENSMUST00000020827
12-24	12	71877726	71877868	+	31.3	0.717	promoter-TSS (ENSMUST00000223272)	NA	-55	ENSMUST00000223272
2-50	2	118380164	118380306	+	31.3	0.664	promoter-TSS (ENSMUST00000138342)	NA	-67	ENSMUST00000090219
19-28	19	24939053	24939195	+	31.3	0.612	promoter-TSS (ENSMUST00000025815)	NA	-150	ENSMUST00000236790
1-33	1	65225690	65225832	+	31.3	0.648	promoter-TSS (ENSMUST00000189925)	NA	-81	ENSMUST00000185317
1-41	1	7159063	7159205	+	31.3	0.63	promoter-TSS (ENSMUST00000182114)	NA	-10	ENSMUST00000061280
5-44	5	45827075	45827217	+	31.3	0.69	promoter-TSS (ENSMUST00000196242)	NA	-96	ENSMUST00000196242
17-53	17	28532326	28532468	+	31.3	0.681	promoter-TSS (ENSMUST00000233705)	NA	-96	ENSMUST00000114803
7-79	7	6175287	6175429	+	31.3	0.566	promoter-TSS (ENSMUST00000207329)	NA	-123	ENSMUST00000108567
9-58	9	107411047	107411189	+	31.3	0.627	promoter-TSS (ENSMUST00000010189)	NA	-26	ENSMUST00000010189
3-36	3	89325706	89325848	+	31.3	0.658	promoter-TSS (ENSMUST00000039110)	NA	27	ENSMUST00000039110
8-47	8	23727683	23727825	+	31.3	0.694	promoter-TSS (ENSMUST00000033950)	NA	-79	ENSMUST00000033950
8-32	8	70227495	70227637	+	31.3	0.703	promoter-TSS (ENSMUST00000137573)	NA	-5	ENSMUST00000137573
12-37	12	87313063	87313205	+	31.3	0.667	promoter-TSS (ENSMUST00000021425)	NA	-104	ENSMUST00000072744
8-51	8	122305548	122305690	+	31.3	0.617	promoter-TSS (ENSMUST00000059018)	NA	-74	ENSMUST00000059018
4-35	4	141273319	141273461	+	31.3	0.663	promoter-TSS (ENSMUST00000049927)	NA	-110	ENSMUST00000049927
7-89	7	100256622	100256764	+	31.3	0.6	promoter-TSS (ENSMUST00000098252)	NA	76	ENSMUST00000107048
X-4	X	165262712	165262854	+	31.3	0.673	promoter-TSS (ENSMUST00000049435)	NA	80	ENSMUST00000112091
8-49	8	84169153	84169295	+	31.3	0.619	promoter-TSS (ENSMUST00000167525)	NA	-88	ENSMUST00000167525
7-82	7	112806446	112806588	+	31.3	0.612	promoter-TSS (ENSMUST00000210074)	NA	-155	ENSMUST00000047321
19-32	19	43663431	43663573	+	31.3	0.602	promoter-TSS (ENSMUST00000046038)	NA	-115	ENSMUST00000236819
1-44	1	91177836	91177978	+	31.3	0.623	promoter-TSS (ENSMUST00000171165)	NA	-119	ENSMUST00000188576
19-20	19	8797180	8797322	+	31.3	0.642	promoter-TSS (ENSMUST00000096753)	NA	-123	ENSMUST00000096753
11-81	11	98700442	98700584	+	31.3	0.623	promoter-TSS (ENSMUST00000144220)	NA	-121	ENSMUST00000169695
10-40	10	81128600	81128742	+	31.3	0.591	promoter-TSS (ENSMUST00000161854)	NA	-126	ENSMUST00000163075
9-63	9	43978124	43978266	+	31.3	0.717	promoter-TSS (ENSMUST00000177054)	NA	-123	ENSMUST00000034508
8-39	8	70427016	70427158	+	31.3	0.608	promoter-TSS (ENSMUST00000116463)	NA	-166	ENSMUST00000116463
18-15	18	73705512	73705654	+	31.3	0.579	promoter-TSS (ENSMUST00000091852)	NA	-532	ENSMUST00000091852
5-40	5	28276164	28276306	+	31.3	0.629	promoter-TSS (ENSMUST00000180740)	NA	-126	ENSMUST00000059155
7-90	7	101545831	101545973	+	31.3	0.728	promoter-TSS (ENSMUST00000150018)	NA	-168	ENSMUST00000150018
12-35	12	84408611	84408753	+	31.3	0.657	promoter-TSS (ENSMUST00000150391)	NA	-60	ENSMUST00000021661
19-33	19	38043231	38043373	+	31.3	0.617	promoter-TSS (ENSMUST00000181592)	NA	-157	ENSMUST00000235601
1-45	1	64729812	64729954	+	31.3	0.642	promoter-TSS (ENSMUST00000186325)	NA	-65	ENSMUST00000150749
2-41	2	166555832	166555974	+	31.3	0.571	promoter-TSS (ENSMUST00000140624)	NA	-151	ENSMUST00000036719
8-44	8	113852933	113853075	+	31.3	0.618	Intergenic	NA	59110	ENSMUST00000212238
13-27	13	112797112	112797254	+	31.3	0.676	promoter-TSS (ENSMUST00000223581)	NA	-102	ENSMUST00000225367
19-31	19	42117538	42117680	+	31.3	0.616	promoter-TSS (ENSMUST00000161873)	NA	-111	ENSMUST00000018965
19-22	19	4147107	4147249	+	31.3	0.617	promoter-TSS (ENSMUST00000174514)	NA	-4	ENSMUST00000025779
6-41	6	71417685	71417827	+	30.8	0.58	promoter-TSS (ENSMUST00000002292)	NA	-135	ENSMUST00000002292
9-64	9	62248462	62248604	+	30.8	0.647	promoter-TSS (ENSMUST00000085519)	NA	-42	ENSMUST00000138226
17-55	17	24021919	24022061	+	30.8	0.582	promoter-TSS (ENSMUST00000088621)	NA	-171	ENSMUST00000190686
3-38	3	142101449	142101591	+	30.8	0.736	promoter-TSS (ENSMUST00000090134)	NA	-63	ENSMUST00000058626
5-38	5	88912854	88912996	+	30.8	0.583	promoter-TSS (ENSMUST00000031311)	NA	70	ENSMUST00000031311
6-42	6	108042256	108042398	+	30.8	0.648	intron (ENSMUST00000049246, intron 1 of 1)	NA	304	ENSMUST00000138140
11-86	11	105975044	105975186	+	30.8	0.551	promoter-TSS (ENSMUST00000002044)	NA	-324	ENSMUST00000002044
12-39	12	59266560	59266702	+	30.8	0.663	promoter-TSS (ENSMUST00000043204)	NA	-120	ENSMUST00000043204
3-39	3	145629832	145629974	+	30.8	0.622	promoter-TSS (ENSMUST00000029842)	NA	-114	ENSMUST00000029842
4-45	4	72119292	72119434	+	30.8	0.532	promoter-TSS (ENSMUST00000107337)	NA	-207	ENSMUST00000074216
11-88	11	109316658	109316800	+	30.8	0.627	promoter-TSS (ENSMUST00000125108)	NA	-43	ENSMUST00000092500
8-46	8	14140323	14140465	+	30.8	0.733	promoter-TSS (ENSMUST00000098916)	NA	-67	ENSMUST00000098916
15-25	15	82031260	82031402	+	30.8	0.6	promoter-TSS (ENSMUST00000230105)	NA	-51	ENSMUST00000023100
19-27	19	18609198	18609340	+	30.8	0.617	promoter-TSS (ENSMUST00000161080)	NA	-45	ENSMUST00000042392
1-46	1	175453193	175453335	+	30.8	0.716	promoter-TSS (ENSMUST00000027810)	NA	-63	ENSMUST00000027810
15-28	15	57998529	57998671	+	30.8	0.663	promoter-TSS (ENSMUST00000038194)	NA	-122	ENSMUST00000038194
15-18	15	63870057	63870199	+	30.8	0.645	promoter-TSS (ENSMUST00000164532)	NA	-310	ENSMUST00000164532
7-88	7	79309812	79309954	+	30.8	0.615	promoter-TSS (ENSMUST00000206017)	NA	-61	ENSMUST00000035977
4-43	4	11007612	11007754	+	30.8	0.582	promoter-TSS (ENSMUST00000054776)	NA	-7	ENSMUST00000054776
8-40	8	71350040	71350182	+	30.8	0.703	promoter-TSS (ENSMUST00000212019)	NA	-55	ENSMUST00000212494
5-42	5	73414071	73414213	+	30.8	0.528	promoter-TSS (ENSMUST00000101127)	NA	-180	ENSMUST00000101127
11-80	11	23448110	23448252	+	30.8	0.629	promoter-TSS (ENSMUST00000133489)	NA	-151	ENSMUST00000020529
8-37	8	11605856	11605998	+	30.8	0.705	promoter-TSS (ENSMUST00000210740)	NA	-136	ENSMUST00000210740
19-30	19	3962788	3962930	+	30.8	0.676	promoter-TSS (ENSMUST00000075092)	NA	-85	ENSMUST00000237341
11-87	11	86999638	86999780	+	30.8	0.563	promoter-TSS (ENSMUST00000051395)	NA	-175	ENSMUST00000051395
1-51	1	37580132	37580274	+	30.8	0.684	promoter-TSS (ENSMUST00000151952)	NA	-106	ENSMUST00000151952
5-49	5	135037810	135037952	+	30.8	0.602	promoter-TSS (ENSMUST00000154469)	NA	-125	ENSMUST00000111216
2-46	2	3425062	3425204	+	30.8	0.674	promoter-TSS (ENSMUST00000102988)	NA	-35	ENSMUST00000100463
17-52	17	24292450	24292592	+	30.8	0.688	promoter-TSS (ENSMUST00000017090)	NA	-62	ENSMUST00000017090
18-14	18	7626920	7627062	+	30.8	0.642	promoter-TSS (ENSMUST00000235095)	NA	-125	ENSMUST00000115869
2-48	2	72810812	72810954	+	30.8	0.7	promoter-TSS (ENSMUST00000066003)	NA	-93	ENSMUST00000102689
4-40	4	41275386	41275528	+	30.8	0.747	promoter-TSS (ENSMUST00000140662)	NA	-313	ENSMUST00000108068
5-48	5	123859034	123859176	+	30.8	0.629	promoter-TSS (ENSMUST00000031376)	NA	2	ENSMUST00000031376
11-84	11	78441571	78441713	+	30.8	0.689	promoter-TSS (ENSMUST00000103242)	NA	-39	ENSMUST00000103242
3-34	3	32790931	32791073	+	30.8	0.62	promoter-TSS (ENSMUST00000154257)	NA	-137	ENSMUST00000127477
8-42	8	84682113	84682255	+	30.8	0.579	promoter-TSS (ENSMUST00000098595)	NA	48	ENSMUST00000005607
18-16	18	35065030	35065172	+	30.8	0.633	promoter-TSS (ENSMUST00000025218)	NA	-41	ENSMUST00000025218
3-35	3	40848476	40848618	+	30.8	0.736	promoter-TSS (ENSMUST00000203892)	NA	11	ENSMUST00000181813
5-39	5	125542857	125542999	+	30.8	0.635	Intergenic	NA	-5633	ENSMUST00000199788
15-30	15	85518759	85518901	+	30.8	0.574	Intergenic	NA	-11454	ENSMUST00000230234
6-37	6	28480157	28480299	+	30.8	0.635	promoter-TSS (ENSMUST00000001460)	NA	-119	ENSMUST00000164915
3-33	3	103821534	103821676	+	30.8	0.635	promoter-TSS (ENSMUST00000151927)	NA	138	ENSMUST00000068879
4-47	4	136038041	136038183	+	30.8	0.637	promoter-TSS (ENSMUST00000105850)	NA	-141	ENSMUST00000131671
7-87	7	55699747	55699889	+	30.8	0.645	promoter-TSS (ENSMUST00000206188)	NA	-96	ENSMUST00000206188
17-54	17	87979825	87979967	+	30.8	0.638	promoter-TSS (ENSMUST00000173097)	NA	-72	ENSMUST00000174240
3-32	3	95726706	95726848	+	30.8	0.591	promoter-TSS (ENSMUST00000090791)	NA	-602	ENSMUST00000198741
8-56	8	123769023	123769165	+	30.8	0.586	promoter-TSS (ENSMUST00000212937)	NA	-78	ENSMUST00000212937
9-76	9	86453867	86454009	+	30.8	0.677	promoter-TSS (ENSMUST00000070064)	NA	-43	ENSMUST00000187251
17-50	17	37262636	37262778	+	30.8	0.677	promoter-TSS (ENSMUST00000040402)	NA	-74	ENSMUST00000174711
7-85	7	48438638	48438780	+	30.8	0.66	promoter-TSS (ENSMUST00000118927)	NA	-42	ENSMUST00000118927
13-29	13	120151653	120151795	+	30.8	0.605	promoter-TSS (ENSMUST00000179869)	NA	-191	ENSMUST00000225543
6-40	6	67243796	67243938	+	30.8	0.673	promoter-TSS (ENSMUST00000203167)	NA	-100	ENSMUST00000203436
11-73	11	96720870	96721012	+	30.8	0.66	promoter-TSS (ENSMUST00000081775)	NA	-147	ENSMUST00000081775
15-27	15	76235280	76235422	+	30.8	0.631	promoter-TSS (ENSMUST00000162871)	NA	-40	ENSMUST00000023211
14-33	14	61763569	61763711	+	30.8	0.638	exon (ENSMUST00000227369, exon 4 of 4)	NA	-17536	ENSMUST00000226286
19-17	19	6899309	6899451	+	30.8	0.599	promoter-TSS (ENSMUST00000145192)	NA	-172	ENSMUST00000239322
2-49	2	84546050	84546192	+	30.8	0.673	promoter-TSS (ENSMUST00000125690)	NA	-597	ENSMUST00000035840
17-65	17	74835144	74835286	+	30.8	0.591	promoter-TSS (ENSMUST00000180037)	NA	-75	ENSMUST00000180037
9-71	9	106698970	106699112	+	30.8	0.581	promoter-TSS (ENSMUST00000159645)	NA	-32	ENSMUST00000159645
10-42	10	76797806	76797948	+	30.8	0.59	promoter-TSS (ENSMUST00000001148)	NA	-156	ENSMUST00000105411
9-69	9	71122937	71123079	+	30.8	0.687	promoter-TSS (ENSMUST00000034723)	NA	-63	ENSMUST00000034723
10-39	10	40018230	40018372	+	30.3	0.635	promoter-TSS (ENSMUST00000217252)	NA	-47	ENSMUST00000217252
4-37	4	117108996	117109138	+	30.3	0.739	promoter-TSS (ENSMUST00000062824)	NA	47	ENSMUST00000165128
11-91	11	102556167	102556309	+	30.3	0.591	promoter-TSS (ENSMUST00000100378)	NA	-176	ENSMUST00000100378
7-93	7	44665639	44665781	+	30.3	0.605	promoter-TSS (ENSMUST00000085383)	NA	77	ENSMUST00000085383
11-85	11	94101955	94102097	+	30.3	0.71	promoter-TSS (ENSMUST00000041589)	NA	-254	ENSMUST00000041589
17-63	17	26139094	26139236	+	30.3	0.567	promoter-TSS (ENSMUST00000167018)	NA	-464	ENSMUST00000167018
12-40	12	78272893	78273035	+	30.3	0.67	promoter-TSS (ENSMUST00000052472)	NA	-189	ENSMUST00000052472
16-16	16	21827963	21828105	+	30.3	0.61	promoter-TSS (ENSMUST00000232534)	NA	-200	ENSMUST00000023561
2-53	2	102903899	102904041	+	30.3	0.578	promoter-TSS (ENSMUST00000132449)	NA	-50	ENSMUST00000011055
7-101	7	140702988	140703130	+	30.3	0.66	intron (ENSMUST00000174373, intron 1 of 9)	NA	764	ENSMUST00000174373
6-32	6	8259241	8259383	+	30.3	0.653	promoter-TSS (ENSMUST00000159335)	NA	24	ENSMUST00000159335
11-72	11	95227623	95227765	+	30.3	0.597	promoter-TSS (ENSMUST00000132357)	NA	-150	ENSMUST00000037502
12-38	12	100153795	100153937	+	30.3	0.627	promoter-TSS (ENSMUST00000146364)	NA	-361	ENSMUST00000146364
9-73	9	117869490	117869632	+	30.3	0.616	promoter-TSS (ENSMUST00000044454)	NA	-6	ENSMUST00000044454
2-55	2	30697766	30697908	+	30.3	0.619	promoter-TSS (ENSMUST00000138889)	NA	-1	ENSMUST00000041830
7-92	7	27749487	27749629	+	30.3	0.621	promoter-TSS (ENSMUST00000126528)	NA	-32	ENSMUST00000032824
5-41	5	34326879	34327021	+	30.3	0.664	promoter-TSS (ENSMUST00000201069)	NA	-79	ENSMUST00000060049
6-45	6	33037210	33037352	+	30.3	0.631	promoter-TSS (ENSMUST00000066379)	NA	-86	ENSMUST00000066379
9-65	9	66826988	66827130	+	30.3	0.629	promoter-TSS (ENSMUST00000041139)	NA	-90	ENSMUST00000041139
3-37	3	27207990	27208132	+	30.3	0.642	promoter-TSS (ENSMUST00000176535)	NA	-34	ENSMUST00000108298
14-35	14	99337207	99337349	+	30.3	0.606	promoter-TSS (ENSMUST00000042471)	NA	-65	ENSMUST00000022650
16-18	16	17051273	17051415	+	30.3	0.616	promoter-TSS (ENSMUST00000090190)	NA	-92	ENSMUST00000090190
7-74	7	15832180	15832322	+	30.3	0.615	promoter-TSS (ENSMUST00000124563)	NA	-132	ENSMUST00000006181
4-55	4	123811087	123811229	+	30.3	0.644	promoter-TSS (ENSMUST00000030399)	NA	-81	ENSMUST00000030399
13-30	13	64309502	64309644	+	30.3	0.714	promoter-TSS (ENSMUST00000221264)	NA	-65	ENSMUST00000221904
17-42	17	56632783	56632925	+	30.3	0.551	promoter-TSS (ENSMUST00000025036)	NA	-208	ENSMUST00000139679
19-35	19	53891623	53891765	+	30.3	0.691	promoter-TSS (ENSMUST00000165617)	NA	-36	ENSMUST00000025931
6-33	6	66512163	66512305	+	30.3	0.6	promoter-TSS (ENSMUST00000101343)	NA	-140	ENSMUST00000116605
2-59	2	166838227	166838369	+	30.3	0.729	promoter-TSS (ENSMUST00000109238)	NA	-79	ENSMUST00000109236
9-68	9	56980805	56980947	+	30.3	0.609	intron (ENSMUST00000169879, intron 1 of 2)	NA	1552	ENSMUST00000169879
2-52	2	75534915	75535057	+	30.3	0.593	promoter-TSS (ENSMUST00000135244)	NA	-1	ENSMUST00000102672
11-71	11	69649467	69649609	+	30.3	0.78	promoter-TSS (ENSMUST00000071213)	NA	-75	ENSMUST00000058470
1-38	1	4927839	4927981	+	30.3	0.598	promoter-TSS (ENSMUST00000165720)	NA	-127	ENSMUST00000081551
14-31	14	63074902	63075044	+	30.3	0.581	promoter-TSS (ENSMUST00000014691)	NA	-154	ENSMUST00000014691
8-23	8	70665025	70665167	+	30.3	0.582	promoter-TSS (ENSMUST00000139333)	NA	-141	ENSMUST00000139333
5-47	5	108213412	108213554	+	30.3	0.674	promoter-TSS (ENSMUST00000172045)	NA	-57	ENSMUST00000131291
1-53	1	180971809	180971951	+	30.3	0.64	promoter-TSS (ENSMUST00000027797)	NA	-111	ENSMUST00000027797
4-38	4	130253704	130253846	+	30.3	0.654	promoter-TSS (ENSMUST00000180577)	NA	-39	ENSMUST00000134159
15-31	15	44482416	44482558	+	30.3	0.6	promoter-TSS (ENSMUST00000227691)	NA	-84	ENSMUST00000227691
12-45	12	91351135	91351277	+	30.3	0.701	promoter-TSS (ENSMUST00000138935)	NA	-23	ENSMUST00000129111
18-17	18	49965515	49965657	+	30.3	0.646	promoter-TSS (ENSMUST00000041772)	NA	-151	ENSMUST00000180611
10-43	10	117977549	117977691	+	30.3	0.625	promoter-TSS (ENSMUST00000020437)	NA	-96	ENSMUST00000219827
9-79	9	48896312	48896454	+	30.3	0.589	promoter-TSS (ENSMUST00000213874)	NA	-292	ENSMUST00000215788
17-62	17	25069290	25069432	+	30.3	0.636	promoter-TSS (ENSMUST00000149716)	NA	-23	ENSMUST00000049642
17-51	17	11059083	11059225	+	30.3	0.619	promoter-TSS (ENSMUST00000186167)	NA	44	ENSMUST00000041463
4-51	4	53012172	53012314	+	30.3	0.607	intron (ENSMUST00000015391, intron 1 of 5)	NA	293	ENSMUST00000107665
4-31	4	14826507	14826649	+	30.3	0.679	promoter-TSS (ENSMUST00000236953)	NA	9	ENSMUST00000117268
2-51	2	156022177	156022319	+	30.3	0.568	promoter-TSS (ENSMUST00000152919)	NA	-90	ENSMUST00000109587
8-55	8	84831432	84831574	+	30.3	0.607	promoter-TSS (ENSMUST00000041367)	NA	-106	ENSMUST00000210625
9-74	9	14187426	14187568	+	29.8	0.588	promoter-TSS (ENSMUST00000209106)	NA	-100	ENSMUST00000208222
4-44	4	33248569	33248711	+	29.8	0.636	promoter-TSS (ENSMUST00000049357)	NA	-130	ENSMUST00000049357
5-54	5	116793976	116794118	+	29.8	0.708	intron (ENSMUST00000202259, intron 2 of 2)	NA	-22424	ENSMUST00000201478
X-5	X	84820296	84820438	+	29.8	0.597	promoter-TSS (ENSMUST00000113978)	NA	58	ENSMUST00000026039
4-56	4	135749027	135749169	+	29.8	0.638	promoter-TSS (ENSMUST00000030427)	NA	-24	ENSMUST00000030427
1-55	1	118317008	118317150	+	29.8	0.653	promoter-TSS (ENSMUST00000165223)	NA	5	ENSMUST00000189676
8-50	8	23295678	23295820	+	29.8	0.623	promoter-TSS (ENSMUST00000186344)	NA	-33	ENSMUST00000186344
8-52	8	46428304	46428446	+	29.8	0.59	promoter-TSS (ENSMUST00000150943)	NA	-86	ENSMUST00000095323
10-47	10	111808485	111808627	+	29.8	0.684	promoter-TSS (ENSMUST00000075924)	NA	-13	ENSMUST00000163048
7-100	7	125306896	125307038	+	29.8	0.67	promoter-TSS (ENSMUST00000055506)	NA	-15	ENSMUST00000055506
4-54	4	122779831	122779973	+	29.8	0.631	promoter-TSS (ENSMUST00000069533)	NA	-53	ENSMUST00000106257
17-69	17	47063167	47063309	+	29.8	0.667	promoter-TSS (ENSMUST00000148656)	NA	-98	ENSMUST00000059844
17-57	17	57138167	57138309	+	29.8	0.654	promoter-TSS (ENSMUST00000233000)	NA	-225	ENSMUST00000086801
1-47	1	93271247	93271389	+	29.8	0.641	promoter-TSS (ENSMUST00000027493)	NA	-59	ENSMUST00000185498
9-75	9	66033813	66033955	+	29.8	0.7	promoter-TSS (ENSMUST00000034945)	NA	-9	ENSMUST00000034945
8-45	8	11685762	11685904	+	29.8	0.673	promoter-TSS (ENSMUST00000169782)	NA	-76	ENSMUST00000169782
8-54	8	72022625	72022767	+	29.8	0.613	promoter-TSS (ENSMUST00000211886)	NA	-120	ENSMUST00000213100
2-56	2	33021178	33021320	+	29.8	0.612	promoter-TSS (ENSMUST00000124000)	NA	199	ENSMUST00000137381
15-29	15	80139281	80139423	+	29.8	0.66	promoter-TSS (ENSMUST00000230434)	NA	-33	ENSMUST00000109605
11-93	11	68950350	68950492	+	29.8	0.653	promoter-TSS (ENSMUST00000051888)	NA	-122	ENSMUST00000051888
5-51	5	108280516	108280658	+	29.8	0.595	promoter-TSS (ENSMUST00000200463)	NA	-101	ENSMUST00000002837
7-91	7	6731803	6731945	+	29.8	0.625	intron (ENSMUST00000150182, intron 1 of 9)	NA	1544	ENSMUST00000150182
9-81	9	59485299	59485441	+	29.8	0.67	promoter-TSS (ENSMUST00000129357)	NA	-105	ENSMUST00000129357
16-21	16	3664947	3665089	+	29.8	0.646	promoter-TSS (ENSMUST00000041778)	NA	-114	ENSMUST00000041778
7-104	7	45354302	45354444	+	29.8	0.623	promoter-TSS (ENSMUST00000080885)	NA	-139	ENSMUST00000080885
5-52	5	123195979	123196121	+	29.8	0.663	Intergenic	NA	-8255	ENSMUST00000119611
17-48	17	25946496	25946638	+	29.8	0.588	promoter-TSS (ENSMUST00000170575)	NA	-77	ENSMUST00000237183
7-97	7	30021773	30021915	+	29.8	0.653	exon (ENSMUST00000098585, exon 1 of 1)	NA	679	ENSMUST00000098585
18-20	18	46659100	46659242	+	29.8	0.57	promoter-TSS (ENSMUST00000036226)	NA	-133	ENSMUST00000036226
3-40	3	87813383	87813525	+	29.8	0.585	promoter-TSS (ENSMUST00000162631)	NA	-174	ENSMUST00000005017
6-24	6	49195014	49195156	+	29.8	0.59	Intergenic	NA	-3194	ENSMUST00000031838
4-57	4	9669126	9669268	+	29.8	0.574	promoter-TSS (ENSMUST00000108340)	NA	-35	ENSMUST00000084915
13-28	13	48381274	48381416	+	29.8	0.714	intron (ENSMUST00000225626, intron 1 of 3)	NA	9382	ENSMUST00000225626
14-32	14	106343518	106343660	+	29.8	0.635	promoter-TSS (ENSMUST00000194236)	NA	-43	ENSMUST00000022708
17-59	17	26935200	26935342	+	29.8	0.69	intron (ENSMUST00000151681, intron 1 of 3)	NA	573	ENSMUST00000151681
7-95	7	113112882	113113024	+	29.8	0.642	promoter-TSS (ENSMUST00000123845)	NA	-88	ENSMUST00000033018
7-96	7	6289405	6289547	+	29.8	0.583	promoter-TSS (ENSMUST00000086327)	NA	-102	ENSMUST00000086327
12-50	12	31401352	31401494	+	29.8	0.711	promoter-TSS (ENSMUST00000110857)	NA	-10	ENSMUST00000220415
10-53	10	128247381	128247523	+	29.8	0.659	promoter-TSS (ENSMUST00000217826)	NA	-74	ENSMUST00000171342
2-54	2	129139111	129139253	+	29.8	0.627	promoter-TSS (ENSMUST00000052708)	NA	-50	ENSMUST00000052708
5-53	5	148989892	148990034	+	29.8	0.611	promoter-TSS (ENSMUST00000085546)	NA	-113	ENSMUST00000085546
18-18	18	31767244	31767386	+	29.8	0.719	promoter-TSS (ENSMUST00000234772)	NA	-109	ENSMUST00000234760
19-39	19	45046746	45046888	+	29.8	0.716	promoter-TSS (ENSMUST00000236133)	NA	-463	ENSMUST00000236133
7-108	7	109585534	109585676	+	29.3	0.66	promoter-TSS (ENSMUST00000151587)	NA	53	ENSMUST00000094097
15-24	15	81469347	81469489	+	29.3	0.628	promoter-TSS (ENSMUST00000192082)	NA	-134	ENSMUST00000185375
12-52	12	71021301	71021443	+	29.3	0.64	promoter-TSS (ENSMUST00000160683)	NA	-23	ENSMUST00000160027
19-38	19	6957314	6957456	+	29.3	0.614	promoter-TSS (ENSMUST00000237119)	NA	-152	ENSMUST00000237119
17-60	17	34866009	34866151	+	29.3	0.646	promoter-TSS (ENSMUST00000015605)	NA	-40	ENSMUST00000015605
17-74	17	36229946	36230088	+	29.3	0.792	TTS (ENSMUST00000133641)	NA	1236	ENSMUST00000122802
9-82	9	20789461	20789603	+	29.3	0.6	exon (ENSMUST00000043726, exon 2 of 6)	NA	1491	ENSMUST00000043726
3-47	3	105594806	105594948	+	29.3	0.632	promoter-TSS (ENSMUST00000132008)	NA	13	ENSMUST00000090680
11-90	11	70537842	70537984	+	29.3	0.648	promoter-TSS (ENSMUST00000141237)	NA	-29	ENSMUST00000014750
2-61	2	84557652	84557794	+	29.3	0.75	promoter-TSS (ENSMUST00000138231)	NA	-29	ENSMUST00000028475
9-85	9	40577305	40577447	+	29.3	0.713	Intergenic	NA	3027	ENSMUST00000216204
12-48	12	4893218	4893360	+	29.3	0.705	promoter-TSS (ENSMUST00000223551)	NA	-14	ENSMUST00000223551
6-52	6	128780145	128780287	+	29.3	0.741	intron (ENSMUST00000204394, intron 3 of 5)	NA	-14038	ENSMUST00000174865
19-37	19	8718658	8718800	+	29.3	0.62	promoter-TSS (ENSMUST00000073430)	NA	-48	ENSMUST00000176381
15-34	15	81548028	81548170	+	29.3	0.67	promoter-TSS (ENSMUST00000174229)	NA	9	ENSMUST00000023029
10-50	10	43097360	43097502	+	29.3	0.685	promoter-TSS (ENSMUST00000160823)	NA	-51	ENSMUST00000095725
6-43	6	85428294	85428436	+	29.3	0.667	promoter-TSS (ENSMUST00000203934)	NA	-100	ENSMUST00000032080
8-61	8	94941019	94941161	+	29.3	0.646	promoter-TSS (ENSMUST00000079961)	NA	-102	ENSMUST00000079961
10-52	10	81407506	81407648	+	29.3	0.756	TTS (ENSMUST00000162771)	NA	-2818	ENSMUST00000140433
9-77	9	121548068	121548210	+	29.3	0.654	promoter-TSS (ENSMUST00000182904)	NA	-96	ENSMUST00000183070
19-40	19	12773466	12773608	+	29.3	0.66	promoter-TSS (ENSMUST00000038627)	NA	-20	ENSMUST00000235690
6-44	6	117883583	117883725	+	29.3	0.7	promoter-TSS (ENSMUST00000179224)	NA	-97	ENSMUST00000179224
4-42	4	3938621	3938763	+	29.3	0.575	promoter-TSS (ENSMUST00000121210)	NA	-196	ENSMUST00000108386
2-64	2	35091013	35091155	+	29.3	0.588	promoter-TSS (ENSMUST00000201896)	NA	48	ENSMUST00000113025
3-48	3	135354366	135354508	+	29.3	0.824	intron (ENSMUST00000196469, intron 5 of 24)	NA	5890	ENSMUST00000196513
7-109	7	126859826	126859968	+	29.3	0.654	promoter-TSS (ENSMUST00000035276)	NA	-16	ENSMUST00000035276
17-64	17	41245481	41245623	+	29.3	0.67	promoter-TSS (ENSMUST00000169611)	NA	-24	ENSMUST00000169611
5-56	5	73071466	73071608	+	29.3	0.627	promoter-TSS (ENSMUST00000144843)	NA	-110	ENSMUST00000144843
18-22	18	57058636	57058778	+	29.3	0.691	promoter-TSS (ENSMUST00000153044)	NA	-87	ENSMUST00000102912
12-44	12	75716310	75716452	+	29.3	0.622	promoter-TSS (ENSMUST00000062370)	NA	-70	ENSMUST00000062370
19-36	19	60569550	60569692	+	29.3	0.612	promoter-TSS (ENSMUST00000111460)	NA	-158	ENSMUST00000081790
10-46	10	20188075	20188217	+	29.3	0.629	promoter-TSS (ENSMUST00000186100)	NA	-69	ENSMUST00000092678
14-36	14	30850926	30851068	+	29.3	0.624	promoter-TSS (ENSMUST00000049732)	NA	-84	ENSMUST00000203261
8-63	8	117705696	117705838	+	29.3	0.641	promoter-TSS (ENSMUST00000213068)	NA	-69	ENSMUST00000213068
7-99	7	117715437	117715579	+	29.3	0.738	promoter-TSS (ENSMUST00000131374)	NA	-97	ENSMUST00000131374
4-52	4	57956357	57956499	+	29.3	0.66	promoter-TSS (ENSMUST00000030051)	NA	-17	ENSMUST00000030051
1-58	1	55127090	55127232	+	29.3	0.563	promoter-TSS (ENSMUST00000075242)	NA	22	ENSMUST00000027123
11-98	11	77873296	77873438	+	29.3	0.643	promoter-TSS (ENSMUST00000049167)	NA	-213	ENSMUST00000108360
14-37	14	61677485	61677627	+	29.3	0.581	promoter-TSS (ENSMUST00000022496)	NA	-233	ENSMUST00000022496
2-65	2	91356980	91357122	+	29.3	0.653	promoter-TSS (ENSMUST00000123253)	NA	-56	ENSMUST00000111338
5-50	5	30437436	30437578	+	29.3	0.633	promoter-TSS (ENSMUST00000132404)	NA	-72	ENSMUST00000145167
3-44	3	100829327	100829469	+	29.3	0.636	promoter-TSS (ENSMUST00000037409)	NA	-120	ENSMUST00000094048
3-29	3	89959886	89960028	+	29.3	0.638	promoter-TSS (ENSMUST00000029552)	NA	-22	ENSMUST00000197903
16-25	16	22084678	22084820	+	29.3	0.629	promoter-TSS (ENSMUST00000160579)	NA	6	ENSMUST00000161286
7-103	7	25454621	25454763	+	29.3	0.628	promoter-TSS (ENSMUST00000108401)	NA	-510	ENSMUST00000206832
15-26	15	72939478	72939620	+	29.3	0.547	Intergenic	NA	-6496	ENSMUST00000089770
18-24	18	67933034	67933176	+	29.3	0.713	promoter-TSS (ENSMUST00000025425)	NA	-64	ENSMUST00000237403
8-60	8	70285090	70285232	+	29.3	0.631	promoter-TSS (ENSMUST00000151975)	NA	20	ENSMUST00000081503
6-47	6	113283346	113283488	+	29.3	0.588	promoter-TSS (ENSMUST00000113122)	NA	218	ENSMUST00000203569
8-62	8	110419941	110420083	+	29.3	0.753	promoter-TSS (ENSMUST00000212562)	NA	-120	ENSMUST00000212973
8-58	8	110292360	110292502	+	29.3	0.636	promoter-TSS (ENSMUST00000042601)	NA	62	ENSMUST00000042601
4-58	4	107110822	107110964	+	29.3	0.58	promoter-TSS (ENSMUST00000156934)	NA	103	ENSMUST00000152717
16-20	16	58228628	58228770	+	29.3	0.617	promoter-TSS (ENSMUST00000133622)	NA	-60	ENSMUST00000133622
19-45	19	47464648	47464790	+	29.3	0.709	Intergenic	NA	-11879	ENSMUST00000081619
10-41	10	41763253	41763395	+	29.3	0.648	promoter-TSS (ENSMUST00000041438)	NA	-111	ENSMUST00000041438
19-21	19	31060214	31060356	+	29.3	0.637	promoter-TSS (ENSMUST00000066039)	NA	48	ENSMUST00000066039
8-57	8	72011658	72011800	+	28.8	0.705	promoter-TSS (ENSMUST00000052072)	NA	-214	ENSMUST00000052072
10-49	10	42637354	42637496	+	28.8	0.699	promoter-TSS (ENSMUST00000144228)	NA	-67	ENSMUST00000019937
1-65	1	134484779	134484921	+	28.8	0.618	Intergenic	NA	-3059	ENSMUST00000047714
13-37	13	76246724	76246866	+	28.8	0.762	promoter-TSS (ENSMUST00000223579)	NA	-16	ENSMUST00000224884
5-62	5	140690549	140690691	+	28.8	0.61	promoter-TSS (ENSMUST00000100505)	NA	-146	ENSMUST00000041588
5-61	5	137058926	137059068	+	28.8	0.676	promoter-TSS (ENSMUST00000186451)	NA	-152	ENSMUST00000041543
17-71	17	32540148	32540290	+	28.8	0.644	promoter-TSS (ENSMUST00000235205)	NA	-7	ENSMUST00000235205
17-56	17	46471744	46471886	+	28.8	0.689	promoter-TSS (ENSMUST00000024748)	NA	-143	ENSMUST00000169383
7-110	7	143376594	143376736	+	28.8	0.66	promoter-TSS (ENSMUST00000143210)	NA	-79	ENSMUST00000142749
11-96	11	21521869	21522011	+	28.8	0.586	promoter-TSS (ENSMUST00000020568)	NA	-6	ENSMUST00000239073
8-59	8	119345673	119345815	+	28.8	0.653	intron (ENSMUST00000142551, intron 2 of 5)	NA	-3126	ENSMUST00000211881
4-63	4	59783866	59784008	+	28.8	0.62	promoter-TSS (ENSMUST00000138097)	NA	-71	ENSMUST00000095063
3-45	3	19217237	19217379	+	28.8	0.635	promoter-TSS (ENSMUST00000029125)	NA	-79	ENSMUST00000029125
10-57	10	79449890	79450032	+	28.8	0.711	promoter-TSS (ENSMUST00000178228)	NA	-102	ENSMUST00000178228
4-34	4	33247658	33247800	+	28.8	0.633	promoter-TSS (ENSMUST00000155616)	NA	-154	ENSMUST00000155616
7-111	7	6386119	6386261	+	28.8	0.68	promoter-TSS (ENSMUST00000208949)	NA	-104	ENSMUST00000081022
14-40	14	47805896	47806038	+	28.8	0.66	promoter-TSS (ENSMUST00000042988)	NA	-76	ENSMUST00000042988
15-33	15	81695475	81695617	+	28.8	0.615	promoter-TSS (ENSMUST00000023024)	NA	-69	ENSMUST00000023024
19-43	19	8944327	8944469	+	28.8	0.615	promoter-TSS (ENSMUST00000122932)	NA	-7	ENSMUST00000052248
2-63	2	32341441	32341583	+	28.8	0.656	promoter-TSS (ENSMUST00000113310)	NA	-55	ENSMUST00000113310
17-75	17	80514786	80514928	+	28.8	0.626	promoter-TSS (ENSMUST00000063417)	NA	-32	ENSMUST00000134652
6-50	6	24527586	24527728	+	28.8	0.725	promoter-TSS (ENSMUST00000141274)	NA	-88	ENSMUST00000118558
7-112	7	80510553	80510695	+	28.8	0.677	promoter-TSS (ENSMUST00000132163)	NA	-44	ENSMUST00000132163
14-41	14	60488909	60489051	+	28.8	0.6	promoter-TSS (ENSMUST00000225572)	NA	-24	ENSMUST00000041905
2-57	2	39080731	39080873	+	28.8	0.637	promoter-TSS (ENSMUST00000142872)	NA	-56	ENSMUST00000203872
16-30	16	91526053	91526195	+	28.8	0.674	promoter-TSS (ENSMUST00000095909)	NA	-45	ENSMUST00000114001
16-19	16	57051898	57052040	+	28.8	0.628	promoter-TSS (ENSMUST00000227359)	NA	-102	ENSMUST00000023431
17-67	17	17454980	17455122	+	28.8	0.684	promoter-TSS (ENSMUST00000231355)	NA	-83	ENSMUST00000231355
8-65	8	4727405	4727547	+	28.8	0.726	promoter-TSS (ENSMUST00000181337)	NA	889	ENSMUST00000058918
2-70	2	32425134	32425276	+	28.8	0.642	promoter-TSS (ENSMUST00000133512)	NA	-139	ENSMUST00000136816
1-52	1	178014976	178015118	+	28.8	0.647	promoter-TSS (ENSMUST00000027783)	NA	-51	ENSMUST00000027783
16-24	16	13977191	13977333	+	28.8	0.602	promoter-TSS (ENSMUST00000090300)	NA	-131	ENSMUST00000090300
19-34	19	43513012	43513154	+	28.8	0.657	promoter-TSS (ENSMUST00000124954)	NA	-39	ENSMUST00000026196
3-50	3	95496052	95496194	+	28.8	0.648	promoter-TSS (ENSMUST00000098861)	NA	-122	ENSMUST00000060323
9-86	9	3015281	3015423	+	28.8	0.853	promoter-TSS (ENSMUST00000099050)	NA	-302	ENSMUST00000099050
10-56	10	75728994	75729136	+	28.8	0.618	promoter-TSS (ENSMUST00000218718)	NA	-182	ENSMUST00000009236
5-64	5	21629817	21629959	+	28.8	0.606	promoter-TSS (ENSMUST00000030552)	NA	-68	ENSMUST00000056045
8-68	8	84997060	84997202	+	28.8	0.644	promoter-TSS (ENSMUST00000005120)	NA	-122	ENSMUST00000098578
4-61	4	152410093	152410235	+	28.8	0.657	promoter-TSS (ENSMUST00000139685)	NA	-35	ENSMUST00000142735
12-28	12	65120699	65120841	+	28.8	0.67	promoter-TSS (ENSMUST00000221166)	NA	11	ENSMUST00000021332
4-46	4	118037227	118037369	+	28.8	0.6	promoter-TSS (ENSMUST00000050288)	NA	-58	ENSMUST00000106406
1-56	1	136552559	136552701	+	28.8	0.635	promoter-TSS (ENSMUST00000112046)	NA	-9	ENSMUST00000112046
16-26	16	91444598	91444740	+	28.8	0.667	promoter-TSS (ENSMUST00000231380)	NA	-98	ENSMUST00000140312
7-114	7	127077575	127077717	+	28.8	0.724	promoter-TSS (ENSMUST00000205432)	NA	-725	ENSMUST00000205432
7-106	7	98305899	98306041	+	28.8	0.559	promoter-TSS (ENSMUST00000205276)	NA	16	ENSMUST00000205276
8-67	8	71921642	71921784	+	28.8	0.61	promoter-TSS (ENSMUST00000138892)	NA	-130	ENSMUST00000124745
6-54	6	125168599	125168741	+	28.8	0.684	promoter-TSS (ENSMUST00000032485)	NA	-6	ENSMUST00000043848
13-35	13	113930944	113931086	+	28.8	0.645	promoter-TSS (ENSMUST00000224858)	NA	-26	ENSMUST00000091201
5-45	5	65356882	65357024	+	28.8	0.737	promoter-TSS (ENSMUST00000204582)	NA	-86	ENSMUST00000203653
15-38	15	102533526	102533668	+	28.8	0.681	promoter-TSS (ENSMUST00000184918)	NA	-74	ENSMUST00000169033
4-65	4	150039557	150039699	+	28.3	0.616	promoter-TSS (ENSMUST00000135896)	NA	-128	ENSMUST00000038562
8-38	8	70078164	70078306	+	28.3	0.717	promoter-TSS (ENSMUST00000140522)	NA	-36	ENSMUST00000121886
10-55	10	61531160	61531302	+	28.3	0.709	promoter-TSS (ENSMUST00000020284)	NA	-62	ENSMUST00000020284
19-51	19	60849834	60849976	+	28.3	0.753	promoter-TSS (ENSMUST00000135808)	NA	12	ENSMUST00000135808
2-62	2	155118216	155118358	+	28.3	0.583	promoter-TSS (ENSMUST00000145086)	NA	70	ENSMUST00000029128
14-46	14	55855410	55855552	+	28.3	0.612	promoter-TSS (ENSMUST00000002395)	NA	-13	ENSMUST00000002395
19-48	19	8875296	8875438	+	28.3	0.698	promoter-TSS (ENSMUST00000096246)	NA	-68	ENSMUST00000236563
12-54	12	83534508	83534650	+	28.3	0.633	promoter-TSS (ENSMUST00000178756)	NA	-89	ENSMUST00000178756
10-61	10	128401844	128401986	+	28.3	0.628	promoter-TSS (ENSMUST00000131728)	NA	-59	ENSMUST00000131728
15-35	15	11399773	11399915	+	28.3	0.66	promoter-TSS (ENSMUST00000228814)	NA	-93	ENSMUST00000022849
12-51	12	55963909	55964051	+	28.3	0.596	Intergenic	NA	-6270	ENSMUST00000083310
19-47	19	4171558	4171700	+	28.3	0.678	promoter-TSS (ENSMUST00000236509)	NA	-54	ENSMUST00000025767
13-34	13	96678960	96679102	+	28.3	0.688	promoter-TSS (ENSMUST00000222434)	NA	-38	ENSMUST00000022172
7-113	7	99508159	99508301	+	28.3	0.674	promoter-TSS (ENSMUST00000209032)	NA	-46	ENSMUST00000036274
1-64	1	118387164	118387306	+	28.3	0.694	promoter-TSS (ENSMUST00000116892)	NA	-83	ENSMUST00000203009
6-51	6	51247979	51248121	+	28.3	0.622	Intergenic	NA	-1160	ENSMUST00000083571
5-70	5	92231580	92231722	+	28.3	0.667	promoter-TSS (ENSMUST00000201820)	NA	-73	ENSMUST00000113127
1-66	1	155034309	155034451	+	28.3	0.706	promoter-TSS (ENSMUST00000191769)	NA	-81	ENSMUST00000027743
11-102	11	85201914	85202056	+	28.3	0.646	promoter-TSS (ENSMUST00000020835)	NA	-85	ENSMUST00000020835
1-67	1	191553443	191553585	+	28.3	0.663	promoter-TSS (ENSMUST00000150839)	NA	-42	ENSMUST00000027931
3-42	3	94861231	94861373	+	28.3	0.65	promoter-TSS (ENSMUST00000140331)	NA	-84	ENSMUST00000107260
12-42	12	29341095	29341237	+	28.3	0.661	Intergenic	NA	26401	ENSMUST00000218409
9-83	9	25163312	25163454	+	28.3	0.663	promoter-TSS (ENSMUST00000213980)	NA	-352	ENSMUST00000115272
9-89	9	65816109	65816251	+	28.3	0.667	promoter-TSS (ENSMUST00000124688)	NA	-26	ENSMUST00000205379
19-44	19	21630294	21630436	+	28.3	0.582	promoter-TSS (ENSMUST00000178781)	NA	-25	ENSMUST00000038830
10-45	10	119075993	119076135	+	28.3	0.636	promoter-TSS (ENSMUST00000126373)	NA	-104	ENSMUST00000020315
6-56	6	72339435	72339577	+	28.3	0.696	promoter-TSS (ENSMUST00000069595)	NA	-91	ENSMUST00000069580
17-68	17	32569573	32569715	+	28.3	0.595	promoter-TSS (ENSMUST00000236105)	NA	-63	ENSMUST00000050214
13-31	13	55592880	55593022	+	28.3	0.553	promoter-TSS (ENSMUST00000224653)	NA	66	ENSMUST00000224653
18-28	18	80513219	80513361	+	28.3	0.663	promoter-TSS (ENSMUST00000036229)	NA	-380	ENSMUST00000036229
2-58	2	136733329	136733471	+	28.3	0.64	promoter-TSS (ENSMUST00000130856)	NA	-21	ENSMUST00000141463
18-27	18	42395260	42395402	+	28.3	0.732	promoter-TSS (ENSMUST00000236304)	NA	-72	ENSMUST00000097590
7-102	7	4869138	4869280	+	28.3	0.68	promoter-TSS (ENSMUST00000208173)	NA	-17	ENSMUST00000064547
4-53	4	107736816	107736958	+	28.3	0.721	promoter-TSS (ENSMUST00000030348)	NA	-65	ENSMUST00000030348
14-44	14	78774409	78774551	+	28.3	0.633	promoter-TSS (ENSMUST00000123853)	NA	-232	ENSMUST00000123853
14-39	14	21102519	21102661	+	28.3	0.667	promoter-TSS (ENSMUST00000223558)	NA	-14	ENSMUST00000130291
1-54	1	93563439	93563581	+	28.3	0.613	promoter-TSS (ENSMUST00000133769)	NA	-66	ENSMUST00000027498
11-99	11	95201020	95201162	+	28.3	0.656	promoter-TSS (ENSMUST00000103159)	NA	-19	ENSMUST00000107734
17-79	17	43978044	43978186	+	28.3	0.625	promoter-TSS (ENSMUST00000233437)	NA	-10	ENSMUST00000024705
8-70	8	71125823	71125965	+	28.3	0.578	promoter-TSS (ENSMUST00000210071)	NA	-4	ENSMUST00000034311
2-67	2	154632641	154632783	+	28.3	0.573	promoter-TSS (ENSMUST00000116389)	NA	-304	ENSMUST00000109701
3-49	3	144276083	144276225	+	28.3	0.574	promoter-TSS (ENSMUST00000144859)	NA	-33	ENSMUST00000082437
9-99	9	44024852	44024994	+	28.3	0.604	promoter-TSS (ENSMUST00000216511)	NA	-109	ENSMUST00000065379
13-33	13	51799113	51799255	+	28.3	0.68	promoter-TSS (ENSMUST00000075853)	NA	-84	ENSMUST00000075853
17-73	17	36227635	36227777	+	28.3	0.615	promoter-TSS (ENSMUST00000151664)	NA	32	ENSMUST00000133641
6-39	6	67014413	67014555	+	28.3	0.645	promoter-TSS (ENSMUST00000128617)	NA	-43	ENSMUST00000155041
9-93	9	78389083	78389225	+	27.8	0.66	promoter-TSS (ENSMUST00000042235)	NA	-148	ENSMUST00000042235
9-96	9	108911494	108911636	+	27.8	0.707	promoter-TSS (ENSMUST00000167504)	NA	4	ENSMUST00000026735
12-49	12	21467543	21467685	+	27.8	0.581	promoter-TSS (ENSMUST00000227593)	NA	24	ENSMUST00000135088
2-78	2	25464929	25465071	+	27.8	0.694	promoter-TSS (ENSMUST00000147096)	NA	-110	ENSMUST00000147096
11-111	11	54751505	54751647	+	27.8	0.663	promoter-TSS (ENSMUST00000124351)	NA	-141	ENSMUST00000124351
5-76	5	24628585	24628727	+	27.8	0.604	promoter-TSS (ENSMUST00000198990)	NA	-128	ENSMUST00000030814
7-107	7	99132902	99133044	+	27.8	0.667	promoter-TSS (ENSMUST00000128174)	NA	-28	ENSMUST00000032998
10-63	10	62487013	62487155	+	27.8	0.617	promoter-TSS (ENSMUST00000218224)	NA	-87	ENSMUST00000020270
7-121	7	101583160	101583302	+	27.8	0.67	promoter-TSS (ENSMUST00000130155)	NA	-87	ENSMUST00000209639
12-53	12	76884422	76884564	+	27.8	0.674	intron (ENSMUST00000041008, intron 1 of 11)	NA	286	ENSMUST00000151864
17-58	17	24470381	24470523	+	27.8	0.623	promoter-TSS (ENSMUST00000234096)	NA	6	ENSMUST00000234096
14-34	14	84680861	84681003	+	27.8	0.741	promoter-TSS (ENSMUST00000071370)	NA	-71	ENSMUST00000071370
18-21	18	21134827	21134969	+	27.8	0.634	promoter-TSS (ENSMUST00000052396)	NA	-67	ENSMUST00000234536
3-41	3	88204277	88204419	+	27.8	0.632	promoter-TSS (ENSMUST00000164783)	NA	-42	ENSMUST00000107556
11-89	11	54678526	54678668	+	27.8	0.648	promoter-TSS (ENSMUST00000136059)	NA	-96	ENSMUST00000064104
3-46	3	90416802	90416944	+	27.8	0.685	promoter-TSS (ENSMUST00000146740)	NA	-68	ENSMUST00000049937
4-64	4	134580649	134580791	+	27.8	0.631	promoter-TSS (ENSMUST00000148595)	NA	-64	ENSMUST00000030628
13-36	13	48699394	48699536	+	27.8	0.66	promoter-TSS (ENSMUST00000195552)	NA	511	ENSMUST00000181490
1-59	1	71142177	71142319	+	27.8	0.63	promoter-TSS (ENSMUST00000027393)	NA	57	ENSMUST00000027393
7-117	7	45016478	45016620	+	27.8	0.698	promoter-TSS (ENSMUST00000058665)	NA	-106	ENSMUST00000210586
17-80	17	46991891	46992033	+	27.8	0.747	promoter-TSS (ENSMUST00000233612)	NA	33	ENSMUST00000233491
14-30	14	6104632	6104774	+	27.8	0.658	promoter-TSS (ENSMUST00000017629)	NA	-119	ENSMUST00000017629
5-66	5	130284321	130284463	+	27.8	0.682	promoter-TSS (ENSMUST00000173375)	NA	-21	ENSMUST00000026387
13-40	13	3587888	3588030	+	27.8	0.589	promoter-TSS (ENSMUST00000221875)	NA	-104	ENSMUST00000223396
1-73	1	160620530	160620672	+	27.8	0.652	promoter-TSS (ENSMUST00000195442)	NA	-85	ENSMUST00000028049
1-61	1	190758342	190758484	+	27.8	0.641	promoter-TSS (ENSMUST00000192666)	NA	-58	ENSMUST00000085635
12-57	12	59058868	59059010	+	27.8	0.631	promoter-TSS (ENSMUST00000021375)	NA	-136	ENSMUST00000134223
11-100	11	16901163	16901305	+	27.8	0.661	promoter-TSS (ENSMUST00000109635)	NA	48	ENSMUST00000136053
4-60	4	124587381	124587523	+	27.8	0.726	promoter-TSS (ENSMUST00000153088)	NA	-59	ENSMUST00000030738
3-54	3	95189033	95189175	+	27.8	0.646	promoter-TSS (ENSMUST00000149568)	NA	-52	ENSMUST00000149568
17-61	17	57554777	57554919	+	27.8	0.568	promoter-TSS (ENSMUST00000233568)	NA	-159	ENSMUST00000005975
9-95	9	108709704	108709846	+	27.8	0.663	intron (ENSMUST00000024238, intron 2 of 34)	NA	836	ENSMUST00000192235
1-60	1	151220095	151220237	+	27.8	0.732	promoter-TSS (ENSMUST00000185848)	NA	-62	ENSMUST00000023918
1-57	1	179373854	179373996	+	27.8	0.697	promoter-TSS (ENSMUST00000129009)	NA	-10	ENSMUST00000040706
9-80	9	55949029	55949171	+	27.8	0.66	promoter-TSS (ENSMUST00000151585)	NA	-29	ENSMUST00000147842
5-75	5	24599286	24599428	+	27.8	0.69	promoter-TSS (ENSMUST00000115074)	NA	-37	ENSMUST00000115074
8-53	8	71249794	71249936	+	27.8	0.638	promoter-TSS (ENSMUST00000184074)	NA	-233	ENSMUST00000166004
6-46	6	37847564	37847706	+	27.8	0.611	promoter-TSS (ENSMUST00000153004)	NA	-111	ENSMUST00000149828
3-53	3	88460203	88460345	+	27.8	0.593	promoter-TSS (ENSMUST00000192962)	NA	57	ENSMUST00000029698
X-7	X	101162812	101162954	+	27.8	0.703	promoter-TSS (ENSMUST00000144367)	NA	-170	ENSMUST00000113627
X-6	X	73314260	73314402	+	27.8	0.631	promoter-TSS (ENSMUST00000125775)	NA	-87	ENSMUST00000008826
5-68	5	33815319	33815461	+	27.8	0.66	promoter-TSS (ENSMUST00000074849)	NA	-82	ENSMUST00000079534
13-42	13	54835503	54835645	+	27.8	0.633	promoter-TSS (ENSMUST00000129881)	NA	47	ENSMUST00000177950
7-127	7	44831749	44831891	+	27.8	0.674	TTS (ENSMUST00000042754)	NA	1214	ENSMUST00000210086
1-68	1	60219567	60219709	+	27.8	0.605	promoter-TSS (ENSMUST00000187195)	NA	-120	ENSMUST00000160834
1-63	1	16727309	16727451	+	27.8	0.674	promoter-TSS (ENSMUST00000181371)	NA	-114	ENSMUST00000191535
18-25	18	36877571	36877713	+	27.8	0.634	promoter-TSS (ENSMUST00000014438)	NA	-32	ENSMUST00000014438
7-124	7	24672109	24672251	+	27.8	0.695	promoter-TSS (ENSMUST00000206941)	NA	-1	ENSMUST00000076961
1-62	1	7468332	7468474	+	27.8	0.618	promoter-TSS (ENSMUST00000193732)	NA	-310	ENSMUST00000193732
9-104	9	108183257	108183399	+	27.8	0.569	promoter-TSS (ENSMUST00000007959)	NA	0	ENSMUST00000007959
13-32	13	19580024	19580166	+	27.8	0.729	promoter-TSS (ENSMUST00000196712)	NA	-130	ENSMUST00000196712
17-88	17	34109695	34109837	+	27.3	0.54	promoter-TSS (ENSMUST00000173386)	NA	-131	ENSMUST00000173492
18-19	18	36926792	36926934	+	27.3	0.652	promoter-TSS (ENSMUST00000001419)	NA	-66	ENSMUST00000001419
6-53	6	124807030	124807172	+	27.3	0.667	promoter-TSS (ENSMUST00000047510)	NA	-79	ENSMUST00000131847
9-102	9	78016288	78016430	+	27.3	0.694	promoter-TSS (ENSMUST00000159099)	NA	-12	ENSMUST00000001402
17-84	17	56891824	56891966	+	27.3	0.613	promoter-TSS (ENSMUST00000146958)	NA	70	ENSMUST00000182031
6-49	6	125122010	125122152	+	27.3	0.656	promoter-TSS (ENSMUST00000144364)	NA	-123	ENSMUST00000139071
17-77	17	26204744	26204886	+	27.3	0.624	promoter-TSS (ENSMUST00000235322)	NA	33	ENSMUST00000180932
6-60	6	24665097	24665239	+	27.3	0.663	promoter-TSS (ENSMUST00000031695)	NA	-160	ENSMUST00000031695
9-88	9	19533193	19533335	+	27.3	0.589	promoter-TSS (ENSMUST00000214731)	NA	-134	ENSMUST00000213725
7-118	7	19079208	19079350	+	27.3	0.706	intron (ENSMUST00000160909, intron 1 of 3)	NA	194	ENSMUST00000161378
8-69	8	96534111	96534253	+	27.3	0.612	promoter-TSS (ENSMUST00000212323)	NA	-90	ENSMUST00000211887
17-89	17	35984616	35984758	+	27.3	0.656	promoter-TSS (ENSMUST00000162604)	NA	-56	ENSMUST00000001565
8-73	8	20555587	20555729	+	27.3	0.607	Intergenic	NA	-21042	ENSMUST00000212174
16-29	16	43993298	43993440	+	27.3	0.642	promoter-TSS (ENSMUST00000141015)	NA	-240	ENSMUST00000119746
11-103	11	87482681	87482823	+	27.3	0.617	promoter-TSS (ENSMUST00000119628)	NA	-236	ENSMUST00000103179
11-106	11	62770105	62770247	+	27.3	0.7	promoter-TSS (ENSMUST00000154176)	NA	-105	ENSMUST00000014321
19-50	19	47056055	47056197	+	27.3	0.667	promoter-TSS (ENSMUST00000026027)	NA	-59	ENSMUST00000026027
17-93	17	75858981	75859123	+	27.3	0.643	promoter-TSS (ENSMUST00000112507)	NA	-111	ENSMUST00000112507
19-42	19	5560538	5560680	+	27.3	0.613	promoter-TSS (ENSMUST00000238132)	NA	-43	ENSMUST00000070172
5-58	5	108608982	108609124	+	27.3	0.617	promoter-TSS (ENSMUST00000046975)	NA	-45	ENSMUST00000112597
13-39	13	23882471	23882613	+	27.3	0.646	promoter-TSS (ENSMUST00000102967)	NA	-105	ENSMUST00000102967
13-46	13	81931774	81931916	+	27.3	0.632	promoter-TSS (ENSMUST00000224705)	NA	23	ENSMUST00000181520
6-58	6	113303768	113303910	+	27.3	0.66	promoter-TSS (ENSMUST00000204834)	NA	-94	ENSMUST00000032406
17-86	17	27927079	27927221	+	27.3	0.753	TTS (ENSMUST00000232225)	NA	1642	ENSMUST00000231854
7-126	7	27373982	27374124	+	27.3	0.704	promoter-TSS (ENSMUST00000138243)	NA	-30	ENSMUST00000108341
5-80	5	135986477	135986619	+	27.3	0.613	Intergenic	NA	4577	ENSMUST00000111150
5-57	5	76331572	76331714	+	27.3	0.615	promoter-TSS (ENSMUST00000031144)	NA	-84	ENSMUST00000031144
14-49	14	55909590	55909732	+	27.3	0.678	promoter-TSS (ENSMUST00000227178)	NA	-31	ENSMUST00000002397
6-57	6	82629884	82630026	+	27.3	0.62	promoter-TSS (ENSMUST00000095786)	NA	-45	ENSMUST00000095786
2-47	2	30872142	30872284	+	27.3	0.564	promoter-TSS (ENSMUST00000192882)	NA	0	ENSMUST00000156325
14-52	14	55798221	55798363	+	27.3	0.624	promoter-TSS (ENSMUST00000238215)	NA	-94	ENSMUST00000072530
19-52	19	5475016	5475158	+	27.3	0.716	promoter-TSS (ENSMUST00000113674)	NA	-80	ENSMUST00000025853
9-103	9	107431650	107431792	+	27.3	0.693	promoter-TSS (ENSMUST00000010211)	NA	-61	ENSMUST00000010211
17-83	17	56769552	56769694	+	27.3	0.561	promoter-TSS (ENSMUST00000224193)	NA	-407	ENSMUST00000086828
2-75	2	148514402	148514544	+	27.3	0.702	promoter-TSS (ENSMUST00000047177)	NA	-48	ENSMUST00000109961
15-45	15	68235076	68235218	+	27.3	0.568	promoter-TSS (ENSMUST00000175699)	NA	-122	ENSMUST00000175699
11-101	11	69470121	69470263	+	27.3	0.586	promoter-TSS (ENSMUST00000048139)	NA	-42	ENSMUST00000048139
16-31	16	56537801	56537943	+	27.3	0.667	promoter-TSS (ENSMUST00000065515)	NA	-59	ENSMUST00000065515
3-61	3	37473859	37474001	+	27.3	0.585	promoter-TSS (ENSMUST00000029277)	NA	-115	ENSMUST00000108112
2-74	2	84657166	84657308	+	27.3	0.714	promoter-TSS (ENSMUST00000028470)	NA	-104	ENSMUST00000028470
3-60	3	157630680	157630822	+	27.3	0.702	promoter-TSS (ENSMUST00000198623)	NA	-37	ENSMUST00000118539
10-68	10	121462390	121462532	+	27.3	0.667	promoter-TSS (ENSMUST00000039810)	NA	-224	ENSMUST00000218004
7-123	7	15786817	15786959	+	27.3	0.635	Intergenic	NA	-5042	ENSMUST00000210781
9-84	9	96001309	96001451	+	27.3	0.678	promoter-TSS (ENSMUST00000122383)	NA	-35	ENSMUST00000085217
2-77	2	3714352	3714494	+	27.3	0.619	promoter-TSS (ENSMUST00000115053)	NA	-72	ENSMUST00000027965
2-83	2	48839277	48839419	+	27.3	0.574	promoter-TSS (ENSMUST00000123809)	NA	-60	ENSMUST00000028098
3-56	3	36626129	36626271	+	27.3	0.649	promoter-TSS (ENSMUST00000196316)	NA	-87	ENSMUST00000145309
19-46	19	41921755	41921897	+	27.3	0.708	promoter-TSS (ENSMUST00000026154)	NA	36	ENSMUST00000112123
3-52	3	82783821	82783963	+	27.3	0.63	promoter-TSS (ENSMUST00000048647)	NA	-102	ENSMUST00000048647
5-74	5	139135769	139135911	+	27.3	0.637	promoter-TSS (ENSMUST00000026975)	NA	-84	ENSMUST00000155833
11-109	11	6365644	6365786	+	27.3	0.621	promoter-TSS (ENSMUST00000090749)	NA	-153	ENSMUST00000135789
15-43	15	81350356	81350498	+	27.3	0.604	promoter-TSS (ENSMUST00000023036)	NA	-70	ENSMUST00000023036
4-67	4	86530292	86530434	+	27.3	0.686	promoter-TSS (ENSMUST00000123432)	NA	-71	ENSMUST00000070607
4-73	4	43045787	43045929	+	27.3	0.647	promoter-TSS (ENSMUST00000180426)	NA	-33	ENSMUST00000107957
2-76	2	166747828	166747970	+	27.3	0.667	promoter-TSS (ENSMUST00000002790)	NA	-61	ENSMUST00000171410
13-43	13	3661099	3661241	+	27.3	0.622	promoter-TSS (ENSMUST00000223327)	NA	-62	ENSMUST00000096069
7-105	7	83541068	83541210	+	27.3	0.598	promoter-TSS (ENSMUST00000208403)	NA	-69	ENSMUST00000094215
3-55	3	108498493	108498635	+	27.3	0.659	promoter-TSS (ENSMUST00000124731)	NA	-31	ENSMUST00000051145
9-98	9	31123100	31123242	+	27.3	0.652	promoter-TSS (ENSMUST00000213254)	NA	-60	ENSMUST00000213273
2-69	2	26823498	26823640	+	27.3	0.625	promoter-TSS (ENSMUST00000055406)	NA	-174	ENSMUST00000153641
11-112	11	118181076	118181218	+	26.8	0.574	promoter-TSS (ENSMUST00000151433)	NA	-77	ENSMUST00000092382
1-89	1	89858953	89859095	+	26.8	0.629	promoter-TSS (ENSMUST00000036954)	NA	-123	ENSMUST00000036954
1-78	1	72323406	72323548	+	26.8	0.679	promoter-TSS (ENSMUST00000027381)	NA	-4	ENSMUST00000027381
7-120	7	63588819	63588961	+	26.8	0.592	promoter-TSS (ENSMUST00000063694)	NA	-227	ENSMUST00000063694
19-58	19	4171120	4171262	+	26.8	0.681	exon (ENSMUST00000136043, exon 2 of 2)	NA	267	ENSMUST00000236509
8-76	8	70991449	70991591	+	26.8	0.649	promoter-TSS (ENSMUST00000210155)	NA	-587	ENSMUST00000210155
8-86	8	127697820	127697962	+	26.8	0.695	promoter-TSS (ENSMUST00000212618)	NA	-70	ENSMUST00000045994
11-107	11	77576829	77576971	+	26.8	0.656	promoter-TSS (ENSMUST00000181023)	NA	-81	ENSMUST00000100802
3-57	3	51183534	51183676	+	26.8	0.674	promoter-TSS (ENSMUST00000139771)	NA	-575	ENSMUST00000139771
1-69	1	93731547	93731689	+	26.8	0.628	promoter-TSS (ENSMUST00000188402)	NA	-69	ENSMUST00000027505
14-47	14	79663761	79663903	+	26.8	0.67	promoter-TSS (ENSMUST00000061222)	NA	-119	ENSMUST00000061222
1-88	1	75156968	75157110	+	26.8	0.691	promoter-TSS (ENSMUST00000161103)	NA	-3	ENSMUST00000027396
18-30	18	60659567	60659709	+	26.8	0.695	intron (ENSMUST00000025505, intron 1 of 12)	NA	348	ENSMUST00000223794
16-22	16	30900147	30900289	+	26.8	0.639	promoter-TSS (ENSMUST00000055389)	NA	32	ENSMUST00000055389
19-63	19	45351926	45352068	+	26.8	0.626	promoter-TSS (ENSMUST00000111936)	NA	91	ENSMUST00000223748
2-79	2	82871694	82871836	+	26.8	0.663	Intergenic	NA	60625	ENSMUST00000132967
5-60	5	136981986	136982128	+	26.8	0.6	promoter-TSS (ENSMUST00000111094)	NA	-72	ENSMUST00000111094
14-55	14	36857274	36857416	+	26.8	0.679	promoter-TSS (ENSMUST00000042564)	NA	-116	ENSMUST00000223921
1-77	1	36550835	36550977	+	26.8	0.663	promoter-TSS (ENSMUST00000001166)	NA	-42	ENSMUST00000097776
8-71	8	73302162	73302304	+	26.8	0.57	promoter-TSS (ENSMUST00000058534)	NA	-119	ENSMUST00000058534
9-112	9	54493579	54493721	+	26.8	0.731	promoter-TSS (ENSMUST00000213729)	NA	32	ENSMUST00000217484
2-89	2	119039337	119039479	+	26.8	0.566	promoter-TSS (ENSMUST00000102519)	NA	-85	ENSMUST00000142644
18-29	18	34993803	34993945	+	26.8	0.756	promoter-TSS (ENSMUST00000165033)	NA	-386	ENSMUST00000165033
8-64	8	120840680	120840822	+	26.8	0.627	promoter-TSS (ENSMUST00000108951)	NA	-140	ENSMUST00000108948
1-75	1	169796826	169796968	+	26.8	0.707	promoter-TSS (ENSMUST00000027989)	NA	-81	ENSMUST00000180638
11-113	11	51579600	51579742	+	26.8	0.596	promoter-TSS (ENSMUST00000109098)	NA	30	ENSMUST00000109098
19-59	19	4219472	4219614	+	26.8	0.621	promoter-TSS (ENSMUST00000181211)	NA	-22	ENSMUST00000181211
12-55	12	110855551	110855693	+	26.8	0.686	promoter-TSS (ENSMUST00000220631)	NA	-43	ENSMUST00000043716
12-43	12	32870097	32870239	+	26.8	0.648	promoter-TSS (ENSMUST00000218491)	NA	-166	ENSMUST00000020886
1-85	1	10014358	10014500	+	26.8	0.691	promoter-TSS (ENSMUST00000182580)	NA	-86	ENSMUST00000182580
5-81	5	110918703	110918845	+	26.8	0.524	promoter-TSS (ENSMUST00000132267)	NA	-41	ENSMUST00000132267
18-32	18	12369487	12369629	+	26.8	0.709	promoter-TSS (ENSMUST00000149211)	NA	-101	ENSMUST00000025279
10-58	10	81214452	81214594	+	26.8	0.571	promoter-TSS (ENSMUST00000138343)	NA	-173	ENSMUST00000140901
3-43	3	96508212	96508354	+	26.8	0.646	promoter-TSS (ENSMUST00000062058)	NA	-182	ENSMUST00000062058
18-33	18	84869298	84869440	+	26.8	0.674	promoter-TSS (ENSMUST00000236742)	NA	-94	ENSMUST00000160180
17-81	17	27158470	27158612	+	26.8	0.695	promoter-TSS (ENSMUST00000236623)	NA	2	ENSMUST00000025027
13-48	13	8935834	8935976	+	26.8	0.648	promoter-TSS (ENSMUST00000177397)	NA	-46	ENSMUST00000221551
1-72	1	88133442	88133584	+	26.8	0.656	promoter-TSS (ENSMUST00000119972)	NA	-9	ENSMUST00000119972
13-38	13	9143760	9143902	+	26.8	0.579	promoter-TSS (ENSMUST00000190041)	NA	-86	ENSMUST00000188211
4-77	4	132495433	132495575	+	26.8	0.607	promoter-TSS (ENSMUST00000133415)	NA	-139	ENSMUST00000153046
11-120	11	70453247	70453389	+	26.8	0.642	promoter-TSS (ENSMUST00000102559)	NA	-389	ENSMUST00000072237
14-58	14	79825018	79825160	+	26.8	0.604	promoter-TSS (ENSMUST00000228675)	NA	-42	ENSMUST00000054908
2-68	2	26127465	26127607	+	26.8	0.602	promoter-TSS (ENSMUST00000036187)	NA	1	ENSMUST00000036187
13-41	13	23758420	23758562	+	26.8	0.678	promoter-TSS (ENSMUST00000090776)	NA	-64	ENSMUST00000090776
12-59	12	69205883	69206025	+	26.8	0.724	promoter-TSS (ENSMUST00000094291)	NA	6	ENSMUST00000037023
4-76	4	115594770	115594912	+	26.8	0.641	promoter-TSS (ENSMUST00000074425)	NA	-100	ENSMUST00000106525
4-78	4	149251112	149251254	+	26.8	0.744	promoter-TSS (ENSMUST00000156120)	NA	-19	ENSMUST00000084124
7-122	7	12788666	12788808	+	26.8	0.61	promoter-TSS (ENSMUST00000182515)	NA	-46	ENSMUST00000069289
19-64	19	56810613	56810755	+	26.8	0.646	promoter-TSS (ENSMUST00000140184)	NA	-62	ENSMUST00000118592
14-45	14	118374373	118374515	+	26.8	0.656	promoter-TSS (ENSMUST00000022728)	NA	-126	ENSMUST00000022728
7-135	7	12711647	12711789	+	26.8	0.667	promoter-TSS (ENSMUST00000045810)	NA	-57	ENSMUST00000045810
X-8	X	36374071	36374213	+	26.8	0.663	promoter-TSS (ENSMUST00000076265)	NA	-167	ENSMUST00000133481
3-62	3	85481261	85481403	+	26.8	0.671	promoter-TSS (ENSMUST00000029726)	NA	-80	ENSMUST00000148478
5-84	5	65593208	65593350	+	26.8	0.647	promoter-TSS (ENSMUST00000031103)	NA	13	ENSMUST00000031103
6-63	6	56900898	56901040	+	26.8	0.614	promoter-TSS (ENSMUST00000204739)	NA	-31	ENSMUST00000204739
17-66	17	16046740	16046882	+	26.8	0.59	promoter-TSS (ENSMUST00000232638)	NA	11	ENSMUST00000232638
1-81	1	111792622	111792764	+	26.8	0.648	promoter-TSS (ENSMUST00000189370)	NA	-45	ENSMUST00000035462
5-67	5	23638317	23638459	+	26.8	0.663	promoter-TSS (ENSMUST00000188328)	NA	-54	ENSMUST00000188328
16-27	16	18107132	18107274	+	26.8	0.652	promoter-TSS (ENSMUST00000232414)	NA	-93	ENSMUST00000009321
10-66	10	40224775	40224917	+	26.8	0.699	promoter-TSS (ENSMUST00000044672)	NA	-458	ENSMUST00000044672
8-78	8	84441724	84441866	+	26.8	0.682	promoter-TSS (ENSMUST00000109810)	NA	-11	ENSMUST00000019576
3-68	3	129974312	129974454	+	26.3	0.674	promoter-TSS (ENSMUST00000183368)	NA	-157	ENSMUST00000183368
1-70	1	165462166	165462308	+	26.3	0.625	promoter-TSS (ENSMUST00000068705)	NA	-130	ENSMUST00000193023
16-28	16	37909677	37909819	+	26.3	0.609	promoter-TSS (ENSMUST00000114750)	NA	385	ENSMUST00000023507
3-58	3	108164310	108164452	+	26.3	0.678	promoter-TSS (ENSMUST00000125852)	NA	-80	ENSMUST00000125852
14-56	14	67246370	67246512	+	26.3	0.648	promoter-TSS (ENSMUST00000022634)	NA	-115	ENSMUST00000022634
10-73	10	30718774	30718916	+	26.3	0.644	promoter-TSS (ENSMUST00000217504)	NA	-48	ENSMUST00000019924
4-74	4	83242546	83242688	+	26.3	0.598	promoter-TSS (ENSMUST00000048274)	NA	-125	ENSMUST00000102823
2-85	2	152528722	152528864	+	26.3	0.628	promoter-TSS (ENSMUST00000062148)	NA	-162	ENSMUST00000062148
11-121	11	86435573	86435715	+	26.3	0.648	promoter-TSS (ENSMUST00000154617)	NA	-13	ENSMUST00000154617
13-50	13	22227118	22227260	+	26.3	0.67	promoter-TSS (ENSMUST00000091741)	NA	-75	ENSMUST00000091741
15-36	15	36793823	36793965	+	26.3	0.628	promoter-TSS (ENSMUST00000154879)	NA	-131	ENSMUST00000154879
9-92	9	21913950	21914092	+	26.3	0.574	promoter-TSS (ENSMUST00000044926)	NA	-81	ENSMUST00000216344
2-86	2	34692190	34692332	+	26.3	0.639	Intergenic	NA	-2337	ENSMUST00000145903
4-66	4	32615280	32615422	+	26.3	0.637	promoter-TSS (ENSMUST00000178925)	NA	-100	ENSMUST00000124278
7-119	7	44240101	44240243	+	26.3	0.682	promoter-TSS (ENSMUST00000207493)	NA	84	ENSMUST00000208651
14-53	14	120715625	120715767	+	26.3	0.732	promoter-TSS (ENSMUST00000062117)	NA	-160	ENSMUST00000062117
13-44	13	22219858	22220000	+	26.3	0.667	promoter-TSS (ENSMUST00000110455)	NA	-111	ENSMUST00000110455
10-72	10	90959878	90960020	+	26.3	0.583	promoter-TSS (ENSMUST00000170810)	NA	-28	ENSMUST00000076694
4-71	4	156391389	156391531	+	26.3	0.521	Intergenic	NA	33526	ENSMUST00000122571
11-129	11	106391574	106391716	+	26.3	0.704	promoter-TSS (ENSMUST00000116890)	NA	-174	ENSMUST00000083192
6-61	6	149090199	149090341	+	26.3	0.649	promoter-TSS (ENSMUST00000111535)	NA	-60	ENSMUST00000111535
7-141	7	6413161	6413303	+	26.3	0.659	promoter-TSS (ENSMUST00000054781)	NA	-44	ENSMUST00000054781
5-83	5	36954105	36954247	+	26.3	0.663	promoter-TSS (ENSMUST00000068795)	NA	-60	ENSMUST00000068795
2-73	2	25222596	25222738	+	26.3	0.607	promoter-TSS (ENSMUST00000152245)	NA	-74	ENSMUST00000042390
7-140	7	130467378	130467520	+	26.3	0.608	promoter-TSS (ENSMUST00000148513)	NA	-37	ENSMUST00000120441
12-60	12	80307193	80307335	+	26.3	0.626	promoter-TSS (ENSMUST00000167327)	NA	-119	ENSMUST00000021554
13-49	13	21971489	21971631	+	26.3	0.604	promoter-TSS (ENSMUST00000110473)	NA	-71	ENSMUST00000110473
13-55	13	63963033	63963175	+	26.3	0.613	promoter-TSS (ENSMUST00000021926)	NA	-12	ENSMUST00000095724
16-23	16	8647727	8647869	+	26.3	0.579	promoter-TSS (ENSMUST00000023150)	NA	-166	ENSMUST00000023150
10-62	10	62414227	62414369	+	26.3	0.671	promoter-TSS (ENSMUST00000065887)	NA	-62	ENSMUST00000065887
8-81	8	13835857	13835999	+	26.3	0.647	intron (ENSMUST00000043767, intron 1 of 8)	NA	283	ENSMUST00000211643
2-87	2	90677373	90677515	+	26.3	0.67	promoter-TSS (ENSMUST00000150232)	NA	-55	ENSMUST00000136872
19-60	19	4928602	4928744	+	26.3	0.636	promoter-TSS (ENSMUST00000162134)	NA	-23	ENSMUST00000162088
11-105	11	20151280	20151422	+	26.3	0.603	promoter-TSS (ENSMUST00000020358)	NA	-81	ENSMUST00000020358
6-66	6	17065015	17065157	+	26.3	0.621	promoter-TSS (ENSMUST00000140746)	NA	-62	ENSMUST00000115467
14-54	14	121148340	121148482	+	26.3	0.656	promoter-TSS (ENSMUST00000227270)	NA	-225	ENSMUST00000032898
17-87	17	31738979	31739121	+	26.3	0.687	promoter-TSS (ENSMUST00000237807)	NA	-39	ENSMUST00000064798
8-72	8	123170202	123170344	+	26.3	0.633	promoter-TSS (ENSMUST00000211883)	NA	-112	ENSMUST00000006692
5-78	5	86213386	86213528	+	26.3	0.624	promoter-TSS (ENSMUST00000199392)	NA	-15	ENSMUST00000031170
1-76	1	180678402	180678544	+	26.3	0.602	promoter-TSS (ENSMUST00000038091)	NA	-219	ENSMUST00000038091
5-73	5	135963740	135963882	+	26.3	0.66	promoter-TSS (ENSMUST00000126192)	NA	-341	ENSMUST00000126639
8-66	8	71112382	71112524	+	26.3	0.596	promoter-TSS (ENSMUST00000210459)	NA	-65	ENSMUST00000070173
19-61	19	5138351	5138493	+	26.3	0.632	promoter-TSS (ENSMUST00000238093)	NA	-144	ENSMUST00000237603
1-74	1	160898255	160898397	+	26.3	0.58	promoter-TSS (ENSMUST00000111618)	NA	-11	ENSMUST00000111618
16-39	16	21023288	21023430	+	26.3	0.559	promoter-TSS (ENSMUST00000006112)	NA	-146	ENSMUST00000006112
9-97	9	14695790	14695932	+	26.3	0.674	promoter-TSS (ENSMUST00000147305)	NA	-15	ENSMUST00000214456
15-40	15	76361516	76361658	+	26.3	0.711	promoter-TSS (ENSMUST00000228371)	NA	-35	ENSMUST00000228757
6-67	6	57512498	57512640	+	26.3	0.621	promoter-TSS (ENSMUST00000203713)	NA	-116	ENSMUST00000203713
2-66	2	154498747	154498889	+	26.3	0.677	promoter-TSS (ENSMUST00000044277)	NA	-120	ENSMUST00000044277
1-97	1	134343010	134343152	+	26.3	0.699	promoter-TSS (ENSMUST00000027727)	NA	-35	ENSMUST00000027727
14-50	14	57894094	57894236	+	26.3	0.623	intron (ENSMUST00000174694, intron 6 of 8)	NA	-8051	ENSMUST00000172647
17-94	17	47201443	47201585	+	26.3	0.59	promoter-TSS (ENSMUST00000040434)	NA	-96	ENSMUST00000040434
18-26	18	3507746	3507888	+	26.3	0.567	promoter-TSS (ENSMUST00000025075)	NA	-106	ENSMUST00000025075
12-46	12	44315840	44315982	+	26.3	0.707	promoter-TSS (ENSMUST00000219127)	NA	-10	ENSMUST00000219127
4-75	4	106924015	106924157	+	26.3	0.731	promoter-TSS (ENSMUST00000149453)	NA	-21	ENSMUST00000030365
2-82	2	31578160	31578302	+	26.3	0.656	promoter-TSS (ENSMUST00000142554)	NA	-157	ENSMUST00000146537
6-64	6	71808632	71808774	+	26.3	0.644	promoter-TSS (ENSMUST00000206975)	NA	-9	ENSMUST00000206975
11-125	11	20492768	20492910	+	26.3	0.625	promoter-TSS (ENSMUST00000093292)	NA	-414	ENSMUST00000145328
4-84	4	132650043	132650185	+	26.3	0.596	promoter-TSS (ENSMUST00000030696)	NA	-245	ENSMUST00000030696
1-96	1	127701695	127701837	+	26.3	0.584	promoter-TSS (ENSMUST00000149760)	NA	25	ENSMUST00000188163
1-83	1	132953059	132953201	+	26.3	0.604	promoter-TSS (ENSMUST00000067429)	NA	24	ENSMUST00000188090
9-110	9	21335960	21336102	+	26.3	0.617	promoter-TSS (ENSMUST00000091087)	NA	-173	ENSMUST00000165766
11-110	11	6478790	6478932	+	26.3	0.63	promoter-TSS (ENSMUST00000082579)	NA	-82	ENSMUST00000147762
2-80	2	174137205	174137347	+	26.3	0.667	promoter-TSS (ENSMUST00000151472)	NA	-47	ENSMUST00000151472
18-34	18	12874253	12874395	+	26.3	0.682	promoter-TSS (ENSMUST00000080415)	NA	-44	ENSMUST00000235000
9-105	9	22067986	22068128	+	26.3	0.701	promoter-TSS (ENSMUST00000148088)	NA	-85	ENSMUST00000123680
7-130	7	44700430	44700572	+	26.3	0.686	intron (ENSMUST00000057293, intron 2 of 13)	NA	1804	ENSMUST00000057293
1-91	1	59276410	59276552	+	26.3	0.608	promoter-TSS (ENSMUST00000160945)	NA	-91	ENSMUST00000027178
6-69	6	91492891	91493033	+	26.3	0.714	promoter-TSS (ENSMUST00000123569)	NA	3	ENSMUST00000205609
1-98	1	176642270	176642412	+	26.3	0.647	promoter-TSS (ENSMUST00000195717)	NA	115	ENSMUST00000150429
11-108	11	103303553	103303695	+	26.3	0.618	promoter-TSS (ENSMUST00000041272)	NA	-111	ENSMUST00000041272
1-90	1	24139459	24139601	+	26.3	0.639	promoter-TSS (ENSMUST00000185525)	NA	-108	ENSMUST00000185525
9-106	9	70564573	70564715	+	26.3	0.634	promoter-TSS (ENSMUST00000214293)	NA	-188	ENSMUST00000049031
7-134	7	3647585	3647727	+	26.3	0.736	promoter-TSS (ENSMUST00000148641)	NA	-21	ENSMUST00000148641
12-58	12	40087412	40087554	+	26.3	0.659	promoter-TSS (ENSMUST00000135883)	NA	-55	ENSMUST00000146905
10-71	10	90918646	90918788	+	26.3	0.556	promoter-TSS (ENSMUST00000128371)	NA	-85	ENSMUST00000020157
14-60	14	31552611	31552753	+	26.3	0.691	promoter-TSS (ENSMUST00000014640)	NA	-74	ENSMUST00000014640
10-65	10	4336771	4336913	+	26.3	0.569	intron (ENSMUST00000100078, intron 1 of 2)	NA	633	ENSMUST00000100077
1-99	1	192855729	192855871	+	26.3	0.688	promoter-TSS (ENSMUST00000192189)	NA	0	ENSMUST00000160077
1-87	1	39026605	39026747	+	25.8	0.652	promoter-TSS (ENSMUST00000193489)	NA	-246	ENSMUST00000193489
4-92	4	101122420	101122562	+	25.8	0.607	promoter-TSS (ENSMUST00000155328)	NA	-12	ENSMUST00000102781
1-93	1	91340941	91341083	+	25.8	0.626	promoter-TSS (ENSMUST00000086851)	NA	-68	ENSMUST00000126136
9-116	9	108660842	108660984	+	25.8	0.693	promoter-TSS (ENSMUST00000192226)	NA	-82	ENSMUST00000193560
13-53	13	24118275	24118417	+	25.8	0.64	promoter-TSS (ENSMUST00000052776)	NA	-99	ENSMUST00000072391
5-82	5	145141152	145141294	+	25.8	0.569	promoter-TSS (ENSMUST00000085671)	NA	-149	ENSMUST00000085671
7-132	7	127474835	127474977	+	25.8	0.679	promoter-TSS (ENSMUST00000205364)	NA	-77	ENSMUST00000144721
19-62	19	44236731	44236873	+	25.8	0.622	Intergenic	NA	-1793	ENSMUST00000236516
2-71	2	163836925	163837067	+	25.8	0.663	promoter-TSS (ENSMUST00000131288)	NA	116	ENSMUST00000018470
9-114	9	88364623	88364765	+	25.8	0.632	promoter-TSS (ENSMUST00000173801)	NA	-67	ENSMUST00000172508
4-80	4	48279657	48279799	+	25.8	0.627	promoter-TSS (ENSMUST00000149555)	NA	-32	ENSMUST00000156602
9-117	9	21042587	21042729	+	25.8	0.6	promoter-TSS (ENSMUST00000213717)	NA	-119	ENSMUST00000214864
12-64	12	102696788	102696930	+	25.8	0.711	intron (ENSMUST00000179306, intron 1 of 1)	NA	-3267	ENSMUST00000178129
1-86	1	36283388	36283530	+	25.8	0.688	promoter-TSS (ENSMUST00000046875)	NA	-73	ENSMUST00000046875
9-122	9	21258425	21258567	+	25.8	0.743	promoter-TSS (ENSMUST00000214268)	NA	216	ENSMUST00000217453
16-40	16	4359712	4359854	+	25.8	0.663	promoter-TSS (ENSMUST00000230817)	NA	-103	ENSMUST00000133440
7-147	7	45546190	45546332	+	25.8	0.643	promoter-TSS (ENSMUST00000120299)	NA	-104	ENSMUST00000069772
13-45	13	59732943	59733085	+	25.8	0.583	promoter-TSS (ENSMUST00000022038)	NA	11	ENSMUST00000170520
16-33	16	91525532	91525674	+	25.8	0.609	promoter-TSS (ENSMUST00000095909)	NA	-14	ENSMUST00000114023
6-59	6	148113566	148113708	+	25.8	0.728	promoter-TSS (ENSMUST00000203932)	NA	-32	ENSMUST00000032446
17-85	17	6129928	6130070	+	25.8	0.644	promoter-TSS (ENSMUST00000139542)	NA	3	ENSMUST00000024570
17-78	17	34863689	34863831	+	25.8	0.701	promoter-TSS (ENSMUST00000036720)	NA	22	ENSMUST00000036720
15-42	15	102378763	102378905	+	25.8	0.614	promoter-TSS (ENSMUST00000230129)	NA	-140	ENSMUST00000230129
9-91	9	108141073	108141215	+	25.8	0.598	promoter-TSS (ENSMUST00000193701)	NA	13	ENSMUST00000191899
5-91	5	21261122	21261264	+	25.8	0.58	promoter-TSS (ENSMUST00000140057)	NA	-284	ENSMUST00000030556
8-74	8	26648115	26648257	+	25.8	0.709	promoter-TSS (ENSMUST00000130231)	NA	17	ENSMUST00000036807
11-132	11	61652928	61653070	+	25.8	0.629	promoter-TSS (ENSMUST00000151966)	NA	-85	ENSMUST00000168115
14-48	14	52495216	52495358	+	25.8	0.695	promoter-TSS (ENSMUST00000200590)	NA	-50	ENSMUST00000200169
X-10	X	95000517	95000659	+	25.8	0.696	promoter-TSS (ENSMUST00000139717)	NA	-20	ENSMUST00000139717
4-82	4	125997580	125997722	+	25.8	0.607	promoter-TSS (ENSMUST00000139524)	NA	-99	ENSMUST00000116286
8-98	8	75760614	75760756	+	25.8	0.638	promoter-TSS (ENSMUST00000212231)	NA	-116	ENSMUST00000212231
15-47	15	75840936	75841078	+	25.8	0.655	promoter-TSS (ENSMUST00000145100)	NA	0	ENSMUST00000131496
17-72	17	36227266	36227408	+	25.8	0.613	promoter-TSS (ENSMUST00000151664)	NA	11	ENSMUST00000154856
11-123	11	106378677	106378819	+	25.8	0.691	promoter-TSS (ENSMUST00000106799)	NA	-70	ENSMUST00000131895
17-70	17	29020585	29020727	+	25.8	0.674	promoter-TSS (ENSMUST00000136233)	NA	-59	ENSMUST00000233925
9-90	9	70586039	70586181	+	25.8	0.57	promoter-TSS (ENSMUST00000067880)	NA	-169	ENSMUST00000140205
7-144	7	27879282	27879424	+	25.8	0.602	promoter-TSS (ENSMUST00000172467)	NA	-338	ENSMUST00000172467
17-95	17	3608058	3608200	+	25.8	0.613	promoter-TSS (ENSMUST00000232051)	NA	-15	ENSMUST00000231344
4-81	4	62443579	62443721	+	25.8	0.679	promoter-TSS (ENSMUST00000030091)	NA	44	ENSMUST00000062145
2-88	2	101459304	101459446	+	25.8	0.709	promoter-TSS (ENSMUST00000111231)	NA	-21	ENSMUST00000177007
14-42	14	26692510	26692652	+	25.8	0.606	promoter-TSS (ENSMUST00000142645)	NA	-119	ENSMUST00000224406
7-129	7	44498018	44498160	+	25.8	0.648	promoter-TSS (ENSMUST00000150335)	NA	-71	ENSMUST00000133846
2-92	2	87156601	87156743	+	25.8	0.69	Intergenic	NA	-2332	ENSMUST00000119793
3-64	3	95125077	95125219	+	25.8	0.584	promoter-TSS (ENSMUST00000107209)	NA	79	ENSMUST00000138862
14-43	14	66071464	66071606	+	25.8	0.653	promoter-TSS (ENSMUST00000225853)	NA	-92	ENSMUST00000022613
5-89	5	114582114	114582256	+	25.8	0.652	promoter-TSS (ENSMUST00000043760)	NA	-64	ENSMUST00000031560
5-86	5	124939561	124939703	+	25.8	0.592	promoter-TSS (ENSMUST00000036206)	NA	-123	ENSMUST00000111417
9-126	9	100916575	100916717	+	25.8	0.684	intron (ENSMUST00000189498, intron 1 of 3)	NA	257	ENSMUST00000145091
5-90	5	137599306	137599448	+	25.8	0.75	promoter-TSS (ENSMUST00000154708)	NA	-57	ENSMUST00000154708
6-55	6	17636848	17636990	+	25.8	0.696	promoter-TSS (ENSMUST00000156701)	NA	-63	ENSMUST00000015877
7-125	7	27174090	27174232	+	25.8	0.641	intron (ENSMUST00000068641, intron 1 of 1)	NA	968	ENSMUST00000068641
11-115	11	20282715	20282857	+	25.8	0.644	promoter-TSS (ENSMUST00000109594)	NA	-73	ENSMUST00000109594
6-62	6	48578800	48578942	+	25.8	0.72	promoter-TSS (ENSMUST00000204095)	NA	-126	ENSMUST00000204095
7-157	7	132532740	132532882	+	25.8	0.651	promoter-TSS (ENSMUST00000106157)	NA	21	ENSMUST00000180905
4-90	4	48767904	48768046	+	25.8	0.655	Intergenic	NA	-22125	ENSMUST00000122034
8-88	8	61343309	61343451	+	25.8	0.637	promoter-TSS (ENSMUST00000037190)	NA	-72	ENSMUST00000146863
19-56	19	40576859	40577001	+	25.8	0.615	promoter-TSS (ENSMUST00000025979)	NA	-23	ENSMUST00000025979
11-127	11	69826474	69826616	+	25.8	0.663	promoter-TSS (ENSMUST00000149194)	NA	-77	ENSMUST00000018698
15-44	15	102630510	102630652	+	25.8	0.617	promoter-TSS (ENSMUST00000023818)	NA	-15	ENSMUST00000171838
6-70	6	146479275	146479417	+	25.8	0.633	promoter-TSS (ENSMUST00000067404)	NA	-11	ENSMUST00000067404
1-105	1	131838044	131838186	+	25.8	0.679	promoter-TSS (ENSMUST00000062264)	NA	-157	ENSMUST00000189946
4-88	4	40948281	40948423	+	25.8	0.652	promoter-TSS (ENSMUST00000030125)	NA	-55	ENSMUST00000030128
2-95	2	32737317	32737459	+	25.8	0.707	promoter-TSS (ENSMUST00000077458)	NA	-131	ENSMUST00000050000
19-55	19	21249479	21249621	+	25.8	0.699	promoter-TSS (ENSMUST00000237651)	NA	-92	ENSMUST00000237651
3-51	3	96484081	96484223	+	25.8	0.633	promoter-TSS (ENSMUST00000148290)	NA	-148	ENSMUST00000148290
5-95	5	77099043	77099185	+	25.8	0.64	promoter-TSS (ENSMUST00000031158)	NA	-40	ENSMUST00000031160
9-125	9	53448021	53448163	+	25.8	0.594	promoter-TSS (ENSMUST00000150244)	NA	-52	ENSMUST00000232179
11-116	11	29122757	29122899	+	25.8	0.575	promoter-TSS (ENSMUST00000020755)	NA	-62	ENSMUST00000020755
11-130	11	120375383	120375525	+	25.3	0.647	promoter-TSS (ENSMUST00000137619)	NA	15	ENSMUST00000043627
5-93	5	25047674	25047816	+	25.3	0.592	promoter-TSS (ENSMUST00000196039)	NA	-123	ENSMUST00000030787
9-123	9	48406522	48406664	+	25.3	0.747	promoter-TSS (ENSMUST00000213276)	NA	1	ENSMUST00000213276
1-79	1	80318636	80318778	+	25.3	0.594	promoter-TSS (ENSMUST00000167293)	NA	-510	ENSMUST00000163119
4-105	4	134431750	134431892	+	25.3	0.588	promoter-TSS (ENSMUST00000038628)	NA	-220	ENSMUST00000054096
15-49	15	100449895	100450037	+	25.3	0.615	promoter-TSS (ENSMUST00000229265)	NA	-77	ENSMUST00000229696
17-90	17	57367311	57367453	+	25.3	0.606	promoter-TSS (ENSMUST00000040280)	NA	-519	ENSMUST00000040280
6-75	6	92069184	92069326	+	25.3	0.651	promoter-TSS (ENSMUST00000113463)	NA	-159	ENSMUST00000113463
15-51	15	76541148	76541290	+	25.3	0.697	promoter-TSS (ENSMUST00000229524)	NA	-99	ENSMUST00000176274
7-142	7	6732546	6732688	+	25.3	0.677	promoter-TSS (ENSMUST00000200535)	NA	801	ENSMUST00000150182
7-155	7	42826875	42827017	+	25.3	0.707	promoter-TSS (ENSMUST00000202535)	NA	-66	ENSMUST00000202535
18-36	18	67582347	67582489	+	25.3	0.584	promoter-TSS (ENSMUST00000235409)	NA	-176	ENSMUST00000025408
14-62	14	4231065	4231207	+	25.3	0.646	intron (ENSMUST00000225491, intron 1 of 3)	NA	451	ENSMUST00000225491
2-97	2	163261589	163261731	+	25.3	0.635	promoter-TSS (ENSMUST00000046908)	NA	-55	ENSMUST00000190930
11-144	11	120123529	120123671	+	25.3	0.655	promoter-TSS (ENSMUST00000044985)	NA	-173	ENSMUST00000122148
18-37	18	49888616	49888758	+	25.3	0.602	promoter-TSS (ENSMUST00000163590)	NA	-19	ENSMUST00000163590
7-146	7	44198264	44198406	+	25.3	0.637	promoter-TSS (ENSMUST00000145956)	NA	-62	ENSMUST00000138746
4-102	4	98811439	98811581	+	25.3	0.536	promoter-TSS (ENSMUST00000169053)	NA	-537	ENSMUST00000030289
6-68	6	72391159	72391301	+	25.3	0.704	promoter-TSS (ENSMUST00000205738)	NA	-61	ENSMUST00000065906
1-110	1	176641747	176641889	+	25.3	0.655	promoter-TSS (ENSMUST00000123409)	NA	-185	ENSMUST00000195717
7-162	7	30031482	30031624	+	25.3	0.684	Intergenic	NA	-2670	ENSMUST00000238389
11-136	11	115519027	115519169	+	25.3	0.691	promoter-TSS (ENSMUST00000155709)	NA	9	ENSMUST00000134171
13-51	13	77587047	77587189	+	25.3	0.915	intron (ENSMUST00000168779, intron 19 of 19)	NA	115374	ENSMUST00000223622
7-139	7	113875342	113875484	+	25.3	0.674	promoter-TSS (ENSMUST00000154909)	NA	-60	ENSMUST00000033008
1-95	1	119576619	119576761	+	25.3	0.655	promoter-TSS (ENSMUST00000027632)	NA	-24	ENSMUST00000052404
2-93	2	172863571	172863713	+	25.3	0.72	promoter-TSS (ENSMUST00000155512)	NA	-50	ENSMUST00000173878
17-92	17	73414888	73415030	+	25.3	0.663	promoter-TSS (ENSMUST00000067545)	NA	-21	ENSMUST00000130574
4-62	4	40854029	40854171	+	25.3	0.655	promoter-TSS (ENSMUST00000030121)	NA	-95	ENSMUST00000108096
3-59	3	108629538	108629680	+	25.3	0.629	promoter-TSS (ENSMUST00000124043)	NA	16	ENSMUST00000029482
1-84	1	164076357	164076499	+	25.3	0.558	promoter-TSS (ENSMUST00000169394)	NA	-187	ENSMUST00000044021
11-97	11	33113130	33113272	+	25.3	0.625	promoter-TSS (ENSMUST00000093201)	NA	5	ENSMUST00000075641
9-128	9	21866931	21867073	+	25.3	0.697	promoter-TSS (ENSMUST00000053583)	NA	-49	ENSMUST00000053583
4-79	4	44168265	44168407	+	25.3	0.679	promoter-TSS (ENSMUST00000145760)	NA	3	ENSMUST00000045793
8-90	8	71990070	71990212	+	25.3	0.736	promoter-TSS (ENSMUST00000212386)	NA	-41	ENSMUST00000051672
5-92	5	24890766	24890908	+	25.3	0.602	promoter-TSS (ENSMUST00000200337)	NA	15	ENSMUST00000068825
1-94	1	93270507	93270649	+	25.3	0.683	promoter-TSS (ENSMUST00000027493)	NA	2	ENSMUST00000027494
16-38	16	18165951	18166093	+	25.3	0.76	promoter-TSS (ENSMUST00000125287)	NA	-24	ENSMUST00000239533
12-66	12	4819193	4819335	+	25.3	0.596	promoter-TSS (ENSMUST00000020967)	NA	3	ENSMUST00000218575
12-41	12	3359891	3360033	+	25.3	0.569	promoter-TSS (ENSMUST00000021001)	NA	7	ENSMUST00000021001
9-113	9	66703082	66703224	+	25.3	0.598	promoter-TSS (ENSMUST00000168309)	NA	-381	ENSMUST00000034934
13-52	13	23728455	23728597	+	25.3	0.738	promoter-TSS (ENSMUST00000224359)	NA	304	ENSMUST00000075558
11-119	11	62493501	62493643	+	25.3	0.689	promoter-TSS (ENSMUST00000131787)	NA	-131	ENSMUST00000131787
10-78	10	120815232	120815374	+	25.3	0.736	promoter-TSS (ENSMUST00000119093)	NA	-66	ENSMUST00000119093
11-114	11	115427093	115427235	+	25.3	0.589	promoter-TSS (ENSMUST00000140844)	NA	-62	ENSMUST00000153892
4-59	4	19709091	19709233	+	25.3	0.587	promoter-TSS (ENSMUST00000108246)	NA	-169	ENSMUST00000108246
9-109	9	20553936	20554078	+	25.3	0.613	promoter-TSS (ENSMUST00000155301)	NA	95	ENSMUST00000086459
10-74	10	40759370	40759512	+	25.3	0.67	promoter-TSS (ENSMUST00000215051)	NA	-30	ENSMUST00000019975
10-77	10	81186313	81186455	+	25.3	0.637	promoter-TSS (ENSMUST00000148839)	NA	-70	ENSMUST00000105323
19-66	19	6177897	6178039	+	25.3	0.692	promoter-TSS (ENSMUST00000124964)	NA	-131	ENSMUST00000124964
4-68	4	119590852	119590994	+	25.3	0.621	promoter-TSS (ENSMUST00000141605)	NA	-58	ENSMUST00000141605
4-93	4	116664779	116664921	+	25.3	0.675	promoter-TSS (ENSMUST00000106455)	NA	-13	ENSMUST00000030451
3-63	3	88332460	88332602	+	25.3	0.708	promoter-TSS (ENSMUST00000193433)	NA	-85	ENSMUST00000057935
7-151	7	6699460	6699602	+	25.3	0.655	promoter-TSS (ENSMUST00000002336)	NA	-82	ENSMUST00000002336
14-59	14	103936834	103936976	+	25.3	0.679	promoter-TSS (ENSMUST00000160117)	NA	-27	ENSMUST00000160117
8-89	8	71272840	71272982	+	25.3	0.648	intron (ENSMUST00000212657, intron 14 of 14)	NA	7051	ENSMUST00000212826
12-62	12	116011203	116011345	+	25.3	0.648	promoter-TSS (ENSMUST00000183125)	NA	-70	ENSMUST00000073551
5-100	5	147013323	147013465	+	25.3	0.683	promoter-TSS (ENSMUST00000110557)	NA	2	ENSMUST00000016664
1-103	1	105917902	105918044	+	25.3	0.624	promoter-TSS (ENSMUST00000188519)	NA	9	ENSMUST00000188519
11-133	11	68989627	68989769	+	25.3	0.684	promoter-TSS (ENSMUST00000021271)	NA	-76	ENSMUST00000021271
17-101	17	56769198	56769340	+	25.3	0.602	promoter-TSS (ENSMUST00000224193)	NA	-53	ENSMUST00000086828
16-45	16	95929122	95929264	+	25.3	0.569	promoter-TSS (ENSMUST00000233297)	NA	-264	ENSMUST00000050884
19-54	19	10582771	10582913	+	25.3	0.622	promoter-TSS (ENSMUST00000237318)	NA	-46	ENSMUST00000237788
15-56	15	98816019	98816161	+	25.3	0.574	promoter-TSS (ENSMUST00000128818)	NA	22	ENSMUST00000023736
1-106	1	134272393	134272535	+	25.3	0.688	Intergenic	NA	5579	ENSMUST00000189572
4-69	4	135000175	135000317	+	25.3	0.554	promoter-TSS (ENSMUST00000143370)	NA	-121	ENSMUST00000143370
15-46	15	75620179	75620321	+	25.3	0.667	promoter-TSS (ENSMUST00000062002)	NA	-173	ENSMUST00000062002
4-94	4	124830637	124830779	+	25.3	0.691	promoter-TSS (ENSMUST00000135571)	NA	2	ENSMUST00000084296
11-134	11	76297620	76297762	+	25.3	0.709	promoter-TSS (ENSMUST00000120699)	NA	-87	ENSMUST00000120699
19-57	19	41790507	41790649	+	25.3	0.733	promoter-TSS (ENSMUST00000163265)	NA	-92	ENSMUST00000177495
17-96	17	56347235	56347377	+	25.3	0.647	promoter-TSS (ENSMUST00000002914)	NA	-133	ENSMUST00000002914
8-100	8	106292682	106292824	+	25.3	0.639	promoter-TSS (ENSMUST00000013304)	NA	-74	ENSMUST00000013304
5-69	5	46015249	46015391	+	25.3	0.586	promoter-TSS (ENSMUST00000016026)	NA	336	ENSMUST00000198191
6-77	6	33225861	33226003	+	25.3	0.757	promoter-TSS (ENSMUST00000090381)	NA	-88	ENSMUST00000052266
9-111	9	44216999	44217141	+	25.3	0.579	promoter-TSS (ENSMUST00000034629)	NA	-102	ENSMUST00000216508
6-76	6	136495675	136495817	+	25.3	0.632	promoter-TSS (ENSMUST00000185724)	NA	-54	ENSMUST00000032335
9-118	9	31191696	31191838	+	25.3	0.619	promoter-TSS (ENSMUST00000117389)	NA	-67	ENSMUST00000117389
7-136	7	19362669	19362811	+	25.3	0.579	promoter-TSS (ENSMUST00000153309)	NA	-31	ENSMUST00000130543
8-77	8	71995379	71995521	+	25.3	0.674	promoter-TSS (ENSMUST00000212954)	NA	-116	ENSMUST00000212954
10-70	10	83195990	83196132	+	25.3	0.624	promoter-TSS (ENSMUST00000020488)	NA	-24	ENSMUST00000020488
10-81	10	53506193	53506335	+	25.3	0.629	promoter-TSS (ENSMUST00000218549)	NA	-209	ENSMUST00000218549
1-82	1	119765216	119765358	+	25.3	0.606	promoter-TSS (ENSMUST00000163621)	NA	56	ENSMUST00000064091
13-57	13	17869480	17869622	+	25.3	0.624	promoter-TSS (ENSMUST00000221598)	NA	-197	ENSMUST00000220514
8-75	8	36716534	36716676	+	25.3	0.667	promoter-TSS (ENSMUST00000239119)	NA	65	ENSMUST00000065297
8-93	8	118528670	118528812	+	25.3	0.724	promoter-TSS (ENSMUST00000211818)	NA	-59	ENSMUST00000034303
14-57	14	74969657	74969799	+	25.3	0.626	promoter-TSS (ENSMUST00000175712)	NA	-9	ENSMUST00000022573
18-40	18	35631941	35632083	+	25.3	0.683	promoter-TSS (ENSMUST00000236007)	NA	-30	ENSMUST00000025215
7-156	7	101312753	101312895	+	25.3	0.64	promoter-TSS (ENSMUST00000142803)	NA	-16	ENSMUST00000001884
4-98	4	16163931	16164073	+	25.3	0.611	promoter-TSS (ENSMUST00000183871)	NA	-108	ENSMUST00000151122
18-35	18	38068535	38068677	+	25.3	0.56	promoter-TSS (ENSMUST00000115634)	NA	-77	ENSMUST00000115634
7-160	7	28072133	28072275	+	25.3	0.614	promoter-TSS (ENSMUST00000152281)	NA	-180	ENSMUST00000144700
11-142	11	87295330	87295472	+	25.3	0.662	promoter-TSS (ENSMUST00000060835)	NA	-52	ENSMUST00000067692
16-36	16	94171463	94171605	+	25.3	0.7	promoter-TSS (ENSMUST00000119131)	NA	19	ENSMUST00000113910
7-131	7	67295050	67295192	+	25.3	0.604	promoter-TSS (ENSMUST00000189836)	NA	-105	ENSMUST00000189836
11-143	11	106107183	106107325	+	24.8	0.63	promoter-TSS (ENSMUST00000002043)	NA	-84	ENSMUST00000002043
7-161	7	28661776	28661918	+	24.8	0.629	promoter-TSS (ENSMUST00000127210)	NA	-82	ENSMUST00000217157
16-35	16	37909150	37909292	+	24.8	0.524	promoter-TSS (ENSMUST00000023507)	NA	-142	ENSMUST00000023507
12-63	12	99849734	99849876	+	24.8	0.716	promoter-TSS (ENSMUST00000221801)	NA	-43	ENSMUST00000221801
17-98	17	15784567	15784709	+	24.8	0.659	promoter-TSS (ENSMUST00000132675)	NA	-22	ENSMUST00000139911
8-106	8	13727625	13727767	+	24.8	0.65	promoter-TSS (ENSMUST00000117551)	NA	-93	ENSMUST00000117551
16-48	16	10360927	10361069	+	24.8	0.654	promoter-TSS (ENSMUST00000038281)	NA	-80	ENSMUST00000184863
12-70	12	83567150	83567292	+	24.8	0.707	promoter-TSS (ENSMUST00000222502)	NA	-19	ENSMUST00000021645
11-117	11	54988652	54988794	+	24.8	0.586	promoter-TSS (ENSMUST00000000608)	NA	-218	ENSMUST00000000608
8-96	8	57940913	57941055	+	24.8	0.642	promoter-TSS (ENSMUST00000034022)	NA	-90	ENSMUST00000034022
4-101	4	70453213	70453355	+	24.8	0.615	promoter-TSS (ENSMUST00000107359)	NA	-52	ENSMUST00000037881
15-52	15	78004085	78004227	+	24.8	0.679	promoter-TSS (ENSMUST00000019290)	NA	72	ENSMUST00000019290
8-97	8	67312808	67312950	+	24.8	0.633	promoter-TSS (ENSMUST00000118009)	NA	10	ENSMUST00000118009
9-134	9	44290648	44290790	+	24.8	0.584	promoter-TSS (ENSMUST00000160902)	NA	28	ENSMUST00000217460
6-80	6	3498286	3498428	+	24.8	0.654	promoter-TSS (ENSMUST00000200854)	NA	-25	ENSMUST00000001412
13-58	13	64301115	64301257	+	24.8	0.62	promoter-TSS (ENSMUST00000117241)	NA	-170	ENSMUST00000059817
9-115	9	108394704	108394846	+	24.8	0.602	promoter-TSS (ENSMUST00000194743)	NA	-23	ENSMUST00000194743
8-84	8	94763694	94763836	+	24.8	0.667	promoter-TSS (ENSMUST00000172674)	NA	-61	ENSMUST00000109556
16-32	16	91394726	91394868	+	24.8	0.628	promoter-TSS (ENSMUST00000141885)	NA	-109	ENSMUST00000141885
14-65	14	30673214	30673356	+	24.8	0.635	promoter-TSS (ENSMUST00000226551)	NA	-49	ENSMUST00000226551
16-46	16	3561837	3561979	+	24.8	0.663	promoter-TSS (ENSMUST00000159469)	NA	-49	ENSMUST00000023176
9-129	9	106245026	106245168	+	24.8	0.682	promoter-TSS (ENSMUST00000172306)	NA	-734	ENSMUST00000172306
19-53	19	3438732	3438874	+	24.8	0.615	promoter-TSS (ENSMUST00000142193)	NA	-54	ENSMUST00000025840
5-114	5	148128319	148128461	+	24.8	0.671	intron (ENSMUST00000149336, intron 2 of 3)	NA	-7203	ENSMUST00000150411
17-105	17	37147915	37148057	+	24.8	0.652	promoter-TSS (ENSMUST00000053434)	NA	-40	ENSMUST00000124307
9-100	9	64188727	64188869	+	24.8	0.679	promoter-TSS (ENSMUST00000213165)	NA	-65	ENSMUST00000215031
4-103	4	133273339	133273481	+	24.8	0.619	promoter-TSS (ENSMUST00000030665)	NA	-103	ENSMUST00000030665
8-110	8	115166118	115166260	+	24.8	0.566	promoter-TSS (ENSMUST00000109107)	NA	-206	ENSMUST00000004756
5-99	5	143718200	143718342	+	24.8	0.652	promoter-TSS (ENSMUST00000053287)	NA	-236	ENSMUST00000053287
6-84	6	83098485	83098627	+	24.8	0.582	promoter-TSS (ENSMUST00000203069)	NA	-16	ENSMUST00000032111
11-138	11	118309867	118310009	+	24.8	0.643	promoter-TSS (ENSMUST00000106288)	NA	-26	ENSMUST00000017620
6-74	6	88442300	88442442	+	24.8	0.671	promoter-TSS (ENSMUST00000032165)	NA	-20	ENSMUST00000032165
1-118	1	165064511	165064653	+	24.8	0.602	promoter-TSS (ENSMUST00000142191)	NA	-17	ENSMUST00000192436
X-9	X	169094788	169094930	+	24.8	0.583	Intergenic	NA	-11497	ENSMUST00000178693
9-124	9	50650674	50650816	+	24.8	0.652	promoter-TSS (ENSMUST00000121634)	NA	2	ENSMUST00000117093
11-126	11	29976109	29976251	+	24.8	0.644	promoter-TSS (ENSMUST00000058902)	NA	-147	ENSMUST00000058902
1-111	1	36510429	36510571	+	24.8	0.689	promoter-TSS (ENSMUST00000192530)	NA	-201	ENSMUST00000153128
7-150	7	125995988	125996130	+	24.8	0.56	promoter-TSS (ENSMUST00000075671)	NA	-150	ENSMUST00000075671
18-41	18	40352467	40352609	+	24.8	0.637	promoter-TSS (ENSMUST00000236741)	NA	-56	ENSMUST00000025364
10-76	10	80896136	80896278	+	24.8	0.629	promoter-TSS (ENSMUST00000005067)	NA	-192	ENSMUST00000220202
15-55	15	93173161	93173303	+	24.8	0.684	promoter-TSS (ENSMUST00000230063)	NA	-172	ENSMUST00000230063
9-121	9	18203333	18203475	+	24.8	0.641	promoter-TSS (ENSMUST00000216800)	NA	-17	ENSMUST00000001825
7-172	7	26958016	26958158	+	24.8	0.697	promoter-TSS (ENSMUST00000149805)	NA	-63	ENSMUST00000079258
17-108	17	80871220	80871362	+	24.8	0.699	promoter-TSS (ENSMUST00000086545)	NA	-28	ENSMUST00000086545
5-102	5	72717152	72717294	+	24.8	0.656	promoter-TSS (ENSMUST00000135318)	NA	-196	ENSMUST00000087216
4-83	4	128951733	128951875	+	24.8	0.607	promoter-TSS (ENSMUST00000152565)	NA	-28	ENSMUST00000149472
16-44	16	87229421	87229563	+	24.8	0.64	promoter-TSS (ENSMUST00000039449)	NA	8	ENSMUST00000039449
9-101	9	66032132	66032274	+	24.8	0.684	promoter-TSS (ENSMUST00000145449)	NA	-35	ENSMUST00000034946
7-158	7	3362769	3362911	+	24.8	0.667	intron (ENSMUST00000100301, intron 8 of 17)	NA	8980	ENSMUST00000203081
10-80	10	52293511	52293653	+	24.8	0.602	promoter-TSS (ENSMUST00000023830)	NA	-61	ENSMUST00000023830
5-98	5	138253906	138254048	+	24.8	0.691	promoter-TSS (ENSMUST00000160157)	NA	-116	ENSMUST00000160157
1-107	1	189420334	189420476	+	24.8	0.64	promoter-TSS (ENSMUST00000194165)	NA	-122	ENSMUST00000194165
16-43	16	55754817	55754959	+	24.8	0.697	promoter-TSS (ENSMUST00000118500)	NA	-45	ENSMUST00000118500
3-71	3	41037784	41037926	+	24.8	0.588	promoter-TSS (ENSMUST00000058578)	NA	-374	ENSMUST00000058578
4-97	4	138031910	138032052	+	24.8	0.594	promoter-TSS (ENSMUST00000030538)	NA	-60	ENSMUST00000030538
2-94	2	3333607	3333749	+	24.8	0.709	promoter-TSS (ENSMUST00000062672)	NA	2	ENSMUST00000062672
7-153	7	19042584	19042726	+	24.8	0.636	exon (ENSMUST00000208230, exon 1 of 1)	NA	870	ENSMUST00000208446
4-117	4	156390122	156390264	+	24.8	0.538	Intergenic	NA	34793	ENSMUST00000122571
6-82	6	34153961	34154103	+	24.8	0.625	promoter-TSS (ENSMUST00000019143)	NA	14	ENSMUST00000019143
9-119	9	57744155	57744297	+	24.8	0.705	promoter-TSS (ENSMUST00000114165)	NA	-150	ENSMUST00000098686
7-148	7	90125254	90125396	+	24.8	0.656	promoter-TSS (ENSMUST00000208919)	NA	-116	ENSMUST00000032843
1-71	1	53336127	53336269	+	24.8	0.61	promoter-TSS (ENSMUST00000027266)	NA	-21	ENSMUST00000027267
2-108	2	140012507	140012649	+	24.8	0.679	promoter-TSS (ENSMUST00000125913)	NA	9	ENSMUST00000044825
8-94	8	122677141	122677283	+	24.8	0.646	promoter-TSS (ENSMUST00000026354)	NA	-19	ENSMUST00000093078
16-42	16	37360114	37360256	+	24.8	0.701	promoter-TSS (ENSMUST00000023524)	NA	-34	ENSMUST00000023525
7-143	7	25016158	25016300	+	24.8	0.586	promoter-TSS (ENSMUST00000128119)	NA	-360	ENSMUST00000128119
4-116	4	148123408	148123550	+	24.8	0.606	promoter-TSS (ENSMUST00000131232)	NA	-55	ENSMUST00000097788
7-154	7	28038193	28038335	+	24.8	0.635	promoter-TSS (ENSMUST00000003527)	NA	-93	ENSMUST00000207563
7-167	7	101555004	101555146	+	24.8	0.643	promoter-TSS (ENSMUST00000033131)	NA	-36	ENSMUST00000033131
1-112	1	45834552	45834694	+	24.8	0.63	promoter-TSS (ENSMUST00000154436)	NA	14	ENSMUST00000154436
9-135	9	55453549	55453691	+	24.3	0.621	TTS (ENSMUST00000114290)	NA	4000	ENSMUST00000165302
11-145	11	120464065	120464207	+	24.3	0.518	promoter-TSS (ENSMUST00000168360)	NA	-57	ENSMUST00000026122
16-41	16	4831471	4831613	+	24.3	0.649	promoter-TSS (ENSMUST00000023191)	NA	-125	ENSMUST00000201651
13-65	13	17979885	17980027	+	24.3	0.598	promoter-TSS (ENSMUST00000221775)	NA	-274	ENSMUST00000223490
19-72	19	15902344	15902486	+	24.3	0.647	promoter-TSS (ENSMUST00000025542)	NA	8	ENSMUST00000025542
7-171	7	26878415	26878557	+	24.3	0.588	promoter-TSS (ENSMUST00000152753)	NA	-165	ENSMUST00000093040
4-99	4	32657013	32657155	+	24.3	0.675	promoter-TSS (ENSMUST00000178134)	NA	-35	ENSMUST00000178134
8-116	8	95393182	95393324	+	24.3	0.68	promoter-TSS (ENSMUST00000211858)	NA	25	ENSMUST00000034228
4-112	4	121072295	121072437	+	24.3	0.679	promoter-TSS (ENSMUST00000222814)	NA	-85	ENSMUST00000222814
16-53	16	36831987	36832129	+	24.3	0.731	promoter-TSS (ENSMUST00000054034)	NA	-90	ENSMUST00000071452
8-105	8	112248666	112248808	+	24.3	0.667	promoter-TSS (ENSMUST00000034437)	NA	-13	ENSMUST00000038193
3-72	3	32762687	32762829	+	24.3	0.633	promoter-TSS (ENSMUST00000194226)	NA	59	ENSMUST00000194226
8-95	8	3671324	3671466	+	24.3	0.619	promoter-TSS (ENSMUST00000156380)	NA	-79	ENSMUST00000019614
5-85	5	92190477	92190619	+	24.3	0.656	promoter-TSS (ENSMUST00000113140)	NA	7	ENSMUST00000113143
3-80	3	145407848	145407990	+	24.3	0.806	Intergenic	NA	37002	ENSMUST00000198263
16-47	16	3690286	3690428	+	24.3	0.629	promoter-TSS (ENSMUST00000090522)	NA	-97	ENSMUST00000090522
6-91	6	71470757	71470899	+	24.3	0.671	promoter-TSS (ENSMUST00000064637)	NA	-50	ENSMUST00000064637
3-67	3	104419152	104419294	+	24.3	0.671	promoter-TSS (ENSMUST00000199070)	NA	11	ENSMUST00000196518
10-94	10	80512180	80512322	+	24.3	0.648	promoter-TSS (ENSMUST00000200082)	NA	-124	ENSMUST00000200082
11-118	11	59054135	59054277	+	24.3	0.667	promoter-TSS (ENSMUST00000069631)	NA	-63	ENSMUST00000069631
4-87	4	149822502	149822644	+	24.3	0.659	promoter-TSS (ENSMUST00000145405)	NA	-72	ENSMUST00000054459
16-34	16	22676371	22676513	+	24.3	0.557	promoter-TSS (ENSMUST00000232681)	NA	-23	ENSMUST00000004576
12-71	12	105250249	105250391	+	24.3	0.643	Intergenic	NA	-49809	ENSMUST00000222718
3-75	3	95341559	95341701	+	24.3	0.646	promoter-TSS (ENSMUST00000149051)	NA	-69	ENSMUST00000102749
6-73	6	52617303	52617445	+	24.3	0.644	promoter-TSS (ENSMUST00000205086)	NA	0	ENSMUST00000031788
9-120	9	109760703	109760845	+	24.3	0.612	promoter-TSS (ENSMUST00000169851)	NA	-94	ENSMUST00000169851
15-54	15	85743760	85743902	+	24.3	0.639	promoter-TSS (ENSMUST00000170629)	NA	-115	ENSMUST00000170629
11-150	11	78006253	78006395	+	24.3	0.705	promoter-TSS (ENSMUST00000155571)	NA	-108	ENSMUST00000155571
7-163	7	44117290	44117432	+	24.3	0.679	promoter-TSS (ENSMUST00000139097)	NA	-43	ENSMUST00000035844
8-118	8	123008211	123008353	+	24.3	0.643	promoter-TSS (ENSMUST00000054052)	NA	-598	ENSMUST00000054052
10-82	10	79602832	79602974	+	24.3	0.649	promoter-TSS (ENSMUST00000047203)	NA	-117	ENSMUST00000047203
11-147	11	121563966	121564108	+	24.3	0.644	promoter-TSS (ENSMUST00000067399)	NA	-58	ENSMUST00000067399
12-56	12	24881324	24881466	+	24.3	0.624	promoter-TSS (ENSMUST00000222994)	NA	-194	ENSMUST00000223485
3-82	3	94320473	94320615	+	24.3	0.582	promoter-TSS (ENSMUST00000200486)	NA	-36	ENSMUST00000166032
18-43	18	32473744	32473886	+	24.3	0.833	Intergenic	NA	36290	ENSMUST00000234930
7-183	7	27172681	27172823	+	24.3	0.785	promoter-TSS (ENSMUST00000068641)	NA	-441	ENSMUST00000068641
10-91	10	40178177	40178319	+	24.3	0.671	promoter-TSS (ENSMUST00000214698)	NA	-64	ENSMUST00000238969
10-79	10	127512688	127512830	+	24.3	0.678	promoter-TSS (ENSMUST00000048099)	NA	-166	ENSMUST00000155550
7-180	7	143383751	143383893	+	24.3	0.637	promoter-TSS (ENSMUST00000125564)	NA	8	ENSMUST00000141916
13-47	13	91609162	91609304	+	24.3	0.675	promoter-TSS (ENSMUST00000231481)	NA	-13	ENSMUST00000138488
2-101	2	162896368	162896510	+	24.3	0.679	promoter-TSS (ENSMUST00000018005)	NA	-168	ENSMUST00000018005
2-90	2	154278188	154278330	+	24.3	0.577	promoter-TSS (ENSMUST00000045270)	NA	-142	ENSMUST00000109725
13-66	13	23956687	23956829	+	24.3	0.684	intron (ENSMUST00000226039, intron 1 of 9)	NA	2862	ENSMUST00000226039
18-31	18	70701255	70701397	+	24.3	0.688	promoter-TSS (ENSMUST00000074058)	NA	66	ENSMUST00000074058
2-99	2	69036509	69036651	+	24.3	0.614	promoter-TSS (ENSMUST00000167875)	NA	-42	ENSMUST00000005365
3-76	3	104127812	104127954	+	24.3	0.682	promoter-TSS (ENSMUST00000121198)	NA	-193	ENSMUST00000064371
8-79	8	106786055	106786197	+	24.3	0.695	promoter-TSS (ENSMUST00000109308)	NA	-139	ENSMUST00000212577
14-51	14	31058425	31058567	+	24.3	0.709	promoter-TSS (ENSMUST00000143472)	NA	-99	ENSMUST00000022451
15-53	15	81283884	81284026	+	24.3	0.68	promoter-TSS (ENSMUST00000041609)	NA	-160	ENSMUST00000023039
6-90	6	51989575	51989717	+	24.3	0.618	promoter-TSS (ENSMUST00000203453)	NA	65	ENSMUST00000203453
9-141	9	56068278	56068420	+	24.3	0.649	promoter-TSS (ENSMUST00000215906)	NA	-8	ENSMUST00000034876
18-44	18	34884660	34884802	+	24.3	0.688	promoter-TSS (ENSMUST00000237034)	NA	-131	ENSMUST00000181453
4-104	4	133728190	133728332	+	24.3	0.62	promoter-TSS (ENSMUST00000105886)	NA	-32	ENSMUST00000105889
4-100	4	41569580	41569722	+	24.3	0.632	promoter-TSS (ENSMUST00000146276)	NA	-113	ENSMUST00000146276
2-104	2	87953339	87953481	+	24.3	0.65	TTS (ENSMUST00000099833)	NA	1927	ENSMUST00000099833
6-78	6	39787848	39787990	+	24.3	0.589	promoter-TSS (ENSMUST00000031978)	NA	3	ENSMUST00000031978
7-188	7	89053402	89053544	+	24.3	0.634	promoter-TSS (ENSMUST00000058755)	NA	-43	ENSMUST00000124477
5-111	5	114269104	114269246	+	24.3	0.679	promoter-TSS (ENSMUST00000143455)	NA	-115	ENSMUST00000143455
15-60	15	38079149	38079291	+	24.3	0.675	promoter-TSS (ENSMUST00000110336)	NA	-122	ENSMUST00000110336
6-71	6	30873697	30873839	+	24.3	0.712	promoter-TSS (ENSMUST00000133916)	NA	-39	ENSMUST00000166192
2-107	2	131001964	131002106	+	24.3	0.671	promoter-TSS (ENSMUST00000103188)	NA	-34	ENSMUST00000028800
8-91	8	61446141	61446283	+	24.3	0.6	promoter-TSS (ENSMUST00000155664)	NA	-17	ENSMUST00000034065
10-69	10	79540174	79540316	+	24.3	0.634	promoter-TSS (ENSMUST00000179201)	NA	-80	ENSMUST00000179781
9-144	9	89996721	89996863	+	24.3	0.654	promoter-TSS (ENSMUST00000085248)	NA	5	ENSMUST00000191189
9-127	9	21829473	21829615	+	24.3	0.614	promoter-TSS (ENSMUST00000122211)	NA	-56	ENSMUST00000115351
7-138	7	105049468	105049610	+	24.3	0.532	promoter-TSS (ENSMUST00000211520)	NA	18	ENSMUST00000211131
7-175	7	45084134	45084276	+	24.3	0.643	promoter-TSS (ENSMUST00000211666)	NA	-63	ENSMUST00000003964
19-67	19	9959911	9960053	+	24.3	0.671	promoter-TSS (ENSMUST00000025563)	NA	-28	ENSMUST00000025563
11-131	11	58845333	58845475	+	24.3	0.687	promoter-TSS (ENSMUST00000108817)	NA	-66	ENSMUST00000117558
13-54	13	63420504	63420646	+	24.3	0.622	promoter-TSS (ENSMUST00000220670)	NA	-55	ENSMUST00000223204
7-192	7	119393185	119393327	+	24.3	0.646	promoter-TSS (ENSMUST00000133758)	NA	23	ENSMUST00000106520
7-189	7	100945970	100946112	+	24.3	0.565	promoter-TSS (ENSMUST00000140059)	NA	-52	ENSMUST00000140059
3-70	3	106454997	106455139	+	24.3	0.57	promoter-TSS (ENSMUST00000141525)	NA	-9	ENSMUST00000148269
11-140	11	3845095	3845237	+	24.3	0.606	promoter-TSS (ENSMUST00000020712)	NA	-68	ENSMUST00000020712
3-78	3	116456231	116456373	+	24.3	0.667	promoter-TSS (ENSMUST00000029570)	NA	24	ENSMUST00000029570
1-104	1	128287414	128287556	+	24.3	0.636	promoter-TSS (ENSMUST00000190495)	NA	-84	ENSMUST00000027601
17-102	17	71309457	71309599	+	24.3	0.626	promoter-TSS (ENSMUST00000233418)	NA	21	ENSMUST00000148960
14-66	14	34032470	34032612	+	24.3	0.637	promoter-TSS (ENSMUST00000227375)	NA	-91	ENSMUST00000227375
4-95	4	130001229	130001371	+	24.3	0.756	promoter-TSS (ENSMUST00000030563)	NA	-49	ENSMUST00000030563
13-56	13	63715810	63715952	+	24.3	0.573	promoter-TSS (ENSMUST00000195845)	NA	-13	ENSMUST00000195845
6-83	6	54793473	54793615	+	24.3	0.663	promoter-TSS (ENSMUST00000127331)	NA	-357	ENSMUST00000079869
9-130	9	113759925	113760067	+	24.3	0.64	promoter-TSS (ENSMUST00000214095)	NA	-6	ENSMUST00000084885
4-86	4	137320955	137321097	+	24.3	0.633	promoter-TSS (ENSMUST00000105840)	NA	-40	ENSMUST00000153100
4-115	4	136330053	136330195	+	24.3	0.754	promoter-TSS (ENSMUST00000116273)	NA	-90	ENSMUST00000116273
17-103	17	29251492	29251634	+	24.3	0.659	promoter-TSS (ENSMUST00000233127)	NA	-21	ENSMUST00000233751
12-69	12	8971919	8972061	+	24.3	0.619	exon (ENSMUST00000020909, exon 1 of 7)	NA	326	ENSMUST00000020909
7-166	7	97437539	97437681	+	24.3	0.561	promoter-TSS (ENSMUST00000205757)	NA	-138	ENSMUST00000206984
8-101	8	111760349	111760491	+	24.3	0.622	promoter-TSS (ENSMUST00000142770)	NA	-91	ENSMUST00000154546
4-108	4	43058802	43058944	+	24.3	0.663	promoter-TSS (ENSMUST00000107952)	NA	-80	ENSMUST00000126878
7-170	7	25095088	25095230	+	24.3	0.699	exon (ENSMUST00000003207, exon 1 of 10)	NA	320	ENSMUST00000206300
15-58	15	88746270	88746412	+	24.3	0.659	promoter-TSS (ENSMUST00000042818)	NA	-48	ENSMUST00000042818
4-96	4	136196936	136197078	+	24.3	0.722	promoter-TSS (ENSMUST00000142248)	NA	-65	ENSMUST00000170102
7-187	7	83801341	83801483	+	24.3	0.616	promoter-TSS (ENSMUST00000208101)	NA	57	ENSMUST00000208236
5-117	5	88868621	88868763	+	24.3	0.732	promoter-TSS (ENSMUST00000113229)	NA	-22	ENSMUST00000155298
5-104	5	111792017	111792159	+	24.3	0.585	Intergenic	NA	50606	ENSMUST00000198964
10-75	10	70435230	70435372	+	24.3	0.537	promoter-TSS (ENSMUST00000163054)	NA	-180	ENSMUST00000046513
19-65	19	3901630	3901772	+	24.3	0.608	promoter-TSS (ENSMUST00000025760)	NA	-72	ENSMUST00000128694
2-84	2	143757228	143757370	+	24.3	0.543	promoter-TSS (ENSMUST00000103172)	NA	59	ENSMUST00000103172
5-103	5	90371865	90372007	+	24.3	0.636	promoter-TSS (ENSMUST00000148480)	NA	-76	ENSMUST00000048363
11-149	11	50778446	50778588	+	24.3	0.708	promoter-TSS (ENSMUST00000126718)	NA	-39	ENSMUST00000109131
5-121	5	134150544	134150686	+	24.3	0.658	intron (ENSMUST00000016088, intron 1 of 8)	NA	-13182	ENSMUST00000140240
11-152	11	23615980	23616122	+	24.3	0.56	promoter-TSS (ENSMUST00000146533)	NA	44	ENSMUST00000058163
9-136	9	64080147	64080289	+	24.3	0.73	promoter-TSS (ENSMUST00000217055)	NA	-23	ENSMUST00000177045
2-96	2	129040507	129040649	+	23.8	0.624	promoter-TSS (ENSMUST00000110315)	NA	-106	ENSMUST00000028880
3-87	3	96537088	96537230	+	23.8	0.742	promoter-TSS (ENSMUST00000048915)	NA	-23	ENSMUST00000160818
10-84	10	95350588	95350730	+	23.8	0.679	promoter-TSS (ENSMUST00000099329)	NA	-348	ENSMUST00000099329
14-63	14	40689014	40689156	+	23.8	0.55	promoter-TSS (ENSMUST00000047652)	NA	-321	ENSMUST00000047652
9-140	9	53159424	53159566	+	23.8	0.627	promoter-TSS (ENSMUST00000065630)	NA	-142	ENSMUST00000065630
4-131	4	137084999	137085141	+	23.8	0.658	promoter-TSS (ENSMUST00000051477)	NA	-39	ENSMUST00000051477
1-125	1	165830332	165830474	+	23.8	0.635	promoter-TSS (ENSMUST00000027850)	NA	-126	ENSMUST00000181378
17-99	17	27544090	27544232	+	23.8	0.586	promoter-TSS (ENSMUST00000232675)	NA	-5	ENSMUST00000232347
13-62	13	49806389	49806531	+	23.8	0.679	promoter-TSS (ENSMUST00000221083)	NA	-94	ENSMUST00000222197
2-112	2	32178072	32178214	+	23.8	0.596	promoter-TSS (ENSMUST00000129193)	NA	-56	ENSMUST00000050410
1-117	1	160040396	160040538	+	23.8	0.556	promoter-TSS (ENSMUST00000194167)	NA	-22	ENSMUST00000014370
2-106	2	121101903	121102045	+	23.8	0.694	promoter-TSS (ENSMUST00000140285)	NA	-86	ENSMUST00000110648
7-182	7	16603511	16603653	+	23.8	0.639	intron (ENSMUST00000206510, intron 3 of 3)	NA	405	ENSMUST00000205798
19-73	19	30007750	30007892	+	23.8	0.629	promoter-TSS (ENSMUST00000112552)	NA	-92	ENSMUST00000025739
18-45	18	67338317	67338459	+	23.8	0.708	promoter-TSS (ENSMUST00000210564)	NA	-49	ENSMUST00000210564
15-50	15	9140448	9140590	+	23.8	0.654	promoter-TSS (ENSMUST00000227556)	NA	7	ENSMUST00000110585
5-123	5	141227120	141227262	+	23.8	0.629	promoter-TSS (ENSMUST00000085774)	NA	-54	ENSMUST00000085774
6-89	6	51148021	51148163	+	23.8	0.688	Intergenic	NA	98798	ENSMUST00000083571
15-59	15	25984332	25984474	+	23.8	0.655	promoter-TSS (ENSMUST00000227912)	NA	-49	ENSMUST00000061875
3-73	3	84489958	84490100	+	23.8	0.679	promoter-TSS (ENSMUST00000098990)	NA	-97	ENSMUST00000143514
4-119	4	40722394	40722536	+	23.8	0.585	promoter-TSS (ENSMUST00000125442)	NA	-15	ENSMUST00000030118
7-202	7	112968553	112968695	+	23.8	0.65	promoter-TSS (ENSMUST00000119278)	NA	-25	ENSMUST00000119278
7-176	7	51511975	51512117	+	23.8	0.734	promoter-TSS (ENSMUST00000107589)	NA	-31	ENSMUST00000169357
11-156	11	85030929	85031071	+	23.8	0.628	promoter-TSS (ENSMUST00000172595)	NA	-13	ENSMUST00000173271
1-101	1	37904202	37904344	+	23.8	0.571	promoter-TSS (ENSMUST00000155852)	NA	-107	ENSMUST00000181885
3-84	3	122778090	122778232	+	23.8	0.617	promoter-TSS (ENSMUST00000199329)	NA	-2	ENSMUST00000090379
11-148	11	34048568	34048710	+	23.8	0.769	promoter-TSS (ENSMUST00000141450)	NA	-85	ENSMUST00000141450
11-137	11	115920942	115921084	+	23.8	0.678	promoter-TSS (ENSMUST00000021116)	NA	-135	ENSMUST00000106452
X-11	X	150586107	150586249	+	23.8	0.614	promoter-TSS (ENSMUST00000026292)	NA	-61	ENSMUST00000153687
2-103	2	58990959	58991101	+	23.8	0.699	promoter-TSS (ENSMUST00000168631)	NA	-3	ENSMUST00000077687
5-107	5	31651928	31652070	+	23.8	0.653	promoter-TSS (ENSMUST00000200870)	NA	-86	ENSMUST00000076949
8-103	8	55177464	55177606	+	23.8	0.659	promoter-TSS (ENSMUST00000148806)	NA	4	ENSMUST00000175915
7-177	7	108533473	108533615	+	23.8	0.679	promoter-TSS (ENSMUST00000033342)	NA	-80	ENSMUST00000033342
14-64	14	7766900	7767042	+	23.8	0.663	promoter-TSS (ENSMUST00000225630)	NA	-233	ENSMUST00000225496
1-131	1	97697819	97697961	+	23.8	0.642	promoter-TSS (ENSMUST00000112842)	NA	-7	ENSMUST00000112844
8-99	8	81741541	81741683	+	23.8	0.571	promoter-TSS (ENSMUST00000211538)	NA	-55	ENSMUST00000042724
1-116	1	158183892	158184034	+	23.8	0.699	promoter-TSS (ENSMUST00000195271)	NA	-67	ENSMUST00000004133
17-106	17	56563650	56563792	+	23.8	0.662	promoter-TSS (ENSMUST00000060253)	NA	-89	ENSMUST00000060253
11-160	11	107080141	107080283	+	23.8	0.624	promoter-TSS (ENSMUST00000106757)	NA	-5	ENSMUST00000018577
2-118	2	155849786	155849928	+	23.8	0.707	promoter-TSS (ENSMUST00000144707)	NA	-14	ENSMUST00000138025
10-83	10	80942334	80942476	+	23.8	0.621	intron (ENSMUST00000136743, intron 1 of 4)	NA	226	ENSMUST00000136743
1-121	1	54289816	54289958	+	23.8	0.62	promoter-TSS (ENSMUST00000027128)	NA	6	ENSMUST00000160472
4-91	4	83335753	83335895	+	23.8	0.64	promoter-TSS (ENSMUST00000143533)	NA	-137	ENSMUST00000123262
12-61	12	113119842	113119984	+	23.8	0.569	promoter-TSS (ENSMUST00000049271)	NA	-128	ENSMUST00000049271
10-99	10	45362582	45362724	+	23.8	0.561	promoter-TSS (ENSMUST00000215708)	NA	-162	ENSMUST00000215708
7-198	7	30298294	30298436	+	23.8	0.617	promoter-TSS (ENSMUST00000108150)	NA	-31	ENSMUST00000144532
16-52	16	20354046	20354188	+	23.8	0.671	promoter-TSS (ENSMUST00000133443)	NA	-111	ENSMUST00000090023
4-109	4	44704519	44704661	+	23.8	0.622	promoter-TSS (ENSMUST00000146335)	NA	-584	ENSMUST00000146335
7-200	7	45175699	45175841	+	23.8	0.716	promoter-TSS (ENSMUST00000211227)	NA	16	ENSMUST00000211227
13-69	13	48779071	48779213	+	23.8	0.619	promoter-TSS (ENSMUST00000035824)	NA	-2	ENSMUST00000035824
17-100	17	28451555	28451697	+	23.8	0.7	promoter-TSS (ENSMUST00000166744)	NA	-48	ENSMUST00000002320
3-77	3	108478890	108479032	+	23.8	0.707	promoter-TSS (ENSMUST00000143054)	NA	-53	ENSMUST00000131814
5-118	5	93354348	93354490	+	23.8	0.642	promoter-TSS (ENSMUST00000031330)	NA	27	ENSMUST00000201993
17-107	17	65920538	65920680	+	23.8	0.581	promoter-TSS (ENSMUST00000024897)	NA	-59	ENSMUST00000024897
7-164	7	65759113	65759255	+	23.8	0.683	promoter-TSS (ENSMUST00000036372)	NA	-79	ENSMUST00000036372
7-159	7	27878750	27878892	+	23.8	0.65	promoter-TSS (ENSMUST00000172761)	NA	-73	ENSMUST00000085901
6-87	6	4086946	4087088	+	23.8	0.654	promoter-TSS (ENSMUST00000049166)	NA	-45	ENSMUST00000150319
1-120	1	9818689	9818831	+	23.8	0.65	promoter-TSS (ENSMUST00000057438)	NA	-52	ENSMUST00000189431
8-102	8	26244354	26244496	+	23.8	0.637	promoter-TSS (ENSMUST00000211009)	NA	16	ENSMUST00000211009
8-108	8	71917457	71917599	+	23.8	0.634	promoter-TSS (ENSMUST00000048914)	NA	-75	ENSMUST00000048914
13-68	13	14129026	14129168	+	23.8	0.606	promoter-TSS (ENSMUST00000099747)	NA	43	ENSMUST00000099747
6-95	6	42241745	42241887	+	23.8	0.591	promoter-TSS (ENSMUST00000139930)	NA	-103	ENSMUST00000031895
16-50	16	37205436	37205578	+	23.8	0.559	promoter-TSS (ENSMUST00000114787)	NA	-183	ENSMUST00000114780
6-86	6	87827999	87828141	+	23.8	0.609	promoter-TSS (ENSMUST00000204964)	NA	-8	ENSMUST00000113619
8-117	8	106554240	106554382	+	23.8	0.684	promoter-TSS (ENSMUST00000212856)	NA	-52	ENSMUST00000212566
3-69	3	67281285	67281427	+	23.8	0.655	promoter-TSS (ENSMUST00000142538)	NA	-74	ENSMUST00000077916
4-123	4	132035847	132035989	+	23.8	0.761	promoter-TSS (ENSMUST00000137343)	NA	-16	ENSMUST00000232260
11-153	11	31820722	31820864	+	23.8	0.59	Intergenic	NA	-1418	ENSMUST00000020543
11-154	11	60702095	60702237	+	23.8	0.635	promoter-TSS (ENSMUST00000018744)	NA	-75	ENSMUST00000018744
6-92	6	119365703	119365845	+	23.8	0.714	promoter-TSS (ENSMUST00000169744)	NA	-127	ENSMUST00000169744
19-68	19	40502178	40502320	+	23.8	0.596	promoter-TSS (ENSMUST00000238831)	NA	-26	ENSMUST00000224646
6-72	6	42222737	42222879	+	23.8	0.778	promoter-TSS (ENSMUST00000031897)	NA	-61	ENSMUST00000031897
17-114	17	56916737	56916879	+	23.8	0.671	promoter-TSS (ENSMUST00000233235)	NA	-37	ENSMUST00000052832
5-101	5	45650564	45650706	+	23.8	0.667	promoter-TSS (ENSMUST00000137699)	NA	-81	ENSMUST00000046122
8-111	8	123829025	123829167	+	23.8	0.675	promoter-TSS (ENSMUST00000129311)	NA	7	ENSMUST00000000756
7-152	7	16472239	16472381	+	23.8	0.65	promoter-TSS (ENSMUST00000086112)	NA	-25	ENSMUST00000086112
9-145	9	3034146	3034288	+	23.8	0.96	promoter-TSS (ENSMUST00000178641)	NA	-382	ENSMUST00000178641
5-116	5	37146373	37146515	+	23.8	0.651	promoter-TSS (ENSMUST00000166339)	NA	105	ENSMUST00000043964
1-100	1	30988776	30988918	+	23.8	0.663	promoter-TSS (ENSMUST00000238874)	NA	4	ENSMUST00000233506
4-126	4	11254243	11254385	+	23.8	0.699	promoter-TSS (ENSMUST00000108318)	NA	-56	ENSMUST00000108318
7-149	7	101859642	101859784	+	23.8	0.596	promoter-TSS (ENSMUST00000211235)	NA	-18	ENSMUST00000146394
4-107	4	155753619	155753761	+	23.8	0.671	promoter-TSS (ENSMUST00000155189)	NA	-35	ENSMUST00000103176
3-79	3	131270447	131270589	+	23.8	0.636	promoter-TSS (ENSMUST00000200527)	NA	-11	ENSMUST00000029666
5-122	5	139722074	139722216	+	23.8	0.684	promoter-TSS (ENSMUST00000044642)	NA	-54	ENSMUST00000044642
2-123	2	153583039	153583181	+	23.8	0.684	promoter-TSS (ENSMUST00000123795)	NA	-84	ENSMUST00000028981
10-93	10	79985315	79985457	+	23.8	0.62	promoter-TSS (ENSMUST00000124179)	NA	-334	ENSMUST00000124179
11-141	11	83363766	83363908	+	23.8	0.632	promoter-TSS (ENSMUST00000021018)	NA	-75	ENSMUST00000134185
8-114	8	71824170	71824312	+	23.8	0.646	promoter-TSS (ENSMUST00000126049)	NA	251	ENSMUST00000110052
14-61	14	122035999	122036141	+	23.8	0.699	promoter-TSS (ENSMUST00000100299)	NA	-821	ENSMUST00000100299
16-49	16	16176841	16176983	+	23.8	0.671	promoter-TSS (ENSMUST00000230980)	NA	-89	ENSMUST00000023477
7-169	7	24583418	24583560	+	23.8	0.622	promoter-TSS (ENSMUST00000108428)	NA	-307	ENSMUST00000108430
18-47	18	64649560	64649702	+	23.8	0.667	promoter-TSS (ENSMUST00000237369)	NA	-5	ENSMUST00000237369
17-104	17	34174725	34174867	+	23.8	0.646	promoter-TSS (ENSMUST00000174620)	NA	10	ENSMUST00000025178
4-125	4	150321541	150321683	+	23.8	0.6	promoter-TSS (ENSMUST00000148605)	NA	-85	ENSMUST00000130632
14-68	14	20724228	20724370	+	23.8	0.681	promoter-TSS (ENSMUST00000224876)	NA	-77	ENSMUST00000048657
4-111	4	86666573	86666715	+	23.8	0.639	promoter-TSS (ENSMUST00000045512)	NA	-148	ENSMUST00000082026
10-92	10	79978023	79978165	+	23.8	0.634	promoter-TSS (ENSMUST00000003156)	NA	-55	ENSMUST00000003156
3-65	3	89319230	89319372	+	23.8	0.644	promoter-TSS (ENSMUST00000050398)	NA	-124	ENSMUST00000050398
10-87	10	81436726	81436868	+	23.8	0.611	promoter-TSS (ENSMUST00000072020)	NA	-63	ENSMUST00000072020
2-111	2	20974452	20974594	+	23.3	0.676	promoter-TSS (ENSMUST00000173566)	NA	658	ENSMUST00000126967
11-158	11	97774959	97775101	+	23.3	0.629	promoter-TSS (ENSMUST00000093939)	NA	-50	ENSMUST00000093939
1-124	1	93439617	93439759	+	23.3	0.63	promoter-TSS (ENSMUST00000122402)	NA	-113	ENSMUST00000120301
4-118	4	40269783	40269925	+	23.3	0.671	promoter-TSS (ENSMUST00000207780)	NA	-4	ENSMUST00000042575
6-99	6	89621661	89621803	+	23.3	0.628	intron (ENSMUST00000101171, intron 1 of 13)	NA	762	ENSMUST00000000828
17-117	17	33937665	33937807	+	23.3	0.621	promoter-TSS (ENSMUST00000172934)	NA	-92	ENSMUST00000172767
6-103	6	34294395	34294537	+	23.3	0.742	promoter-TSS (ENSMUST00000154655)	NA	-53	ENSMUST00000102980
6-81	6	29347985	29348127	+	23.3	0.622	promoter-TSS (ENSMUST00000173216)	NA	-12	ENSMUST00000172974
2-130	2	73142912	73143054	+	23.3	0.641	promoter-TSS (ENSMUST00000136519)	NA	-15	ENSMUST00000112050
11-162	11	120604607	120604749	+	23.3	0.675	promoter-TSS (ENSMUST00000026137)	NA	-73	ENSMUST00000026139
7-197	7	24937218	24937360	+	23.3	0.684	promoter-TSS (ENSMUST00000071739)	NA	-13	ENSMUST00000108411
7-203	7	116103476	116103618	+	23.3	0.642	promoter-TSS (ENSMUST00000032895)	NA	-57	ENSMUST00000032895
7-185	7	43228997	43229139	+	23.3	0.743	promoter-TSS (ENSMUST00000058104)	NA	5	ENSMUST00000147075
11-157	11	97206573	97206715	+	23.3	0.646	promoter-TSS (ENSMUST00000132168)	NA	-90	ENSMUST00000132168
4-106	4	149511229	149511371	+	23.3	0.557	promoter-TSS (ENSMUST00000239095)	NA	-94	ENSMUST00000103212
17-124	17	50600682	50600824	+	23.3	0.699	promoter-TSS (ENSMUST00000010736)	NA	-89	ENSMUST00000010736
9-146	9	54408971	54409113	+	23.3	0.549	promoter-TSS (ENSMUST00000118600)	NA	-132	ENSMUST00000149709
7-179	7	140801670	140801812	+	23.3	0.65	promoter-TSS (ENSMUST00000083617)	NA	-335	ENSMUST00000083617
12-65	12	111540750	111540892	+	23.3	0.679	promoter-TSS (ENSMUST00000075281)	NA	15	ENSMUST00000180698
7-196	7	24583859	24584001	+	23.3	0.651	promoter-TSS (ENSMUST00000108428)	NA	-128	ENSMUST00000129847
13-64	13	14787615	14787757	+	23.3	0.647	promoter-TSS (ENSMUST00000170836)	NA	64	ENSMUST00000220621
8-113	8	26609265	26609407	+	23.3	0.6	promoter-TSS (ENSMUST00000209707)	NA	-60	ENSMUST00000014022
17-121	17	47940353	47940495	+	23.3	0.667	intron (ENSMUST00000132397, intron 3 of 8)	NA	-1191	ENSMUST00000024779
3-89	3	102927748	102927890	+	23.3	0.609	promoter-TSS (ENSMUST00000199571)	NA	77	ENSMUST00000029446
5-135	5	124577792	124577934	+	23.3	0.569	promoter-TSS (ENSMUST00000196860)	NA	-130	ENSMUST00000059580
1-122	1	93406070	93406212	+	23.3	0.667	promoter-TSS (ENSMUST00000153826)	NA	-39	ENSMUST00000188844
18-38	18	5334818	5334960	+	23.3	0.629	promoter-TSS (ENSMUST00000234411)	NA	-82	ENSMUST00000234241
8-122	8	80365861	80366003	+	23.3	0.667	promoter-TSS (ENSMUST00000173286)	NA	-315	ENSMUST00000173078
6-85	6	83294517	83294659	+	23.3	0.641	promoter-TSS (ENSMUST00000203437)	NA	0	ENSMUST00000005810
17-110	17	24360541	24360683	+	23.3	0.692	promoter-TSS (ENSMUST00000115407)	NA	-43	ENSMUST00000102927
17-115	17	24938898	24939040	+	23.3	0.662	promoter-TSS (ENSMUST00000129580)	NA	-30	ENSMUST00000161706
9-152	9	58489412	58489554	+	23.3	0.602	promoter-TSS (ENSMUST00000085651)	NA	-40	ENSMUST00000177292
1-92	1	87683593	87683735	+	23.3	0.629	promoter-TSS (ENSMUST00000137638)	NA	-71	ENSMUST00000027512
7-205	7	127837543	127837685	+	23.3	0.594	promoter-TSS (ENSMUST00000078816)	NA	-411	ENSMUST00000078816
11-174	11	20062944	20063086	+	23.3	0.642	promoter-TSS (ENSMUST00000132022)	NA	-102	ENSMUST00000000137
16-51	16	4404605	4404747	+	23.3	0.711	Intergenic	NA	-7901	ENSMUST00000014447
2-120	2	30282170	30282312	+	23.3	0.58	promoter-TSS (ENSMUST00000133991)	NA	-25	ENSMUST00000028209
4-136	4	131939445	131939587	+	23.3	0.675	promoter-TSS (ENSMUST00000102570)	NA	98	ENSMUST00000152796
4-72	4	28812957	28813099	+	23.3	0.658	promoter-TSS (ENSMUST00000029964)	NA	-103	ENSMUST00000029964
10-104	10	80873164	80873306	+	23.3	0.633	promoter-TSS (ENSMUST00000059551)	NA	25	ENSMUST00000117276
7-191	7	118311633	118311775	+	23.3	0.725	promoter-TSS (ENSMUST00000106557)	NA	-71	ENSMUST00000106557
17-116	17	26895273	26895415	+	23.3	0.75	promoter-TSS (ENSMUST00000236299)	NA	0	ENSMUST00000015719
14-67	14	87378625	87378767	+	23.3	0.622	promoter-TSS (ENSMUST00000227666)	NA	-25	ENSMUST00000228000
11-155	11	70895297	70895439	+	23.3	0.596	promoter-TSS (ENSMUST00000108527)	NA	-105	ENSMUST00000108527
19-71	19	11923897	11924039	+	23.3	0.721	Intergenic	NA	-12976	ENSMUST00000104039
4-89	4	48473428	48473570	+	23.3	0.63	promoter-TSS (ENSMUST00000132911)	NA	-40	ENSMUST00000030030
3-81	3	16237255	16237397	+	23.3	0.621	promoter-TSS (ENSMUST00000191774)	NA	-50	ENSMUST00000108345
3-83	3	104545821	104545963	+	23.3	0.621	promoter-TSS (ENSMUST00000046212)	NA	-92	ENSMUST00000046212
2-109	2	152689751	152689893	+	23.3	0.754	promoter-TSS (ENSMUST00000178997)	NA	-62	ENSMUST00000178997
5-115	5	29400757	29400899	+	23.3	0.63	promoter-TSS (ENSMUST00000160888)	NA	-162	ENSMUST00000160888
11-173	11	3599057	3599199	+	23.3	0.684	promoter-TSS (ENSMUST00000093389)	NA	-63	ENSMUST00000096441
7-190	7	115692435	115692577	+	23.3	0.63	promoter-TSS (ENSMUST00000206534)	NA	-30	ENSMUST00000032899
10-90	10	34294512	34294654	+	23.3	0.617	promoter-TSS (ENSMUST00000047885)	NA	-35	ENSMUST00000047885
7-193	7	127077160	127077302	+	23.3	0.671	Intergenic	NA	-1140	ENSMUST00000205432
2-116	2	121637545	121637687	+	23.3	0.616	promoter-TSS (ENSMUST00000128428)	NA	-48	ENSMUST00000138157
10-88	10	121038602	121038744	+	23.3	0.703	promoter-TSS (ENSMUST00000219710)	NA	-119	ENSMUST00000219710
2-121	2	37333153	37333295	+	23.3	0.727	promoter-TSS (ENSMUST00000133434)	NA	-41	ENSMUST00000112932
11-176	11	50065520	50065662	+	23.3	0.644	promoter-TSS (ENSMUST00000123164)	NA	-85	ENSMUST00000020647
9-150	9	25163737	25163879	+	23.3	0.629	promoter-TSS (ENSMUST00000213980)	NA	61	ENSMUST00000165594
18-48	18	61344720	61344862	+	23.3	0.662	promoter-TSS (ENSMUST00000181997)	NA	-107	ENSMUST00000146409
12-68	12	111937881	111938023	+	23.3	0.576	promoter-TSS (ENSMUST00000079009)	NA	-41	ENSMUST00000079009
4-127	4	11485778	11485920	+	23.3	0.675	promoter-TSS (ENSMUST00000108307)	NA	-109	ENSMUST00000055372
9-142	9	61277855	61277997	+	23.3	0.591	TTS (ENSMUST00000187131)	NA	983	ENSMUST00000187131
5-119	5	100187740	100187882	+	23.3	0.675	promoter-TSS (ENSMUST00000086900)	NA	-33	ENSMUST00000169390
1-130	1	72622317	72622459	+	23.3	0.622	promoter-TSS (ENSMUST00000145868)	NA	-22	ENSMUST00000136498
8-109	8	75836000	75836142	+	23.3	0.659	promoter-TSS (ENSMUST00000212426)	NA	-126	ENSMUST00000164309
4-128	4	56947438	56947580	+	23.3	0.681	promoter-TSS (ENSMUST00000068792)	NA	-72	ENSMUST00000068792
5-97	5	135991486	135991628	+	23.3	0.538	promoter-TSS (ENSMUST00000111150)	NA	-376	ENSMUST00000054895
11-164	11	5492193	5492335	+	23.3	0.633	promoter-TSS (ENSMUST00000020776)	NA	-77	ENSMUST00000020776
1-128	1	43866969	43867111	+	23.3	0.655	promoter-TSS (ENSMUST00000139451)	NA	-80	ENSMUST00000126008
4-110	4	49521065	49521207	+	23.3	0.635	promoter-TSS (ENSMUST00000042964)	NA	-40	ENSMUST00000042964
5-134	5	122959355	122959497	+	23.3	0.628	promoter-TSS (ENSMUST00000197074)	NA	-24	ENSMUST00000086216
11-182	11	101442730	101442872	+	23.3	0.611	promoter-TSS (ENSMUST00000103098)	NA	-20	ENSMUST00000142086
11-159	11	104360253	104360395	+	23.3	0.733	promoter-TSS (ENSMUST00000018556)	NA	-637	ENSMUST00000018556
7-173	7	30288304	30288446	+	23.3	0.678	promoter-TSS (ENSMUST00000108154)	NA	-224	ENSMUST00000108154
5-131	5	92285598	92285740	+	23.3	0.684	promoter-TSS (ENSMUST00000201642)	NA	-128	ENSMUST00000031355
2-113	2	84489273	84489415	+	23.3	0.64	promoter-TSS (ENSMUST00000144684)	NA	-79	ENSMUST00000144684
6-104	6	113673878	113674020	+	23.3	0.688	promoter-TSS (ENSMUST00000204753)	NA	-62	ENSMUST00000089018
1-127	1	36749123	36749265	+	23.3	0.729	promoter-TSS (ENSMUST00000192873)	NA	-36	ENSMUST00000192873
9-139	9	7184448	7184590	+	23.3	0.598	promoter-TSS (ENSMUST00000034499)	NA	-1	ENSMUST00000215683
9-131	9	20455866	20456008	+	23.3	0.614	Intergenic	NA	-10688	ENSMUST00000213332
4-132	4	149188499	149188641	+	23.3	0.69	promoter-TSS (ENSMUST00000030816)	NA	-33	ENSMUST00000030816
14-71	14	46997890	46998032	+	23.3	0.642	promoter-TSS (ENSMUST00000226621)	NA	-37	ENSMUST00000067426
11-177	11	60822679	60822821	+	23.3	0.615	promoter-TSS (ENSMUST00000145828)	NA	-57	ENSMUST00000123544
11-171	11	121127845	121127987	+	22.8	0.621	promoter-TSS (ENSMUST00000103015)	NA	-163	ENSMUST00000103015
17-123	17	36280650	36280792	+	22.8	0.649	promoter-TSS (ENSMUST00000043757)	NA	-68	ENSMUST00000172661
13-70	13	23585931	23586073	+	22.8	0.624	Intergenic	NA	19327	ENSMUST00000121969
8-130	8	54983051	54983193	+	22.8	0.646	promoter-TSS (ENSMUST00000067476)	NA	-89	ENSMUST00000067476
16-54	16	52273607	52273749	+	22.8	0.663	promoter-TSS (ENSMUST00000170035)	NA	-661	ENSMUST00000168071
5-143	5	121535892	121536034	+	22.8	0.652	promoter-TSS (ENSMUST00000131598)	NA	-36	ENSMUST00000042163
10-101	10	128106228	128106370	+	22.8	0.625	promoter-TSS (ENSMUST00000218863)	NA	-129	ENSMUST00000218863
3-74	3	84721734	84721876	+	22.8	0.617	promoter-TSS (ENSMUST00000151410)	NA	-770	ENSMUST00000107679
11-168	11	75569932	75570074	+	22.8	0.694	promoter-TSS (ENSMUST00000147718)	NA	-82	ENSMUST00000017920
7-216	7	42292002	42292144	+	22.8	0.766	promoter-TSS (ENSMUST00000098503)	NA	-61	ENSMUST00000107994
2-143	2	132420079	132420221	+	22.8	0.602	promoter-TSS (ENSMUST00000131617)	NA	3	ENSMUST00000060955
2-117	2	139908699	139908841	+	22.8	0.75	promoter-TSS (ENSMUST00000046656)	NA	-45	ENSMUST00000110079
1-123	1	93406552	93406694	+	22.8	0.663	promoter-TSS (ENSMUST00000153826)	NA	-63	ENSMUST00000027495
4-134	4	85201554	85201696	+	22.8	0.634	intron (ENSMUST00000030212, intron 1 of 8)	NA	-37626	ENSMUST00000121508
11-161	11	116744010	116744152	+	22.8	0.543	promoter-TSS (ENSMUST00000153084)	NA	-40	ENSMUST00000125920
10-100	10	81012315	81012457	+	22.8	0.654	promoter-TSS (ENSMUST00000047864)	NA	-79	ENSMUST00000047864
18-50	18	24153382	24153524	+	22.8	0.676	promoter-TSS (ENSMUST00000148525)	NA	-26	ENSMUST00000148525
9-149	9	122732218	122732360	+	22.8	0.663	promoter-TSS (ENSMUST00000214957)	NA	-22	ENSMUST00000214957
15-76	15	80148502	80148644	+	22.8	0.701	promoter-TSS (ENSMUST00000230189)	NA	-57	ENSMUST00000052499
14-74	14	57015748	57015890	+	22.8	0.658	promoter-TSS (ENSMUST00000168575)	NA	-46	ENSMUST00000163924
8-129	8	23698339	23698481	+	22.8	0.671	promoter-TSS (ENSMUST00000211260)	NA	-48	ENSMUST00000167004
6-93	6	122285610	122285752	+	22.8	0.569	promoter-TSS (ENSMUST00000007602)	NA	2	ENSMUST00000007602
4-142	4	120682961	120683103	+	22.8	0.676	promoter-TSS (ENSMUST00000043429)	NA	-128	ENSMUST00000145658
10-97	10	128462593	128462735	+	22.8	0.727	promoter-TSS (ENSMUST00000026420)	NA	-48	ENSMUST00000026420
2-98	2	169984651	169984793	+	22.8	0.718	promoter-TSS (ENSMUST00000109155)	NA	-124	ENSMUST00000109155
5-94	5	54155587	54155729	+	22.8	0.614	promoter-TSS (ENSMUST00000117661)	NA	-183	ENSMUST00000117661
12-72	12	102435289	102435431	+	22.8	0.584	promoter-TSS (ENSMUST00000021609)	NA	-34	ENSMUST00000179218
2-127	2	34760978	34761120	+	22.8	0.596	promoter-TSS (ENSMUST00000028225)	NA	-75	ENSMUST00000028225
11-179	11	78074352	78074494	+	22.8	0.649	promoter-TSS (ENSMUST00000127270)	NA	-13	ENSMUST00000102483
1-109	1	82294181	82294323	+	22.8	0.591	promoter-TSS (ENSMUST00000187475)	NA	79	ENSMUST00000027322
15-68	15	27681592	27681734	+	22.8	0.629	promoter-TSS (ENSMUST00000100739)	NA	2	ENSMUST00000100739
2-122	2	92264408	92264550	+	22.8	0.662	promoter-TSS (ENSMUST00000090559)	NA	-91	ENSMUST00000090559
5-124	5	33809922	33810064	+	22.8	0.579	promoter-TSS (ENSMUST00000151081)	NA	-75	ENSMUST00000057551
8-115	8	73246485	73246627	+	22.8	0.671	promoter-TSS (ENSMUST00000212699)	NA	-98	ENSMUST00000152080
7-220	7	115933365	115933507	+	22.8	0.706	promoter-TSS (ENSMUST00000206748)	NA	-6	ENSMUST00000170953
7-204	7	122969198	122969340	+	22.8	0.56	promoter-TSS (ENSMUST00000205262)	NA	-131	ENSMUST00000206294
15-69	15	57755902	57756044	+	22.8	0.636	promoter-TSS (ENSMUST00000022993)	NA	-129	ENSMUST00000022993
2-129	2	68691646	68691788	+	22.8	0.658	promoter-TSS (ENSMUST00000028426)	NA	-68	ENSMUST00000028426
7-174	7	44320291	44320433	+	22.8	0.589	promoter-TSS (ENSMUST00000048102)	NA	-95	ENSMUST00000048102
1-102	1	91468114	91468256	+	22.8	0.646	promoter-TSS (ENSMUST00000188879)	NA	-81	ENSMUST00000086843
9-151	9	35481396	35481538	+	22.8	0.651	promoter-TSS (ENSMUST00000098906)	NA	-74	ENSMUST00000132547
15-57	15	76396129	76396271	+	22.8	0.641	promoter-TSS (ENSMUST00000230894)	NA	-47	ENSMUST00000230894
5-112	5	121342412	121342554	+	22.8	0.714	promoter-TSS (ENSMUST00000197044)	NA	-61	ENSMUST00000031617
12-81	12	111005590	111005732	+	22.8	0.655	promoter-TSS (ENSMUST00000084968)	NA	-124	ENSMUST00000084968
7-165	7	89590409	89590551	+	22.8	0.659	promoter-TSS (ENSMUST00000207309)	NA	-68	ENSMUST00000153470
14-76	14	60324273	60324415	+	22.8	0.69	promoter-TSS (ENSMUST00000149364)	NA	-13	ENSMUST00000145071
6-107	6	113053506	113053648	+	22.8	0.591	promoter-TSS (ENSMUST00000125003)	NA	561	ENSMUST00000133467
2-133	2	155199328	155199470	+	22.8	0.671	promoter-TSS (ENSMUST00000165234)	NA	-49	ENSMUST00000077626
4-138	4	148675836	148675978	+	22.8	0.636	promoter-TSS (ENSMUST00000152701)	NA	-53	ENSMUST00000006611
11-187	11	76108353	76108495	+	22.8	0.614	promoter-TSS (ENSMUST00000102500)	NA	-10	ENSMUST00000040806
19-88	19	61215685	61215827	+	22.8	0.57	promoter-TSS (ENSMUST00000237286)	NA	47	ENSMUST00000237877
5-136	5	147682172	147682314	+	22.8	0.714	promoter-TSS (ENSMUST00000202338)	NA	-83	ENSMUST00000202338
1-143	1	162398040	162398182	+	22.8	0.641	promoter-TSS (ENSMUST00000150040)	NA	27	ENSMUST00000132158
3-90	3	14643641	14643783	+	22.8	0.589	promoter-TSS (ENSMUST00000029069)	NA	11	ENSMUST00000029069
7-208	7	126248725	126248867	+	22.8	0.662	promoter-TSS (ENSMUST00000187458)	NA	-30	ENSMUST00000187458
11-165	11	20581823	20581965	+	22.8	0.591	promoter-TSS (ENSMUST00000109586)	NA	-85	ENSMUST00000109586
3-86	3	75464698	75464840	+	22.8	0.649	promoter-TSS (ENSMUST00000161776)	NA	-85	ENSMUST00000029423
10-105	10	128245718	128245860	+	22.8	0.679	promoter-TSS (ENSMUST00000164199)	NA	-46	ENSMUST00000026439
14-77	14	55329835	55329977	+	22.8	0.706	promoter-TSS (ENSMUST00000188534)	NA	-125	ENSMUST00000036328
11-191	11	102139583	102139725	+	22.8	0.614	promoter-TSS (ENSMUST00000133930)	NA	-54	ENSMUST00000100392
12-74	12	110662843	110662985	+	22.8	0.545	promoter-TSS (ENSMUST00000149189)	NA	-85	ENSMUST00000094361
17-120	17	47321459	47321601	+	22.8	0.667	promoter-TSS (ENSMUST00000113335)	NA	-48	ENSMUST00000225599
12-84	12	100208711	100208853	+	22.8	0.681	promoter-TSS (ENSMUST00000220782)	NA	-79	ENSMUST00000220782
17-109	17	13525805	13525947	+	22.8	0.614	Intergenic	NA	-25134	ENSMUST00000233737
13-61	13	49494881	49495023	+	22.8	0.596	promoter-TSS (ENSMUST00000110085)	NA	-109	ENSMUST00000048544
1-142	1	152779047	152779189	+	22.8	0.716	promoter-TSS (ENSMUST00000111836)	NA	-721	ENSMUST00000111836
19-77	19	8734296	8734438	+	22.8	0.676	promoter-TSS (ENSMUST00000184970)	NA	-70	ENSMUST00000010241
17-111	17	26934494	26934636	+	22.8	0.651	promoter-TSS (ENSMUST00000062519)	NA	-59	ENSMUST00000062519
3-66	3	97565429	97565571	+	22.8	0.663	promoter-TSS (ENSMUST00000045743)	NA	-9	ENSMUST00000143927
6-88	6	30304541	30304683	+	22.8	0.757	promoter-TSS (ENSMUST00000128017)	NA	8	ENSMUST00000128017
11-192	11	120042171	120042313	+	22.8	0.619	promoter-TSS (ENSMUST00000150315)	NA	-70	ENSMUST00000053692
1-119	1	180641109	180641251	+	22.8	0.69	promoter-TSS (ENSMUST00000081026)	NA	-12	ENSMUST00000162118
12-82	12	55126917	55127059	+	22.8	0.696	promoter-TSS (ENSMUST00000156852)	NA	-59	ENSMUST00000220578
13-60	13	13764807	13764949	+	22.8	0.621	promoter-TSS (ENSMUST00000110559)	NA	-104	ENSMUST00000110559
7-194	7	143014801	143014943	+	22.8	0.652	promoter-TSS (ENSMUST00000208137)	NA	-85	ENSMUST00000037287
15-72	15	37961241	37961383	+	22.8	0.562	promoter-TSS (ENSMUST00000144498)	NA	35	ENSMUST00000022901
4-129	4	114263563	114263705	+	22.8	0.659	promoter-TSS (ENSMUST00000094894)	NA	-287	ENSMUST00000094894
9-155	9	21199241	21199383	+	22.8	0.602	promoter-TSS (ENSMUST00000184326)	NA	-47	ENSMUST00000183912
1-135	1	157240170	157240312	+	22.8	0.671	promoter-TSS (ENSMUST00000187761)	NA	31	ENSMUST00000187761
17-112	17	29541659	29541801	+	22.8	0.645	promoter-TSS (ENSMUST00000234239)	NA	-207	ENSMUST00000234239
11-181	11	86698444	86698586	+	22.8	0.714	promoter-TSS (ENSMUST00000131798)	NA	57	ENSMUST00000018569
1-140	1	133589102	133589244	+	22.8	0.746	promoter-TSS (ENSMUST00000191705)	NA	-55	ENSMUST00000027736
11-169	11	87628144	87628286	+	22.3	0.655	promoter-TSS (ENSMUST00000093955)	NA	-163	ENSMUST00000093955
5-137	5	149121287	149121429	+	22.3	0.598	promoter-TSS (ENSMUST00000180733)	NA	-12	ENSMUST00000050472
5-105	5	114705145	114705287	+	22.3	0.634	promoter-TSS (ENSMUST00000130983)	NA	-861	ENSMUST00000043650
8-127	8	107757653	107757795	+	22.3	0.581	promoter-TSS (ENSMUST00000128476)	NA	96	ENSMUST00000128476
14-73	14	56905517	56905659	+	22.3	0.583	promoter-TSS (ENSMUST00000211600)	NA	-7	ENSMUST00000211600
4-144	4	129436521	129436663	+	22.3	0.632	promoter-TSS (ENSMUST00000102597)	NA	-86	ENSMUST00000102597
7-219	7	79974175	79974317	+	22.3	0.703	promoter-TSS (ENSMUST00000123109)	NA	-44	ENSMUST00000148001
7-227	7	29218015	29218157	+	22.3	0.64	promoter-TSS (ENSMUST00000181975)	NA	-20	ENSMUST00000182702
19-76	19	6468654	6468796	+	22.3	0.766	promoter-TSS (ENSMUST00000128272)	NA	-36	ENSMUST00000113462
9-163	9	108167509	108167651	+	22.3	0.697	promoter-TSS (ENSMUST00000035227)	NA	-48	ENSMUST00000035227
11-172	11	3282355	3282497	+	22.3	0.654	promoter-TSS (ENSMUST00000139139)	NA	-25	ENSMUST00000136474
4-156	4	135647945	135648087	+	22.3	0.687	promoter-TSS (ENSMUST00000030434)	NA	-30	ENSMUST00000030434
13-78	13	34314400	34314542	+	22.3	0.714	promoter-TSS (ENSMUST00000220744)	NA	-22	ENSMUST00000220744
11-195	11	57692277	57692419	+	22.3	0.727	promoter-TSS (ENSMUST00000140069)	NA	-105	ENSMUST00000152790
7-237	7	126795206	126795348	+	22.3	0.721	promoter-TSS (ENSMUST00000205355)	NA	-55	ENSMUST00000206081
4-130	4	120145142	120145284	+	22.3	0.561	promoter-TSS (ENSMUST00000102656)	NA	-667	ENSMUST00000102656
17-129	17	74702499	74702641	+	22.3	0.7	promoter-TSS (ENSMUST00000234515)	NA	-33	ENSMUST00000024870
9-153	9	94420654	94420796	+	22.3	0.605	promoter-TSS (ENSMUST00000113028)	NA	-591	ENSMUST00000113028
7-226	7	25318720	25318862	+	22.3	0.676	promoter-TSS (ENSMUST00000077338)	NA	-48	ENSMUST00000077338
10-111	10	67815311	67815453	+	22.3	0.591	promoter-TSS (ENSMUST00000105437)	NA	-18	ENSMUST00000118160
6-105	6	124639905	124640047	+	22.3	0.708	promoter-TSS (ENSMUST00000135516)	NA	-14	ENSMUST00000135516
2-147	2	164721736	164721878	+	22.3	0.568	promoter-TSS (ENSMUST00000122810)	NA	-165	ENSMUST00000122810
9-133	9	37525016	37525158	+	22.3	0.663	promoter-TSS (ENSMUST00000217567)	NA	-36	ENSMUST00000217567
5-149	5	137777024	137777166	+	22.3	0.657	promoter-TSS (ENSMUST00000152298)	NA	-16	ENSMUST00000126126
13-79	13	38842979	38843121	+	22.3	0.727	promoter-TSS (ENSMUST00000224487)	NA	-16	ENSMUST00000001757
3-97	3	28859518	28859660	+	22.3	0.696	promoter-TSS (ENSMUST00000043867)	NA	4	ENSMUST00000043867
7-221	7	126248390	126248532	+	22.3	0.68	promoter-TSS (ENSMUST00000152231)	NA	-20	ENSMUST00000123571
16-63	16	10010617	10010759	+	22.3	0.63	promoter-TSS (ENSMUST00000133674)	NA	-82	ENSMUST00000119023
4-114	4	135933547	135933689	+	22.3	0.632	promoter-TSS (ENSMUST00000047526)	NA	-58	ENSMUST00000047526
15-67	15	98465681	98465823	+	22.3	0.634	promoter-TSS (ENSMUST00000130921)	NA	-191	ENSMUST00000130921
6-98	6	77956719	77956861	+	22.3	0.622	promoter-TSS (ENSMUST00000159626)	NA	-108	ENSMUST00000160894
13-67	13	41759063	41759205	+	22.3	0.609	promoter-TSS (ENSMUST00000221694)	NA	-249	ENSMUST00000221694
X-16	X	133501731	133501873	+	22.3	0.576	promoter-TSS (ENSMUST00000113202)	NA	-48	ENSMUST00000239113
9-158	9	53521632	53521774	+	22.3	0.662	promoter-TSS (ENSMUST00000034547)	NA	-21	ENSMUST00000034547
10-110	10	67373540	67373682	+	22.3	0.767	promoter-TSS (ENSMUST00000048289)	NA	-88	ENSMUST00000048289
6-108	6	113460116	113460258	+	22.3	0.602	promoter-TSS (ENSMUST00000032422)	NA	-71	ENSMUST00000032422
11-180	11	79853173	79853315	+	22.3	0.716	promoter-TSS (ENSMUST00000146127)	NA	-28	ENSMUST00000043152
2-139	2	73723133	73723275	+	22.3	0.58	promoter-TSS (ENSMUST00000112016)	NA	-221	ENSMUST00000112016
7-215	7	28049992	28050134	+	22.3	0.659	promoter-TSS (ENSMUST00000104523)	NA	-14	ENSMUST00000082134
5-138	5	150589045	150589187	+	22.3	0.627	promoter-TSS (ENSMUST00000144378)	NA	-39	ENSMUST00000118316
12-75	12	4957675	4957817	+	22.3	0.56	promoter-TSS (ENSMUST00000020962)	NA	-41	ENSMUST00000020962
5-120	5	130285731	130285873	+	22.3	0.718	promoter-TSS (ENSMUST00000100662)	NA	-74	ENSMUST00000040213
11-188	11	77872561	77872703	+	22.3	0.663	promoter-TSS (ENSMUST00000049167)	NA	-948	ENSMUST00000108360
17-113	17	47813206	47813348	+	22.3	0.671	promoter-TSS (ENSMUST00000233675)	NA	-60	ENSMUST00000067103
8-140	8	70687110	70687252	+	22.3	0.628	promoter-TSS (ENSMUST00000145078)	NA	-65	ENSMUST00000019679
7-209	7	4139884	4140026	+	22.3	0.671	promoter-TSS (ENSMUST00000117274)	NA	-30	ENSMUST00000148318
5-109	5	109706457	109706599	+	22.3	0.641	intron (ENSMUST00000200284, intron 1 of 7)	NA	274	ENSMUST00000200284
11-166	11	70300837	70300979	+	22.3	0.623	promoter-TSS (ENSMUST00000135148)	NA	-51	ENSMUST00000135148
10-98	10	12884021	12884163	+	22.3	0.622	exon (ENSMUST00000105139, exon 1 of 1)	NA	3005	ENSMUST00000105139
12-67	12	21336177	21336319	+	22.3	0.724	promoter-TSS (ENSMUST00000232072)	NA	-28	ENSMUST00000232072
6-111	6	125263043	125263185	+	22.3	0.7	promoter-TSS (ENSMUST00000088246)	NA	-109	ENSMUST00000088246
2-131	2	105734858	105735000	+	22.3	0.619	promoter-TSS (ENSMUST00000148441)	NA	-20	ENSMUST00000122965
15-70	15	88866990	88867132	+	22.3	0.686	promoter-TSS (ENSMUST00000146993)	NA	-51	ENSMUST00000146993
1-151	1	166066250	166066392	+	22.3	0.618	promoter-TSS (ENSMUST00000038782)	NA	-5	ENSMUST00000194057
5-127	5	121986898	121987040	+	22.3	0.706	promoter-TSS (ENSMUST00000056654)	NA	-62	ENSMUST00000197910
18-42	18	6764968	6765110	+	22.3	0.567	promoter-TSS (ENSMUST00000234626)	NA	-106	ENSMUST00000234810
2-142	2	130021241	130021383	+	22.3	0.697	promoter-TSS (ENSMUST00000147570)	NA	11	ENSMUST00000103199
7-212	7	19029841	19029983	+	22.3	0.706	exon (ENSMUST00000108468, exon 7 of 7)	NA	4783	ENSMUST00000181066
18-49	18	84969674	84969816	+	22.3	0.671	promoter-TSS (ENSMUST00000235745)	NA	-96	ENSMUST00000237949
7-222	7	133239225	133239367	+	22.3	0.676	promoter-TSS (ENSMUST00000051169)	NA	24	ENSMUST00000051169
3-91	3	126389866	126390008	+	22.3	0.658	promoter-TSS (ENSMUST00000106399)	NA	-14	ENSMUST00000143383
2-136	2	5900212	5900354	+	22.3	0.603	promoter-TSS (ENSMUST00000102981)	NA	-38	ENSMUST00000142787
11-175	11	45870905	45871047	+	22.3	0.6	promoter-TSS (ENSMUST00000049038)	NA	-161	ENSMUST00000049038
19-87	19	46064157	46064299	+	22.3	0.758	promoter-TSS (ENSMUST00000223683)	NA	-74	ENSMUST00000165017
10-89	10	4382457	4382599	+	22.3	0.659	promoter-TSS (ENSMUST00000143037)	NA	15	ENSMUST00000118544
3-93	3	90383331	90383473	+	22.3	0.662	promoter-TSS (ENSMUST00000198325)	NA	-31	ENSMUST00000196769
17-119	17	47093592	47093734	+	22.3	0.708	promoter-TSS (ENSMUST00000233192)	NA	-65	ENSMUST00000233349
5-129	5	21906407	21906549	+	22.3	0.595	promoter-TSS (ENSMUST00000115217)	NA	-84	ENSMUST00000060899
JH584304.1-44	JH584304.1	41212	41354	+	22.3	0.679	Intergenic	NA	18384	ENSMUST00000179505
4-147	4	132366222	132366364	+	22.3	0.693	promoter-TSS (ENSMUST00000145668)	NA	-5	ENSMUST00000135299
11-170	11	120463790	120463932	+	22.3	0.574	promoter-TSS (ENSMUST00000168360)	NA	-194	ENSMUST00000168360
7-213	7	23781161	23781303	+	22.3	0.653	promoter-TSS (ENSMUST00000206184)	NA	-117	ENSMUST00000068975
9-162	9	88405002	88405144	+	22.3	0.697	promoter-TSS (ENSMUST00000182872)	NA	-46	ENSMUST00000182232
12-77	12	70394135	70394277	+	22.3	0.646	promoter-TSS (ENSMUST00000223160)	NA	-30	ENSMUST00000223521
2-135	2	5017561	5017703	+	22.3	0.681	promoter-TSS (ENSMUST00000027980)	NA	-30	ENSMUST00000027980
16-55	16	46317590	46317732	+	22.3	0.609	promoter-TSS (ENSMUST00000149901)	NA	-331	ENSMUST00000023335
15-62	15	5145984	5146126	+	22.3	0.682	promoter-TSS (ENSMUST00000227111)	NA	-72	ENSMUST00000045356
2-156	2	131104209	131104351	+	22.3	0.608	promoter-TSS (ENSMUST00000150843)	NA	-135	ENSMUST00000131779
6-96	6	59185760	59185902	+	22.3	0.642	promoter-TSS (ENSMUST00000062626)	NA	-24	ENSMUST00000062626
3-96	3	14598789	14598931	+	22.3	0.681	promoter-TSS (ENSMUST00000169079)	NA	12	ENSMUST00000108370
1-136	1	171108749	171108891	+	22.3	0.633	promoter-TSS (ENSMUST00000145019)	NA	-60	ENSMUST00000152689
3-85	3	8988806	8988948	+	22.3	0.654	exon (ENSMUST00000042148, exon 1 of 3)	NA	101	ENSMUST00000042148
6-113	6	149467437	149467579	+	22.3	0.742	promoter-TSS (ENSMUST00000203277)	NA	-80	ENSMUST00000203277
8-126	8	106016102	106016244	+	22.3	0.658	promoter-TSS (ENSMUST00000212232)	NA	-13	ENSMUST00000171788
19-81	19	47719933	47720075	+	22.3	0.605	promoter-TSS (ENSMUST00000237695)	NA	-117	ENSMUST00000099353
1-148	1	10038073	10038215	+	22.3	0.699	promoter-TSS (ENSMUST00000185184)	NA	13	ENSMUST00000185184
10-86	10	69188802	69188944	+	22.3	0.712	promoter-TSS (ENSMUST00000124054)	NA	-105	ENSMUST00000020099
17-125	17	17171677	17171819	+	22.3	0.746	promoter-TSS (ENSMUST00000190415)	NA	-53	ENSMUST00000190415
11-178	11	61385168	61385310	+	22.3	0.646	promoter-TSS (ENSMUST00000128478)	NA	-7	ENSMUST00000135521
7-201	7	65729284	65729426	+	22.3	0.726	promoter-TSS (ENSMUST00000101801)	NA	-42	ENSMUST00000101801
5-139	5	5554646	5554788	+	22.3	0.653	TTS (ENSMUST00000115445)	NA	9732	ENSMUST00000134157
12-76	12	10440657	10440799	+	22.3	0.712	promoter-TSS (ENSMUST00000020947)	NA	-44	ENSMUST00000020947
13-72	13	58276316	58276458	+	22.3	0.797	promoter-TSS (ENSMUST00000007980)	NA	-17	ENSMUST00000007980
9-154	9	107879685	107879827	+	22.3	0.706	promoter-TSS (ENSMUST00000175874)	NA	56	ENSMUST00000035214
19-78	19	8930989	8931131	+	22.3	0.596	promoter-TSS (ENSMUST00000096239)	NA	-151	ENSMUST00000096239
2-100	2	120970789	120970931	+	22.3	0.675	promoter-TSS (ENSMUST00000099486)	NA	-1	ENSMUST00000099486
2-138	2	39116335	39116477	+	22.3	0.658	promoter-TSS (ENSMUST00000204257)	NA	57	ENSMUST00000028087
3-88	3	97065999	97066141	+	22.3	0.667	promoter-TSS (ENSMUST00000126438)	NA	-23	ENSMUST00000090759
17-126	17	23990589	23990731	+	22.3	0.598	promoter-TSS (ENSMUST00000226460)	NA	-84	ENSMUST00000226460
1-126	1	13442662	13442804	+	22.3	0.584	promoter-TSS (ENSMUST00000139970)	NA	-70	ENSMUST00000081713
1-137	1	16174870	16175012	+	22.3	0.622	promoter-TSS (ENSMUST00000125005)	NA	-55	ENSMUST00000058437
4-155	4	126861990	126862132	+	21.8	0.685	promoter-TSS (ENSMUST00000154821)	NA	-133	ENSMUST00000106108
10-113	10	117628755	117628897	+	21.8	0.607	promoter-TSS (ENSMUST00000167943)	NA	-216	ENSMUST00000064848
1-146	1	180396374	180396516	+	21.8	0.62	promoter-TSS (ENSMUST00000194434)	NA	-44	ENSMUST00000194608
3-100	3	28835227	28835369	+	21.8	0.628	promoter-TSS (ENSMUST00000060500)	NA	-41	ENSMUST00000167704
6-126	6	146478925	146479067	+	21.8	0.676	promoter-TSS (ENSMUST00000067404)	NA	282	ENSMUST00000205078
2-158	2	5765568	5765710	+	21.8	0.786	Intergenic	NA	37770	ENSMUST00000130142
15-82	15	89239812	89239954	+	21.8	0.71	promoter-TSS (ENSMUST00000088717)	NA	-21	ENSMUST00000023283
11-183	11	105072100	105072242	+	21.8	0.605	promoter-TSS (ENSMUST00000015107)	NA	88	ENSMUST00000190120
17-132	17	47904252	47904394	+	21.8	0.667	promoter-TSS (ENSMUST00000182209)	NA	-38	ENSMUST00000182281
4-149	4	152561983	152562125	+	21.8	0.662	promoter-TSS (ENSMUST00000081393)	NA	-8	ENSMUST00000030768
11-194	11	50183174	50183316	+	21.8	0.64	promoter-TSS (ENSMUST00000135868)	NA	-107	ENSMUST00000059458
16-66	16	43876218	43876360	+	21.8	0.682	intron (ENSMUST00000216149, intron 2 of 5)	NA	5619	ENSMUST00000216149
6-109	6	118396426	118396568	+	21.8	0.692	promoter-TSS (ENSMUST00000203444)	NA	-62	ENSMUST00000032237
8-132	8	71849423	71849565	+	21.8	0.649	promoter-TSS (ENSMUST00000002473)	NA	-11	ENSMUST00000002473
18-51	18	44513400	44513542	+	21.8	0.732	promoter-TSS (ENSMUST00000025350)	NA	-98	ENSMUST00000202306
X-13	X	159777793	159777935	+	21.8	0.643	promoter-TSS (ENSMUST00000087104)	NA	-164	ENSMUST00000087104
5-154	5	31359708	31359850	+	21.8	0.644	promoter-TSS (ENSMUST00000114590)	NA	-132	ENSMUST00000114590
15-83	15	100513770	100513912	+	21.8	0.658	promoter-TSS (ENSMUST00000230384)	NA	26	ENSMUST00000230661
2-125	2	180828998	180829140	+	21.8	0.65	promoter-TSS (ENSMUST00000135011)	NA	-20	ENSMUST00000127971
1-145	1	180215044	180215186	+	21.8	0.663	intron (ENSMUST00000070181, intron 2 of 7)	NA	11106	ENSMUST00000194945
13-71	13	56670207	56670349	+	21.8	0.544	promoter-TSS (ENSMUST00000128668)	NA	-7	ENSMUST00000121095
1-157	1	102184131	102184273	+	21.8	0.676	Intergenic	NA	95110	ENSMUST00000187219
15-66	15	88635641	88635783	+	21.8	0.627	promoter-TSS (ENSMUST00000160975)	NA	-151	ENSMUST00000041297
18-46	18	34464098	34464240	+	21.8	0.617	promoter-TSS (ENSMUST00000131713)	NA	-7	ENSMUST00000131713
10-115	10	128173442	128173584	+	21.8	0.6	promoter-TSS (ENSMUST00000218159)	NA	-90	ENSMUST00000005826
6-110	6	124782704	124782846	+	21.8	0.69	Intergenic	NA	-2849	ENSMUST00000047760
19-70	19	5345464	5345606	+	21.8	0.613	promoter-TSS (ENSMUST00000235182)	NA	-52	ENSMUST00000025774
4-146	4	132080958	132081100	+	21.8	0.671	promoter-TSS (ENSMUST00000136127)	NA	-32	ENSMUST00000152943
5-130	5	34493585	34493727	+	21.8	0.595	promoter-TSS (ENSMUST00000182582)	NA	-16	ENSMUST00000182970
13-84	13	107073429	107073571	+	21.8	0.615	promoter-TSS (ENSMUST00000080856)	NA	-34	ENSMUST00000080856
4-121	4	116414244	116414386	+	21.8	0.723	promoter-TSS (ENSMUST00000106475)	NA	-540	ENSMUST00000030460
7-217	7	45109273	45109415	+	21.8	0.686	promoter-TSS (ENSMUST00000210106)	NA	-36	ENSMUST00000094434
2-128	2	34795106	34795248	+	21.8	0.544	promoter-TSS (ENSMUST00000128394)	NA	-258	ENSMUST00000128394
18-54	18	35731572	35731714	+	21.8	0.723	promoter-TSS (ENSMUST00000237282)	NA	-17	ENSMUST00000237282
4-167	4	122998793	122998935	+	21.8	0.726	promoter-TSS (ENSMUST00000002457)	NA	-94	ENSMUST00000002457
11-186	11	74661499	74661641	+	21.8	0.649	promoter-TSS (ENSMUST00000128504)	NA	-86	ENSMUST00000010698
7-199	7	44602279	44602421	+	21.8	0.634	intron (ENSMUST00000120929, intron 6 of 10)	NA	-1388	ENSMUST00000208475
2-152	2	34262720	34262862	+	21.8	0.644	promoter-TSS (ENSMUST00000155423)	NA	363	ENSMUST00000138021
6-120	6	122787919	122788061	+	21.8	0.602	promoter-TSS (ENSMUST00000204407)	NA	-139	ENSMUST00000204407
2-167	2	179666609	179666751	+	21.8	0.559	promoter-TSS (ENSMUST00000055485)	NA	-100	ENSMUST00000055485
14-72	14	4198501	4198643	+	21.8	0.65	promoter-TSS (ENSMUST00000112598)	NA	-12	ENSMUST00000132374
9-172	9	106306520	106306662	+	21.8	0.667	promoter-TSS (ENSMUST00000213448)	NA	-62	ENSMUST00000150576
2-150	2	31864239	31864381	+	21.8	0.628	promoter-TSS (ENSMUST00000065398)	NA	-138	ENSMUST00000065398
2-157	2	148522916	148523058	+	21.8	0.621	promoter-TSS (ENSMUST00000131292)	NA	44	ENSMUST00000028928
2-159	2	69543802	69543944	+	21.8	0.62	promoter-TSS (ENSMUST00000140776)	NA	-13	ENSMUST00000129260
3-108	3	127346931	127347073	+	21.8	0.712	promoter-TSS (ENSMUST00000043108)	NA	-4	ENSMUST00000029588
9-164	9	114469262	114469404	+	21.8	0.706	promoter-TSS (ENSMUST00000070117)	NA	-81	ENSMUST00000216785
17-122	17	88282268	88282410	+	21.8	0.671	promoter-TSS (ENSMUST00000234936)	NA	-151	ENSMUST00000005503
7-206	7	25358459	25358601	+	21.8	0.605	promoter-TSS (ENSMUST00000071329)	NA	-59	ENSMUST00000079634
2-140	2	91480356	91480498	+	21.8	0.605	promoter-TSS (ENSMUST00000127702)	NA	-36	ENSMUST00000111331
4-135	4	118965840	118965982	+	21.8	0.667	promoter-TSS (ENSMUST00000208090)	NA	3	ENSMUST00000030398
2-115	2	119727587	119727729	+	21.8	0.627	promoter-TSS (ENSMUST00000129405)	NA	-51	ENSMUST00000079934
5-142	5	31398077	31398219	+	21.8	0.676	promoter-TSS (ENSMUST00000202576)	NA	-60	ENSMUST00000202576
15-71	15	103181040	103181182	+	21.8	0.612	promoter-TSS (ENSMUST00000100162)	NA	-30	ENSMUST00000229549
11-198	11	69649878	69650020	+	21.8	0.734	promoter-TSS (ENSMUST00000071213)	NA	-486	ENSMUST00000058470
13-77	13	23553351	23553493	+	21.8	0.662	promoter-TSS (ENSMUST00000145451)	NA	-44	ENSMUST00000050101
19-79	19	16758332	16758474	+	21.8	0.71	promoter-TSS (ENSMUST00000224428)	NA	-106	ENSMUST00000225764
18-56	18	88912428	88912570	+	21.8	0.649	promoter-TSS (ENSMUST00000123826)	NA	-23	ENSMUST00000125362
8-125	8	84321089	84321231	+	21.8	0.634	promoter-TSS (ENSMUST00000165740)	NA	-44	ENSMUST00000212285
13-86	13	55684349	55684491	+	21.8	0.627	promoter-TSS (ENSMUST00000225783)	NA	51	ENSMUST00000021956
2-154	2	121279604	121279746	+	21.8	0.583	promoter-TSS (ENSMUST00000154418)	NA	-1	ENSMUST00000139253
7-247	7	45271137	45271279	+	21.8	0.716	promoter-TSS (ENSMUST00000033100)	NA	-27	ENSMUST00000033100
7-233	7	64042374	64042516	+	21.8	0.623	promoter-TSS (ENSMUST00000032735)	NA	-43	ENSMUST00000206882
8-142	8	105317883	105318025	+	21.8	0.625	promoter-TSS (ENSMUST00000059588)	NA	-129	ENSMUST00000059588
16-70	16	44979014	44979156	+	21.8	0.632	promoter-TSS (ENSMUST00000023343)	NA	-16	ENSMUST00000023344
19-90	19	7183630	7183772	+	21.8	0.667	promoter-TSS (ENSMUST00000123594)	NA	-20	ENSMUST00000025679
19-86	19	12772947	12773089	+	21.8	0.526	promoter-TSS (ENSMUST00000235690)	NA	472	ENSMUST00000142247
13-74	13	104365341	104365483	+	21.8	0.704	promoter-TSS (ENSMUST00000225798)	NA	-51	ENSMUST00000070761
3-94	3	101511995	101512137	+	21.8	0.671	promoter-TSS (ENSMUST00000036493)	NA	-66	ENSMUST00000036493
9-156	9	44145308	44145450	+	21.8	0.613	promoter-TSS (ENSMUST00000206147)	NA	-33	ENSMUST00000206720
16-59	16	10363083	10363225	+	21.8	0.667	promoter-TSS (ENSMUST00000115828)	NA	-49	ENSMUST00000115824
13-85	13	112937209	112937351	+	21.8	0.658	promoter-TSS (ENSMUST00000016144)	NA	-46	ENSMUST00000016144
8-148	8	70992106	70992248	+	21.8	0.593	promoter-TSS (ENSMUST00000210155)	NA	70	ENSMUST00000210155
16-69	16	38342996	38343138	+	21.8	0.632	promoter-TSS (ENSMUST00000002925)	NA	-42	ENSMUST00000002925
4-159	4	43656680	43656822	+	21.8	0.61	promoter-TSS (ENSMUST00000151238)	NA	-285	ENSMUST00000030192
7-232	7	45364618	45364760	+	21.8	0.686	promoter-TSS (ENSMUST00000210640)	NA	-58	ENSMUST00000072836
7-245	7	37784365	37784507	+	21.8	0.589	Intergenic	NA	14358	ENSMUST00000137097
11-202	11	98798497	98798639	+	21.8	0.75	promoter-TSS (ENSMUST00000133779)	NA	-59	ENSMUST00000092706
5-157	5	100126861	100127003	+	21.8	0.613	promoter-TSS (ENSMUST00000170912)	NA	12	ENSMUST00000046721
5-140	5	31212025	31212167	+	21.8	0.696	promoter-TSS (ENSMUST00000201182)	NA	-28	ENSMUST00000013773
10-103	10	77441829	77441971	+	21.8	0.692	promoter-TSS (ENSMUST00000141228)	NA	-31	ENSMUST00000020501
8-135	8	122379673	122379815	+	21.8	0.649	promoter-TSS (ENSMUST00000046386)	NA	-104	ENSMUST00000046386
4-162	4	104862045	104862187	+	21.8	0.684	intron (ENSMUST00000106803, intron 15 of 19)	NA	-34790	ENSMUST00000120621
15-73	15	76422961	76423103	+	21.8	0.734	promoter-TSS (ENSMUST00000023220)	NA	0	ENSMUST00000023220
7-195	7	19044187	19044329	+	21.8	0.711	promoter-TSS (ENSMUST00000207716)	NA	-282	ENSMUST00000003640
11-151	11	11758994	11759136	+	21.8	0.671	promoter-TSS (ENSMUST00000171938)	NA	-103	ENSMUST00000171080
6-97	6	70769206	70769348	+	21.8	0.731	promoter-TSS (ENSMUST00000066134)	NA	-61	ENSMUST00000066134
2-146	2	158609821	158609963	+	21.8	0.637	promoter-TSS (ENSMUST00000029183)	NA	-121	ENSMUST00000029183
3-106	3	97920618	97920760	+	21.8	0.671	promoter-TSS (ENSMUST00000079812)	NA	-154	ENSMUST00000198324
10-102	10	75771597	75771739	+	21.8	0.714	exon (ENSMUST00000219839, exon 2 of 5)	NA	261	ENSMUST00000058906
13-88	13	91955760	91955902	+	21.8	0.667	promoter-TSS (ENSMUST00000178084)	NA	-7	ENSMUST00000178637
19-92	19	40600694	40600836	+	21.8	0.671	promoter-TSS (ENSMUST00000025981)	NA	-45	ENSMUST00000163023
11-184	11	69214644	69214786	+	21.8	0.593	promoter-TSS (ENSMUST00000108662)	NA	-91	ENSMUST00000102602
15-63	15	57775420	57775562	+	21.8	0.687	promoter-TSS (ENSMUST00000110175)	NA	-104	ENSMUST00000022992
10-117	10	69840786	69840928	+	21.8	0.698	TTS (ENSMUST00000183001)	NA	10724	ENSMUST00000183001
7-211	7	18898224	18898366	+	21.8	0.614	intron (ENSMUST00000206137, intron 2 of 5)	NA	724	ENSMUST00000206137
19-82	19	53933030	53933172	+	21.8	0.58	promoter-TSS (ENSMUST00000135402)	NA	-43	ENSMUST00000135402
16-56	16	89941061	89941203	+	21.8	0.623	promoter-TSS (ENSMUST00000114124)	NA	-475	ENSMUST00000114124
X-12	X	163202588	163202730	+	21.8	0.64	promoter-TSS (ENSMUST00000208741)	NA	-124	ENSMUST00000112257
[truncated: 5,862 more rows]

## Sheet: M-TAF4b-2_annotatedpeaks
PeakID	Chr	Start	End	Strand	Peak Score	Focus Ratio/Region Size	Annotation	Detailed Annotation	Distance to TSS	Nearest PromoterID	Entrez ID	Nearest Unigene	Nearest Refseq	Nearest Ensembl	Gene Name	Gene Alias	Gene Description	Gene Type
MT-1	MT	11070	11258	+	7440.8	0.561	promoter-TSS (ENSMUST00000082418)	NA	-382	ENSMUST00000082415
MT-2	MT	14425	14613	+	7424.6	0.538	promoter-TSS (ENSMUST00000082422)	NA	374	ENSMUST00000082421
MT-3	MT	3166	3354	+	7230.2	0.515	promoter-TSS (ENSMUST00000082396)	NA	-446	ENSMUST00000082393
MT-5	MT	14905	15093	+	6950.9	0.547	promoter-TSS (ENSMUST00000082422)	NA	-290	ENSMUST00000082422
MT-4	MT	3927	4115	+	6914.5	0.524	promoter-TSS (ENSMUST00000082397)	NA	107	ENSMUST00000082396
MT-6	MT	12328	12516	+	6902.3	0.515	TTS (ENSMUST00000082416)	NA	680	ENSMUST00000082418
MT-7	MT	4497	4685	+	6619	0.545	promoter-TSS (ENSMUST00000082402)	NA	-359	ENSMUST00000082397
MT-9	MT	5814	6002	+	6436.8	0.546	promoter-TSS (ENSMUST00000082399)	NA	580	ENSMUST00000082402
MT-11	MT	547	735	+	6270.8	0.534	promoter-TSS (ENSMUST00000082390)	NA	-384	ENSMUST00000082389
MT-12	MT	15407	15595	+	5825.5	0.578	promoter-TSS (ENSMUST00000082423)	NA	-79	ENSMUST00000082423
MT-13	MT	13731	13919	+	5793.1	0.564	promoter-TSS (ENSMUST00000082421)	NA	245	ENSMUST00000082419
17-2	17	40154875	40155063	+	327.9	0.512	Intergenic	NA	-2275	ENSMUST00000240377
17-5	17	40157426	40157614	+	307.7	0.613	exon (ENSMUST00000240377, exon 1 of 1)	NA	276	ENSMUST00000240377
17-4	17	40154199	40154387	+	299.6	0.546	Intergenic	NA	-2951	ENSMUST00000240377
9-6	9	123290960	123291148	+	251	0.914	TTS (ENSMUST00000213711)	NA	7199	ENSMUST00000215087
16-1	16	57211794	57211982	+	222.7	0.8	intron (ENSMUST00000159816, intron 1 of 4)	NA	38248	ENSMUST00000099667
11-2	11	108902637	108902825	+	214.6	0.705	Intergenic	NA	4254	ENSMUST00000119655
5-1	5	3924772	3924960	+	202.4	0.962	promoter-TSS (ENSMUST00000199852)	NA	-496	ENSMUST00000199852
MU069435.1-4	MU069435.1	859	1047	+	186.2	0.542	NA	NA	NA	NA
3-1	3	95836409	95836597	+	182.2	0.727	promoter-TSS (ENSMUST00000170125)	NA	-55	ENSMUST00000165307
18-1	18	14968726	14968914	+	178.1	0.885	intron (ENSMUST00000234789, intron 10 of 14)	NA	5095	ENSMUST00000234669
9-11	9	3032368	3032556	+	178.1	0.885	exon (ENSMUST00000179839, exon 2 of 4)	NA	377	ENSMUST00000099056
17-6	17	57338673	57338861	+	174.1	0.557	promoter-TSS (ENSMUST00000233480)	NA	-245	ENSMUST00000233480
19-1	19	53130960	53131148	+	174.1	0.625	promoter-TSS (ENSMUST00000237832)	NA	-133	ENSMUST00000050096
9-13	9	56983328	56983516	+	141.7	0.652	promoter-TSS (ENSMUST00000168678)	NA	-238	ENSMUST00000168678
2-6	2	93988360	93988548	+	141.7	0.581	promoter-TSS (ENSMUST00000028619)	NA	-145	ENSMUST00000028619
19-2	19	7017488	7017676	+	141.7	0.597	promoter-TSS (ENSMUST00000025918)	NA	-247	ENSMUST00000025918
14-5	14	55131347	55131535	+	133.6	0.643	promoter-TSS (ENSMUST00000150975)	NA	-164	ENSMUST00000116476
11-3	11	103857318	103857506	+	129.5	0.717	promoter-TSS (ENSMUST00000057921)	NA	-153	ENSMUST00000057921
1-1	1	131455081	131455269	+	125.5	0.623	promoter-TSS (ENSMUST00000186543)	NA	-85	ENSMUST00000189893
17-7	17	66191878	66192066	+	125.5	0.673	promoter-TSS (ENSMUST00000232741)	NA	-23	ENSMUST00000024905
5-3	5	123887467	123887655	+	125.5	0.75	promoter-TSS (ENSMUST00000182241)	NA	-84	ENSMUST00000182309
9-15	9	40712361	40712549	+	121.4	0.64	promoter-TSS (ENSMUST00000138895)	NA	-117	ENSMUST00000149936
9-17	9	65048255	65048443	+	121.4	0.519	promoter-TSS (ENSMUST00000034961)	NA	-122	ENSMUST00000034961
18-2	18	31767891	31768079	+	121.4	0.689	promoter-TSS (ENSMUST00000234772)	NA	-153	ENSMUST00000234846
8-1	8	71245459	71245647	+	121.4	0.682	promoter-TSS (ENSMUST00000212551)	NA	-472	ENSMUST00000211948
2-7	2	34661869	34662057	+	117.4	0.625	promoter-TSS (ENSMUST00000100171)	NA	-19	ENSMUST00000028222
7-2	7	24776489	24776677	+	117.4	0.608	promoter-TSS (ENSMUST00000053410)	NA	-47	ENSMUST00000179556
18-4	18	46659049	46659237	+	117.4	0.674	promoter-TSS (ENSMUST00000036226)	NA	-105	ENSMUST00000036226
18-3	18	36407941	36408129	+	117.4	0.618	Intergenic	NA	-6115	ENSMUST00000051301
7-1	7	117842895	117843083	+	113.4	0.612	promoter-TSS (ENSMUST00000138180)	NA	-96	ENSMUST00000179047
10-1	10	81156581	81156769	+	113.4	0.69	promoter-TSS (ENSMUST00000050867)	NA	-262	ENSMUST00000050867
14-6	14	67953149	67953337	+	113.4	0.586	promoter-TSS (ENSMUST00000145542)	NA	47	ENSMUST00000150006
12-2	12	112610905	112611093	+	113.4	0.647	promoter-TSS (ENSMUST00000109755)	NA	-114	ENSMUST00000021728
16-3	16	64672193	64672381	+	113.4	0.778	promoter-TSS (ENSMUST00000207826)	NA	-72	ENSMUST00000067744
11-5	11	100210614	100210802	+	113.4	0.737	promoter-TSS (ENSMUST00000151513)	NA	-3	ENSMUST00000049385
18-5	18	57058611	57058799	+	113.4	0.744	promoter-TSS (ENSMUST00000153044)	NA	-85	ENSMUST00000102912
17-8	17	25105398	25105586	+	113.4	0.646	promoter-TSS (ENSMUST00000234293)	NA	-125	ENSMUST00000117890
11-4	11	22237052	22237240	+	113.4	0.646	promoter-TSS (ENSMUST00000180360)	NA	-351	ENSMUST00000109563
1-2	1	86287124	86287312	+	109.3	0.636	promoter-TSS (ENSMUST00000137643)	NA	-78	ENSMUST00000127284
19-3	19	4560383	4560571	+	109.3	0.623	promoter-TSS (ENSMUST00000224726)	NA	-23	ENSMUST00000068004
1-3	1	160022658	160022846	+	109.3	0.75	promoter-TSS (ENSMUST00000097193)	NA	-33	ENSMUST00000135680
15-1	15	102314485	102314673	+	109.3	0.621	promoter-TSS (ENSMUST00000165837)	NA	1	ENSMUST00000170884
4-1	4	94940528	94940716	+	105.3	0.643	promoter-TSS (ENSMUST00000107094)	NA	-163	ENSMUST00000107094
3-2	3	94922809	94922997	+	105.3	0.636	promoter-TSS (ENSMUST00000128160)	NA	-33	ENSMUST00000128160
7-3	7	19449473	19449661	+	105.3	0.554	promoter-TSS (ENSMUST00000173966)	NA	-204	ENSMUST00000093552
11-7	11	121563932	121564120	+	105.3	0.69	promoter-TSS (ENSMUST00000067399)	NA	-47	ENSMUST00000067399
7-5	7	83540983	83541171	+	105.3	0.69	promoter-TSS (ENSMUST00000208403)	NA	-131	ENSMUST00000094215
8-2	8	85573479	85573667	+	105.3	0.6	promoter-TSS (ENSMUST00000128028)	NA	-10	ENSMUST00000003912
7-6	7	84339077	84339265	+	105.3	0.684	promoter-TSS (ENSMUST00000207975)	NA	-4	ENSMUST00000207975
7-10	7	24967411	24967599	+	101.2	0.58	promoter-TSS (ENSMUST00000169392)	NA	-307	ENSMUST00000169392
1-4	1	134484699	134484887	+	101.2	0.692	Intergenic	NA	-3116	ENSMUST00000047714
11-9	11	68582570	68582758	+	101.2	0.7	promoter-TSS (ENSMUST00000108673)	NA	-77	ENSMUST00000102611
15-3	15	73517557	73517745	+	101.2	0.781	promoter-TSS (ENSMUST00000188278)	NA	-40	ENSMUST00000130765
8-3	8	71125849	71126037	+	101.2	0.658	promoter-TSS (ENSMUST00000210071)	NA	45	ENSMUST00000034311
11-8	11	53321828	53322016	+	101.2	0.605	promoter-TSS (ENSMUST00000109019)	NA	72	ENSMUST00000156037
11-6	11	55360153	55360341	+	101.2	0.515	promoter-TSS (ENSMUST00000018727)	NA	-264	ENSMUST00000018727
16-4	16	42695951	42696139	+	101.2	0.589	promoter-TSS (ENSMUST00000130331)	NA	58	ENSMUST00000147181
3-4	3	106628889	106629077	+	101.2	0.7	promoter-TSS (ENSMUST00000154973)	NA	-61	ENSMUST00000130105
17-10	17	47063164	47063352	+	101.2	0.684	promoter-TSS (ENSMUST00000148656)	NA	-118	ENSMUST00000059844
3-5	3	38539064	38539252	+	101.2	0.694	promoter-TSS (ENSMUST00000120875)	NA	-165	ENSMUST00000120875
10-4	10	128532215	128532403	+	101.2	0.634	promoter-TSS (ENSMUST00000220593)	NA	-176	ENSMUST00000000727
7-9	7	12655987	12656175	+	101.2	0.65	promoter-TSS (ENSMUST00000137329)	NA	-136	ENSMUST00000004554
9-20	9	13738863	13739051	+	101.2	0.732	promoter-TSS (ENSMUST00000129861)	NA	-55	ENSMUST00000059579
1-6	1	74544910	74545098	+	101.2	0.625	promoter-TSS (ENSMUST00000087215)	NA	-39	ENSMUST00000186282
7-8	7	44703648	44703836	+	101.2	0.65	TTS (ENSMUST00000209417)	NA	562	ENSMUST00000211084
10-2	10	127918994	127919182	+	101.2	0.684	promoter-TSS (ENSMUST00000127439)	NA	-54	ENSMUST00000026459
3-8	3	145813797	145813985	+	101.2	0.806	promoter-TSS (ENSMUST00000160285)	NA	-6	ENSMUST00000160285
14-7	14	4230415	4230603	+	97.2	0.658	promoter-TSS (ENSMUST00000143308)	NA	-60	ENSMUST00000090543
3-6	3	89009235	89009423	+	97.2	0.684	promoter-TSS (ENSMUST00000196921)	NA	-63	ENSMUST00000081848
11-11	11	54678458	54678646	+	97.2	0.658	promoter-TSS (ENSMUST00000136059)	NA	-51	ENSMUST00000064104
15-5	15	59186734	59186922	+	97.2	0.75	promoter-TSS (ENSMUST00000162142)	NA	-98	ENSMUST00000162142
9-21	9	107411018	107411206	+	97.2	0.658	promoter-TSS (ENSMUST00000010189)	NA	-32	ENSMUST00000010189
15-4	15	79574622	79574810	+	97.2	0.617	promoter-TSS (ENSMUST00000046463)	NA	-330	ENSMUST00000046463
11-10	11	75352233	75352421	+	97.2	0.711	promoter-TSS (ENSMUST00000149940)	NA	-38	ENSMUST00000149940
8-4	8	52301250	52301438	+	97.2	0.923	Intergenic	NA	-31254	ENSMUST00000211573
1-5	1	191129313	191129501	+	97.2	0.667	promoter-TSS (ENSMUST00000194953)	NA	-169	ENSMUST00000067976
15-2	15	44291304	44291492	+	97.2	0.694	promoter-TSS (ENSMUST00000227789)	NA	-40	ENSMUST00000232353
5-4	5	111792102	111792290	+	97.2	0.527	Intergenic	NA	50714	ENSMUST00000198964
18-6	18	42644382	42644570	+	97.2	0.684	promoter-TSS (ENSMUST00000237602)	NA	-76	ENSMUST00000237602
7-11	7	92390676	92390864	+	97.2	0.735	promoter-TSS (ENSMUST00000032879)	NA	-41	ENSMUST00000032879
17-9	17	48716936	48717124	+	97.2	0.609	promoter-TSS (ENSMUST00000159535)	NA	-12	ENSMUST00000167180
7-12	7	143102836	143103024	+	97.2	0.667	promoter-TSS (ENSMUST00000208093)	NA	-87	ENSMUST00000208190
5-5	5	24890617	24890805	+	93.1	0.667	promoter-TSS (ENSMUST00000200337)	NA	-111	ENSMUST00000068825
8-6	8	84699360	84699548	+	93.1	0.657	promoter-TSS (ENSMUST00000005606)	NA	-168	ENSMUST00000005606
11-14	11	100830318	100830506	+	93.1	0.667	promoter-TSS (ENSMUST00000092671)	NA	-46	ENSMUST00000127638
13-2	13	19579969	19580157	+	93.1	0.667	promoter-TSS (ENSMUST00000196712)	NA	-98	ENSMUST00000196712
19-4	19	43663457	43663645	+	93.1	0.641	promoter-TSS (ENSMUST00000046038)	NA	-66	ENSMUST00000236819
14-8	14	52341567	52341755	+	93.1	0.6	promoter-TSS (ENSMUST00000228786)	NA	-176	ENSMUST00000164655
15-6	15	83348815	83349003	+	93.1	0.735	promoter-TSS (ENSMUST00000056177)	NA	-102	ENSMUST00000171436
1-8	1	180023546	180023734	+	93.1	0.75	promoter-TSS (ENSMUST00000161814)	NA	0	ENSMUST00000161814
7-13	7	109660642	109660830	+	93.1	0.619	promoter-TSS (ENSMUST00000169638)	NA	-181	ENSMUST00000211798
11-13	11	69686193	69686381	+	93.1	0.75	TTS (ENSMUST00000102585)	NA	444	ENSMUST00000147791
10-5	10	40178153	40178341	+	93.1	0.767	promoter-TSS (ENSMUST00000214698)	NA	-63	ENSMUST00000238969
10-3	10	81012278	81012466	+	93.1	0.722	promoter-TSS (ENSMUST00000047864)	NA	-93	ENSMUST00000047864
7-7	7	44579011	44579199	+	93.1	0.643	promoter-TSS (ENSMUST00000208405)	NA	-185	ENSMUST00000166972
16-5	16	91526032	91526220	+	93.1	0.649	promoter-TSS (ENSMUST00000095909)	NA	-43	ENSMUST00000114001
3-9	3	75464274	75464462	+	93.1	0.568	promoter-TSS (ENSMUST00000161776)	NA	-205	ENSMUST00000161137
16-6	16	4698315	4698503	+	89.1	0.605	promoter-TSS (ENSMUST00000143873)	NA	-230	ENSMUST00000037843
2-10	2	109747813	109748001	+	89.1	0.688	promoter-TSS (ENSMUST00000046548)	NA	-85	ENSMUST00000111037
14-10	14	21550563	21550751	+	89.1	0.531	promoter-TSS (ENSMUST00000183055)	NA	-264	ENSMUST00000096222
1-9	1	24651750	24651938	+	89.1	0.917	promoter-TSS (ENSMUST00000187714)	NA	-63	ENSMUST00000088336
17-13	17	35383926	35384114	+	89.1	0.697	promoter-TSS (ENSMUST00000172285)	NA	-75	ENSMUST00000172285
1-7	1	169796756	169796944	+	89.1	0.629	promoter-TSS (ENSMUST00000027989)	NA	-40	ENSMUST00000111353
6-2	6	136495648	136495836	+	89.1	0.75	promoter-TSS (ENSMUST00000185724)	NA	-58	ENSMUST00000032335
3-10	3	19217253	19217441	+	89.1	0.697	promoter-TSS (ENSMUST00000029125)	NA	-118	ENSMUST00000029125
12-4	12	40495732	40495920	+	89.1	0.625	promoter-TSS (ENSMUST00000222798)	NA	-53	ENSMUST00000069692
6-3	6	149090170	149090358	+	89.1	0.676	promoter-TSS (ENSMUST00000111535)	NA	-54	ENSMUST00000111535
11-17	11	103023810	103023998	+	89.1	0.578	promoter-TSS (ENSMUST00000107037)	NA	-236	ENSMUST00000107037
10-7	10	90918651	90918839	+	89.1	0.611	promoter-TSS (ENSMUST00000128371)	NA	-57	ENSMUST00000020150
19-5	19	4861661	4861849	+	89.1	0.667	promoter-TSS (ENSMUST00000113793)	NA	-93	ENSMUST00000006625
5-9	5	139135744	139135932	+	89.1	0.647	promoter-TSS (ENSMUST00000026975)	NA	-82	ENSMUST00000155833
X-2	X	72759780	72759968	+	89.1	0.719	promoter-TSS (ENSMUST00000002084)	NA	-93	ENSMUST00000002091
1-11	1	154975374	154975562	+	89.1	0.846	promoter-TSS (ENSMUST00000055322)	NA	-86	ENSMUST00000055322
3-7	3	90200329	90200517	+	89.1	0.632	promoter-TSS (ENSMUST00000200373)	NA	-62	ENSMUST00000199754
4-3	4	129229123	129229311	+	89.1	0.647	promoter-TSS (ENSMUST00000119480)	NA	-54	ENSMUST00000102598
2-12	2	155359767	155359955	+	85	0.7	promoter-TSS (ENSMUST00000133654)	NA	-7	ENSMUST00000029135
12-8	12	65012269	65012457	+	85	0.636	promoter-TSS (ENSMUST00000222508)	NA	-55	ENSMUST00000222508
13-5	13	23867972	23868160	+	85	0.7	promoter-TSS (ENSMUST00000018246)	NA	-116	ENSMUST00000018246
18-7	18	3507796	3507984	+	85	0.611	promoter-TSS (ENSMUST00000025075)	NA	-33	ENSMUST00000025075
6-6	6	66512200	66512388	+	85	0.656	promoter-TSS (ENSMUST00000101343)	NA	-80	ENSMUST00000116605
13-3	13	108026620	108026808	+	85	0.676	promoter-TSS (ENSMUST00000225197)	NA	-116	ENSMUST00000225197
11-15	11	69563205	69563393	+	85	0.656	promoter-TSS (ENSMUST00000128519)	NA	-50	ENSMUST00000102589
3-11	3	135354328	135354516	+	85	0.808	intron (ENSMUST00000196469, intron 5 of 24)	NA	5905	ENSMUST00000196513
5-7	5	135991501	135991689	+	85	0.568	promoter-TSS (ENSMUST00000111150)	NA	-414	ENSMUST00000054895
1-13	1	91177776	91177964	+	85	0.724	promoter-TSS (ENSMUST00000171165)	NA	-156	ENSMUST00000188576
7-17	7	16608951	16609139	+	85	0.55	promoter-TSS (ENSMUST00000181501)	NA	-197	ENSMUST00000108493
5-11	5	100577389	100577577	+	85	0.733	promoter-TSS (ENSMUST00000180779)	NA	-89	ENSMUST00000181873
17-12	17	45744530	45744718	+	85	0.579	promoter-TSS (ENSMUST00000232910)	NA	39	ENSMUST00000024727
18-8	18	36693378	36693566	+	85	0.579	promoter-TSS (ENSMUST00000155329)	NA	-192	ENSMUST00000155329
1-14	1	138804362	138804550	+	85	0.84	intron (ENSMUST00000186955, intron 1 of 1)	NA	233	ENSMUST00000186955
7-18	7	112968538	112968726	+	85	0.71	promoter-TSS (ENSMUST00000119278)	NA	-33	ENSMUST00000119278
X-3	X	135642117	135642305	+	85	0.571	promoter-TSS (ENSMUST00000125022)	NA	-110	ENSMUST00000080411
12-5	12	73954581	73954769	+	85	0.641	promoter-TSS (ENSMUST00000021530)	NA	-3	ENSMUST00000110464
9-26	9	71122960	71123148	+	85	0.656	promoter-TSS (ENSMUST00000034723)	NA	-17	ENSMUST00000034723
6-5	6	38528235	38528423	+	85	0.75	promoter-TSS (ENSMUST00000163047)	NA	60	ENSMUST00000163047
5-12	5	118383112	118383300	+	85	0.7	promoter-TSS (ENSMUST00000121369)	NA	-25	ENSMUST00000121369
12-6	12	84497774	84497962	+	85	0.61	promoter-TSS (ENSMUST00000220491)	NA	-90	ENSMUST00000220491
1-12	1	13442688	13442876	+	85	0.778	promoter-TSS (ENSMUST00000139970)	NA	-119	ENSMUST00000081713
7-19	7	44320390	44320578	+	85	0.808	promoter-TSS (ENSMUST00000048102)	NA	-217	ENSMUST00000048102
14-12	14	55909542	55909730	+	85	0.629	promoter-TSS (ENSMUST00000227178)	NA	-55	ENSMUST00000010520
5-10	5	34817492	34817680	+	85	0.688	promoter-TSS (ENSMUST00000148588)	NA	-94	ENSMUST00000041364
2-9	2	25436887	25437075	+	85	0.667	promoter-TSS (ENSMUST00000028311)	NA	-29	ENSMUST00000028311
16-8	16	95929084	95929272	+	85	0.585	promoter-TSS (ENSMUST00000233297)	NA	-249	ENSMUST00000050884
6-4	6	122787936	122788124	+	85	0.676	promoter-TSS (ENSMUST00000204407)	NA	-99	ENSMUST00000204407
1-17	1	107702249	107702437	+	81	0.875	Intergenic	NA	-17905	ENSMUST00000239806
15-7	15	78947146	78947334	+	81	0.676	promoter-TSS (ENSMUST00000153003)	NA	-147	ENSMUST00000128631
8-10	8	86026071	86026259	+	81	0.769	promoter-TSS (ENSMUST00000034132)	NA	-67	ENSMUST00000209228
10-9	10	79951410	79951598	+	81	0.629	promoter-TSS (ENSMUST00000128992)	NA	-133	ENSMUST00000144883
10-10	10	121933196	121933384	+	81	0.595	promoter-TSS (ENSMUST00000038772)	NA	-14	ENSMUST00000140299
1-15	1	175520250	175520438	+	81	0.658	promoter-TSS (ENSMUST00000027809)	NA	-2	ENSMUST00000027809
19-6	19	3625705	3625893	+	81	0.714	promoter-TSS (ENSMUST00000025846)	NA	-50	ENSMUST00000113997
11-16	11	97078883	97079071	+	81	0.611	promoter-TSS (ENSMUST00000001479)	NA	-270	ENSMUST00000001479
12-9	12	71877715	71877903	+	81	0.676	promoter-TSS (ENSMUST00000223272)	NA	-43	ENSMUST00000223272
10-8	10	59452505	59452693	+	81	0.75	promoter-TSS (ENSMUST00000161435)	NA	-85	ENSMUST00000020312
19-9	19	8700636	8700824	+	81	0.769	promoter-TSS (ENSMUST00000206155)	NA	3	ENSMUST00000170157
9-24	9	26910785	26910973	+	81	0.656	promoter-TSS (ENSMUST00000120367)	NA	-17	ENSMUST00000120367
2-14	2	113157875	113158063	+	81	0.786	promoter-TSS (ENSMUST00000099576)	NA	-112	ENSMUST00000099576
11-19	11	103006826	103007014	+	81	0.636	promoter-TSS (ENSMUST00000053063)	NA	-137	ENSMUST00000053063
18-9	18	21433202	21433390	+	81	0.667	promoter-TSS (ENSMUST00000234115)	NA	-101	ENSMUST00000049260
9-23	9	21003257	21003445	+	81	0.688	promoter-TSS (ENSMUST00000115487)	NA	-47	ENSMUST00000115487
5-13	5	97111560	97111748	+	81	0.909	Intergenic	NA	23498	ENSMUST00000198256
12-10	12	83678784	83678972	+	81	0.639	promoter-TSS (ENSMUST00000182633)	NA	-148	ENSMUST00000048155
4-5	4	108857686	108857874	+	81	0.75	promoter-TSS (ENSMUST00000102736)	NA	-72	ENSMUST00000065977
17-14	17	3608055	3608243	+	81	0.636	promoter-TSS (ENSMUST00000232051)	NA	5	ENSMUST00000231344
9-25	9	59563623	59563811	+	81	0.7	promoter-TSS (ENSMUST00000214571)	NA	66	ENSMUST00000034834
9-28	9	110110294	110110482	+	81	0.909	promoter-TSS (ENSMUST00000184437)	NA	33	ENSMUST00000184437
12-7	12	32000407	32000595	+	81	0.543	promoter-TSS (ENSMUST00000172314)	NA	33	ENSMUST00000172314
7-20	7	98790352	98790540	+	81	0.636	promoter-TSS (ENSMUST00000208502)	NA	-98	ENSMUST00000037968
4-4	4	139301727	139301915	+	81	0.618	promoter-TSS (ENSMUST00000174078)	NA	-210	ENSMUST00000174078
5-6	5	36739259	36739447	+	81	0.6	promoter-TSS (ENSMUST00000136189)	NA	-206	ENSMUST00000136189
13-4	13	5911245	5911433	+	81	0.719	promoter-TSS (ENSMUST00000222857)	NA	-142	ENSMUST00000000080
5-16	5	116794008	116794196	+	76.9	0.731	intron (ENSMUST00000202259, intron 2 of 2)	NA	-22479	ENSMUST00000201478
7-15	7	45045170	45045358	+	76.9	0.571	promoter-TSS (ENSMUST00000211121)	NA	-98	ENSMUST00000074575
5-8	5	137784968	137785156	+	76.9	0.571	promoter-TSS (ENSMUST00000035852)	NA	-85	ENSMUST00000132726
1-20	1	55066532	55066720	+	76.9	0.731	promoter-TSS (ENSMUST00000189051)	NA	-3	ENSMUST00000187500
19-10	19	60569392	60569580	+	76.9	0.633	promoter-TSS (ENSMUST00000111460)	NA	-23	ENSMUST00000081790
4-12	4	133914423	133914611	+	76.9	0.633	promoter-TSS (ENSMUST00000121566)	NA	-94	ENSMUST00000040271
5-15	5	112424310	112424498	+	76.9	0.714	promoter-TSS (ENSMUST00000239473)	NA	-153	ENSMUST00000031287
4-7	4	11966470	11966658	+	76.9	0.595	promoter-TSS (ENSMUST00000154194)	NA	-1	ENSMUST00000154194
17-20	17	34338360	34338548	+	76.9	0.731	promoter-TSS (ENSMUST00000236938)	NA	-61	ENSMUST00000236938
7-28	7	28763068	28763256	+	76.9	0.731	intron (ENSMUST00000032813, intron 63 of 105)	NA	-7866	ENSMUST00000180926
2-18	2	84546022	84546210	+	76.9	0.714	promoter-TSS (ENSMUST00000125690)	NA	-592	ENSMUST00000035840
8-18	8	106292704	106292892	+	76.9	0.679	promoter-TSS (ENSMUST00000013304)	NA	-119	ENSMUST00000013304
10-13	10	128462578	128462766	+	76.9	0.864	promoter-TSS (ENSMUST00000026420)	NA	-56	ENSMUST00000026420
13-8	13	64580246	64580434	+	76.9	0.679	promoter-TSS (ENSMUST00000222562)	NA	-16	ENSMUST00000223121
18-11	18	68433260	68433448	+	76.9	0.714	promoter-TSS (ENSMUST00000042852)	NA	50	ENSMUST00000042852
10-6	10	80458231	80458419	+	76.9	0.578	promoter-TSS (ENSMUST00000079773)	NA	-347	ENSMUST00000079773
5-14	5	110957959	110958147	+	76.9	0.792	promoter-TSS (ENSMUST00000200299)	NA	-90	ENSMUST00000031490
7-31	7	45084022	45084210	+	76.9	0.704	promoter-TSS (ENSMUST00000211666)	NA	17	ENSMUST00000211666
7-34	7	80184842	80185030	+	76.9	0.594	promoter-TSS (ENSMUST00000081314)	NA	-69	ENSMUST00000081314
10-11	10	76278074	76278262	+	76.9	0.731	intron (ENSMUST00000001179, intron 1 of 41)	NA	392	ENSMUST00000001179
7-21	7	138968669	138968857	+	76.9	0.583	promoter-TSS (ENSMUST00000026550)	NA	-262	ENSMUST00000106098
19-7	19	41790468	41790656	+	76.9	0.733	promoter-TSS (ENSMUST00000163265)	NA	-76	ENSMUST00000177495
14-9	14	20979212	20979400	+	76.9	0.583	promoter-TSS (ENSMUST00000226113)	NA	-160	ENSMUST00000226113
2-16	2	25873321	25873509	+	76.9	0.594	promoter-TSS (ENSMUST00000114167)	NA	-121	ENSMUST00000091268
12-11	12	87313035	87313223	+	76.9	0.579	promoter-TSS (ENSMUST00000021425)	NA	-99	ENSMUST00000072744
1-19	1	46892755	46892943	+	76.9	0.556	exon (ENSMUST00000027131, exon 1 of 10)	NA	357	ENSMUST00000027131
9-27	9	44245762	44245950	+	76.9	0.677	promoter-TSS (ENSMUST00000052686)	NA	-135	ENSMUST00000052686
11-20	11	121127820	121128008	+	76.9	0.733	promoter-TSS (ENSMUST00000103015)	NA	-165	ENSMUST00000103015
3-14	3	136375613	136375801	+	76.9	0.606	promoter-TSS (ENSMUST00000124206)	NA	-178	ENSMUST00000124206
17-17	17	56386348	56386536	+	76.9	0.537	promoter-TSS (ENSMUST00000226053)	NA	-192	ENSMUST00000226053
2-20	2	173501385	173501573	+	76.9	0.655	promoter-TSS (ENSMUST00000153162)	NA	-46	ENSMUST00000140992
6-14	6	97182581	97182769	+	72.9	0.645	promoter-TSS (ENSMUST00000204391)	NA	-67	ENSMUST00000089287
12-17	12	104998699	104998887	+	72.9	0.618	promoter-TSS (ENSMUST00000222672)	NA	-154	ENSMUST00000223244
18-14	18	80194757	80194945	+	72.9	0.553	promoter-TSS (ENSMUST00000066743)	NA	-154	ENSMUST00000066743
14-20	14	121067908	121068096	+	72.9	0.643	Intergenic	NA	3432	ENSMUST00000228417
16-9	16	57051776	57051964	+	72.9	0.581	promoter-TSS (ENSMUST00000227359)	NA	-3	ENSMUST00000023431
11-25	11	62441932	62442120	+	72.9	0.679	promoter-TSS (ENSMUST00000019649)	NA	29	ENSMUST00000019649
2-11	2	146354120	146354308	+	72.9	0.719	promoter-TSS (ENSMUST00000109986)	NA	50	ENSMUST00000228797
8-7	8	71292214	71292402	+	72.9	0.59	promoter-TSS (ENSMUST00000002989)	NA	-4	ENSMUST00000212405
9-35	9	103639028	103639216	+	72.9	0.655	promoter-TSS (ENSMUST00000189066)	NA	-86	ENSMUST00000189588
8-23	8	112026894	112027082	+	72.9	0.654	promoter-TSS (ENSMUST00000212958)	NA	-134	ENSMUST00000038739
9-33	9	111100662	111100850	+	72.9	0.6	promoter-TSS (ENSMUST00000060711)	NA	-88	ENSMUST00000123869
8-9	8	71350043	71350231	+	72.9	0.579	promoter-TSS (ENSMUST00000212019)	NA	-81	ENSMUST00000212494
7-37	7	12614924	12615112	+	72.9	0.818	promoter-TSS (ENSMUST00000144578)	NA	-86	ENSMUST00000144578
6-17	6	33037193	33037381	+	72.9	0.731	promoter-TSS (ENSMUST00000066379)	NA	-92	ENSMUST00000066379
5-19	5	86320666	86320854	+	72.9	0.633	promoter-TSS (ENSMUST00000039373)	NA	-98	ENSMUST00000039373
2-13	2	25152379	25152567	+	72.9	0.75	promoter-TSS (ENSMUST00000114336)	NA	-157	ENSMUST00000114336
7-35	7	99132867	99133055	+	72.9	0.6	promoter-TSS (ENSMUST00000128174)	NA	-16	ENSMUST00000032998
11-29	11	61065814	61066002	+	72.9	0.613	promoter-TSS (ENSMUST00000174220)	NA	-27	ENSMUST00000041683
17-22	17	16046833	16047021	+	72.9	0.72	promoter-TSS (ENSMUST00000232638)	NA	-79	ENSMUST00000170578
8-12	8	3671386	3671574	+	72.9	0.528	promoter-TSS (ENSMUST00000156380)	NA	-68	ENSMUST00000208950
11-23	11	31820729	31820917	+	72.9	0.692	Intergenic	NA	-1388	ENSMUST00000020543
17-16	17	24021943	24022131	+	72.9	0.633	promoter-TSS (ENSMUST00000088621)	NA	-124	ENSMUST00000190686
11-30	11	78441557	78441745	+	72.9	0.692	promoter-TSS (ENSMUST00000103242)	NA	-48	ENSMUST00000103242
12-13	12	108145645	108145833	+	72.9	0.541	promoter-TSS (ENSMUST00000101055)	NA	-99	ENSMUST00000221167
3-16	3	95532086	95532274	+	72.9	0.581	promoter-TSS (ENSMUST00000037983)	NA	-124	ENSMUST00000199421
3-15	3	145629865	145630053	+	72.9	0.633	promoter-TSS (ENSMUST00000029842)	NA	-58	ENSMUST00000029842
9-34	9	4309524	4309712	+	72.9	0.583	promoter-TSS (ENSMUST00000049648)	NA	-147	ENSMUST00000212897
2-15	2	25114793	25114981	+	72.9	0.559	promoter-TSS (ENSMUST00000043584)	NA	-173	ENSMUST00000043584
17-15	17	26138961	26139149	+	72.9	0.575	promoter-TSS (ENSMUST00000167018)	NA	-354	ENSMUST00000167018
10-14	10	23663092	23663280	+	72.9	0.818	promoter-TSS (ENSMUST00000218221)	NA	-13	ENSMUST00000218107
12-12	12	75643006	75643194	+	72.9	0.633	promoter-TSS (ENSMUST00000218012)	NA	-81	ENSMUST00000220035
5-18	5	130284232	130284420	+	72.9	0.643	promoter-TSS (ENSMUST00000173375)	NA	-7	ENSMUST00000201598
7-32	7	68399072	68399260	+	72.9	0.613	promoter-TSS (ENSMUST00000048068)	NA	-177	ENSMUST00000048068
1-25	1	178165288	178165476	+	72.9	0.679	promoter-TSS (ENSMUST00000161769)	NA	-20	ENSMUST00000037748
7-23	7	35033361	35033549	+	72.9	0.583	promoter-TSS (ENSMUST00000032705)	NA	-140	ENSMUST00000032705
8-13	8	70169544	70169732	+	72.9	0.559	promoter-TSS (ENSMUST00000238292)	NA	-5	ENSMUST00000238311
4-8	4	70453185	70453373	+	72.9	0.667	promoter-TSS (ENSMUST00000107359)	NA	-47	ENSMUST00000037881
8-22	8	106553838	106554026	+	72.9	0.621	promoter-TSS (ENSMUST00000212856)	NA	50	ENSMUST00000239468
5-17	5	129864298	129864486	+	72.9	0.588	promoter-TSS (ENSMUST00000202374)	NA	-76	ENSMUST00000178244
7-29	7	28937543	28937731	+	72.9	0.692	promoter-TSS (ENSMUST00000108238)	NA	-117	ENSMUST00000108238
4-10	4	119151666	119151854	+	72.9	0.7	promoter-TSS (ENSMUST00000142884)	NA	41	ENSMUST00000079644
15-9	15	38300995	38301183	+	72.9	0.69	promoter-TSS (ENSMUST00000228416)	NA	-139	ENSMUST00000228416
1-22	1	150268808	150268996	+	72.9	0.6	promoter-TSS (ENSMUST00000140112)	NA	-71	ENSMUST00000111913
14-13	14	61794206	61794394	+	72.9	0.594	promoter-TSS (ENSMUST00000022497)	NA	35	ENSMUST00000022497
2-17	2	30608391	30608579	+	72.9	0.864	intron (ENSMUST00000134755, intron 2 of 4)	NA	-1430	ENSMUST00000131207
7-30	7	44667152	44667340	+	72.9	0.731	promoter-TSS (ENSMUST00000210397)	NA	-139	ENSMUST00000044111
19-13	19	14575642	14575830	+	72.9	0.529	promoter-TSS (ENSMUST00000167776)	NA	-321	ENSMUST00000167776
15-10	15	52575615	52575803	+	72.9	0.75	promoter-TSS (ENSMUST00000037115)	NA	-95	ENSMUST00000228053
7-26	7	6158955	6159143	+	72.9	0.643	promoter-TSS (ENSMUST00000207315)	NA	-53	ENSMUST00000207628
13-7	13	41759039	41759227	+	72.9	0.679	promoter-TSS (ENSMUST00000221694)	NA	-250	ENSMUST00000221694
4-11	4	131776491	131776679	+	72.9	0.75	promoter-TSS (ENSMUST00000105981)	NA	-183	ENSMUST00000238852
9-29	9	35122264	35122452	+	68.8	0.607	promoter-TSS (ENSMUST00000127996)	NA	-7	ENSMUST00000127996
14-21	14	40689028	40689216	+	68.8	0.654	promoter-TSS (ENSMUST00000047652)	NA	-358	ENSMUST00000047652
19-16	19	47464626	47464814	+	68.8	0.85	Intergenic	NA	-11880	ENSMUST00000081619
1-27	1	75156962	75157150	+	68.8	0.818	promoter-TSS (ENSMUST00000161103)	NA	-20	ENSMUST00000027396
7-41	7	128212814	128213002	+	68.8	0.708	promoter-TSS (ENSMUST00000043138)	NA	-144	ENSMUST00000098007
8-15	8	71725137	71725325	+	68.8	0.643	promoter-TSS (ENSMUST00000168839)	NA	-109	ENSMUST00000134361
9-36	9	106769208	106769396	+	68.8	0.625	promoter-TSS (ENSMUST00000162334)	NA	-68	ENSMUST00000161822
11-34	11	21041151	21041339	+	68.8	0.773	promoter-TSS (ENSMUST00000156122)	NA	-46	ENSMUST00000093290
13-10	13	81034162	81034350	+	68.8	0.692	promoter-TSS (ENSMUST00000161006)	NA	42	ENSMUST00000161441
18-17	18	69477474	69477662	+	68.8	0.773	promoter-TSS (ENSMUST00000201781)	NA	5	ENSMUST00000201781
5-21	5	28276141	28276329	+	68.8	0.654	promoter-TSS (ENSMUST00000180740)	NA	-126	ENSMUST00000059155
10-19	10	81407475	81407663	+	68.8	0.85	TTS (ENSMUST00000162771)	NA	-2826	ENSMUST00000140433
5-23	5	52812415	52812603	+	68.8	0.85	intron (ENSMUST00000126574, intron 5 of 7)	NA	-6687	ENSMUST00000199425
4-20	4	86530284	86530472	+	68.8	0.75	promoter-TSS (ENSMUST00000123432)	NA	-86	ENSMUST00000070607
6-15	6	4749195	4749383	+	68.8	0.654	intron (ENSMUST00000166678, intron 1 of 2)	NA	1883	ENSMUST00000176551
1-16	1	52272392	52272580	+	68.8	0.583	promoter-TSS (ENSMUST00000114510)	NA	-95	ENSMUST00000114510
15-8	15	79430918	79431106	+	68.8	0.611	promoter-TSS (ENSMUST00000229877)	NA	-70	ENSMUST00000054014
1-21	1	74323909	74324097	+	68.8	0.606	promoter-TSS (ENSMUST00000027370)	NA	-86	ENSMUST00000113805
3-20	3	135143907	135144095	+	68.8	0.562	promoter-TSS (ENSMUST00000199582)	NA	6	ENSMUST00000106291
2-24	2	154278149	154278337	+	68.8	0.654	promoter-TSS (ENSMUST00000045270)	NA	-158	ENSMUST00000109725
11-35	11	29642745	29642933	+	68.8	0.654	promoter-TSS (ENSMUST00000078830)	NA	-108	ENSMUST00000102842
6-23	6	95094674	95094862	+	68.8	0.594	promoter-TSS (ENSMUST00000032107)	NA	47	ENSMUST00000032107
6-20	6	83808796	83808984	+	68.8	0.6	promoter-TSS (ENSMUST00000205421)	NA	-167	ENSMUST00000058383
2-29	2	120459364	120459552	+	68.8	0.667	promoter-TSS (ENSMUST00000180041)	NA	-144	ENSMUST00000180041
17-24	17	53785939	53786127	+	68.8	0.6	promoter-TSS (ENSMUST00000017975)	NA	-229	ENSMUST00000017975
17-29	17	36229917	36230105	+	68.8	0.85	TTS (ENSMUST00000133641)	NA	1230	ENSMUST00000122802
8-17	8	93082762	93082950	+	68.8	0.6	promoter-TSS (ENSMUST00000179029)	NA	-108	ENSMUST00000034183
12-19	12	40087397	40087585	+	68.8	0.654	promoter-TSS (ENSMUST00000135883)	NA	-63	ENSMUST00000146905
2-25	2	179915306	179915494	+	68.8	0.6	promoter-TSS (ENSMUST00000126688)	NA	-111	ENSMUST00000108891
14-19	14	65187322	65187510	+	68.8	0.643	promoter-TSS (ENSMUST00000022544)	NA	-78	ENSMUST00000043914
18-16	18	32200690	32200878	+	68.8	0.692	promoter-TSS (ENSMUST00000025243)	NA	-10	ENSMUST00000025243
7-38	7	45572933	45573121	+	68.8	0.633	promoter-TSS (ENSMUST00000211367)	NA	-469	ENSMUST00000210602
16-10	16	93508536	93508724	+	68.8	0.647	promoter-TSS (ENSMUST00000226418)	NA	-162	ENSMUST00000045004
6-25	6	88442239	88442427	+	68.8	0.654	promoter-TSS (ENSMUST00000032165)	NA	-58	ENSMUST00000032165
17-26	17	28443195	28443383	+	68.8	0.654	promoter-TSS (ENSMUST00000232711)	NA	-148	ENSMUST00000232711
10-16	10	80062126	80062314	+	68.8	0.714	promoter-TSS (ENSMUST00000139431)	NA	-48	ENSMUST00000020365
7-46	7	117715417	117715605	+	68.8	0.708	promoter-TSS (ENSMUST00000131374)	NA	-100	ENSMUST00000131374
6-21	6	85351636	85351824	+	68.8	0.75	promoter-TSS (ENSMUST00000060837)	NA	-114	ENSMUST00000204087
6-22	6	85428261	85428449	+	68.8	0.654	promoter-TSS (ENSMUST00000203934)	NA	-90	ENSMUST00000032080
13-12	13	23728422	23728610	+	68.8	0.75	promoter-TSS (ENSMUST00000224359)	NA	294	ENSMUST00000075558
12-14	12	3359868	3360056	+	68.8	0.594	promoter-TSS (ENSMUST00000021001)	NA	7	ENSMUST00000021001
11-36	11	51510336	51510524	+	68.8	0.654	promoter-TSS (ENSMUST00000127405)	NA	-132	ENSMUST00000127405
13-9	13	48779113	48779301	+	68.8	0.783	promoter-TSS (ENSMUST00000035824)	NA	-67	ENSMUST00000035824
14-16	14	66071373	66071561	+	68.8	0.692	promoter-TSS (ENSMUST00000225853)	NA	-24	ENSMUST00000022613
17-31	17	65920516	65920704	+	68.8	0.654	promoter-TSS (ENSMUST00000024897)	NA	-60	ENSMUST00000024897
6-16	6	8509200	8509388	+	68.8	0.692	promoter-TSS (ENSMUST00000161307)	NA	-156	ENSMUST00000144568
15-11	15	44482449	44482637	+	68.8	0.643	promoter-TSS (ENSMUST00000227691)	NA	-28	ENSMUST00000227691
3-17	3	95341529	95341717	+	68.8	0.773	promoter-TSS (ENSMUST00000149051)	NA	-76	ENSMUST00000102749
16-12	16	43710024	43710212	+	68.8	0.643	promoter-TSS (ENSMUST00000124674)	NA	-45	ENSMUST00000178400
6-18	6	35110708	35110896	+	68.8	0.708	promoter-TSS (ENSMUST00000202417)	NA	-143	ENSMUST00000202417
7-40	7	110682239	110682427	+	68.8	0.611	promoter-TSS (ENSMUST00000159305)	NA	-96	ENSMUST00000162415
12-15	12	40273216	40273404	+	68.8	0.6	promoter-TSS (ENSMUST00000158746)	NA	-53	ENSMUST00000170019
13-15	13	111861842	111862030	+	68.8	0.643	promoter-TSS (ENSMUST00000132564)	NA	-115	ENSMUST00000132564
7-25	7	4687999	4688187	+	68.8	0.606	promoter-TSS (ENSMUST00000205952)	NA	-26	ENSMUST00000079970
12-16	12	72582922	72583110	+	68.8	0.643	promoter-TSS (ENSMUST00000044352)	NA	-141	ENSMUST00000044352
18-12	18	56695384	56695572	+	68.8	0.679	promoter-TSS (ENSMUST00000170309)	NA	-37	ENSMUST00000130163
2-19	2	143853204	143853392	+	68.8	0.688	promoter-TSS (ENSMUST00000016072)	NA	-115	ENSMUST00000016072
3-13	3	14676312	14676500	+	68.8	0.692	promoter-TSS (ENSMUST00000185384)	NA	-61	ENSMUST00000185384
9-39	9	21220555	21220743	+	68.8	0.773	intron (ENSMUST00000003397, intron 3 of 10)	NA	2958	ENSMUST00000213250
5-27	5	135986404	135986592	+	68.8	0.654	Intergenic	NA	4627	ENSMUST00000111150
17-28	17	36227262	36227450	+	68.8	0.708	promoter-TSS (ENSMUST00000151664)	NA	30	ENSMUST00000154856
11-28	11	20581790	20581978	+	68.8	0.654	promoter-TSS (ENSMUST00000109586)	NA	-95	ENSMUST00000109586
13-17	13	14238118	14238306	+	64.8	0.615	promoter-TSS (ENSMUST00000110536)	NA	-139	ENSMUST00000170957
3-23	3	87793001	87793189	+	64.8	0.594	promoter-TSS (ENSMUST00000005015)	NA	-180	ENSMUST00000005015
7-42	7	16349283	16349471	+	64.8	0.6	promoter-TSS (ENSMUST00000075845)	NA	-459	ENSMUST00000075845
10-22	10	80003453	80003641	+	64.8	0.727	promoter-TSS (ENSMUST00000054666)	NA	-65	ENSMUST00000105365
11-40	11	106378636	106378824	+	64.8	0.75	promoter-TSS (ENSMUST00000106799)	NA	-52	ENSMUST00000131895
6-26	6	90966131	90966319	+	64.8	0.615	promoter-TSS (ENSMUST00000212100)	NA	-558	ENSMUST00000212100
8-20	8	57964704	57964892	+	64.8	0.679	promoter-TSS (ENSMUST00000067925)	NA	-143	ENSMUST00000067925
17-27	17	28705068	28705256	+	64.8	0.68	promoter-TSS (ENSMUST00000079413)	NA	-39	ENSMUST00000079413
7-47	7	141027135	141027323	+	64.8	0.64	promoter-TSS (ENSMUST00000106003)	NA	-54	ENSMUST00000084434
18-15	18	6136050	6136238	+	64.8	0.581	promoter-TSS (ENSMUST00000077128)	NA	-46	ENSMUST00000182559
13-11	13	92491528	92491716	+	64.8	0.679	promoter-TSS (ENSMUST00000190393)	NA	-111	ENSMUST00000022220
19-15	19	46749693	46749881	+	64.8	0.6	promoter-TSS (ENSMUST00000099373)	NA	-248	ENSMUST00000099373
6-27	6	113283466	113283654	+	64.8	0.583	promoter-TSS (ENSMUST00000113122)	NA	75	ENSMUST00000203569
6-29	6	51446866	51447054	+	64.8	0.643	promoter-TSS (ENSMUST00000031862)	NA	-86	ENSMUST00000069949
6-12	6	28480137	28480325	+	64.8	0.731	promoter-TSS (ENSMUST00000001460)	NA	-116	ENSMUST00000164915
4-14	4	47352960	47353148	+	64.8	0.692	promoter-TSS (ENSMUST00000007757)	NA	-168	ENSMUST00000007757
7-44	7	28038188	28038376	+	64.8	0.739	promoter-TSS (ENSMUST00000003527)	NA	-111	ENSMUST00000207563
4-18	4	45012427	45012615	+	64.8	0.571	promoter-TSS (ENSMUST00000180217)	NA	-109	ENSMUST00000180217
14-18	14	61410274	61410462	+	64.8	0.621	promoter-TSS (ENSMUST00000121091)	NA	-71	ENSMUST00000121091
4-26	4	119272726	119272914	+	64.8	0.727	promoter-TSS (ENSMUST00000238759)	NA	-102	ENSMUST00000063642
1-31	1	64160810	64160998	+	64.8	0.64	promoter-TSS (ENSMUST00000055001)	NA	-254	ENSMUST00000114086
3-22	3	68911813	68912001	+	64.8	0.773	promoter-TSS (ENSMUST00000148031)	NA	-4	ENSMUST00000169064
5-26	5	120764607	120764795	+	64.8	0.654	exon (ENSMUST00000202387, exon 1 of 1)	NA	985	ENSMUST00000202387
11-46	11	58845319	58845507	+	64.8	0.773	promoter-TSS (ENSMUST00000108817)	NA	-75	ENSMUST00000117558
3-25	3	131270387	131270575	+	64.8	0.654	promoter-TSS (ENSMUST00000200527)	NA	-48	ENSMUST00000029666
6-11	6	21949460	21949648	+	64.8	0.69	promoter-TSS (ENSMUST00000151473)	NA	-16	ENSMUST00000031680
16-11	16	5073887	5074075	+	64.8	0.654	promoter-TSS (ENSMUST00000140718)	NA	-134	ENSMUST00000064635
1-24	1	171264863	171265051	+	64.8	0.731	promoter-TSS (ENSMUST00000043839)	NA	-146	ENSMUST00000043839
13-14	13	49835416	49835604	+	64.8	0.708	promoter-TSS (ENSMUST00000047363)	NA	-66	ENSMUST00000165316
12-27	12	77009079	77009267	+	64.8	0.667	promoter-TSS (ENSMUST00000082136)	NA	-198	ENSMUST00000082136
7-50	7	48438605	48438793	+	64.8	0.8	promoter-TSS (ENSMUST00000118927)	NA	-52	ENSMUST00000118927
10-25	10	96452551	96452739	+	64.8	0.667	promoter-TSS (ENSMUST00000038377)	NA	-223	ENSMUST00000038377
12-21	12	113119844	113120032	+	64.8	0.654	promoter-TSS (ENSMUST00000049271)	NA	-103	ENSMUST00000049271
2-33	2	160487592	160487780	+	64.8	0.667	promoter-TSS (ENSMUST00000109468)	NA	-122	ENSMUST00000109468
17-32	17	13135060	13135248	+	64.8	0.654	promoter-TSS (ENSMUST00000089024)	NA	-62	ENSMUST00000089024
9-42	9	103243002	103243190	+	64.8	0.633	promoter-TSS (ENSMUST00000116517)	NA	-57	ENSMUST00000035484
1-33	1	75294267	75294455	+	64.8	0.6	promoter-TSS (ENSMUST00000190005)	NA	-58	ENSMUST00000185797
18-13	18	70701219	70701407	+	64.8	0.773	promoter-TSS (ENSMUST00000074058)	NA	53	ENSMUST00000074058
19-14	19	44919430	44919618	+	64.8	0.727	promoter-TSS (ENSMUST00000096053)	NA	-66	ENSMUST00000096053
17-25	17	7437331	7437519	+	64.8	0.583	promoter-TSS (ENSMUST00000024575)	NA	-89	ENSMUST00000024575
2-28	2	75534820	75535008	+	64.8	0.667	promoter-TSS (ENSMUST00000135244)	NA	71	ENSMUST00000102672
9-41	9	56980765	56980953	+	64.8	0.68	intron (ENSMUST00000169879, intron 1 of 2)	NA	1535	ENSMUST00000169879
14-24	14	56809330	56809518	+	64.8	0.773	promoter-TSS (ENSMUST00000065302)	NA	-121	ENSMUST00000065302
16-13	16	87495624	87495812	+	64.8	0.696	promoter-TSS (ENSMUST00000156958)	NA	-115	ENSMUST00000026703
11-38	11	69214629	69214817	+	64.8	0.64	promoter-TSS (ENSMUST00000108662)	NA	-83	ENSMUST00000102602
4-22	4	137195771	137195959	+	64.8	0.708	promoter-TSS (ENSMUST00000030547)	NA	-215	ENSMUST00000030547
13-18	13	22227189	22227377	+	64.8	0.708	promoter-TSS (ENSMUST00000091741)	NA	-101	ENSMUST00000110452
13-20	13	55510534	55510722	+	64.8	0.593	promoter-TSS (ENSMUST00000021940)	NA	-32	ENSMUST00000021940
8-27	8	23698312	23698500	+	64.8	0.727	promoter-TSS (ENSMUST00000211260)	NA	-44	ENSMUST00000167004
6-24	6	54969862	54970050	+	64.8	0.708	promoter-TSS (ENSMUST00000203208)	NA	-21	ENSMUST00000131475
8-32	8	111760348	111760536	+	64.8	0.696	promoter-TSS (ENSMUST00000142770)	NA	-69	ENSMUST00000154546
4-19	4	72119293	72119481	+	64.8	0.545	promoter-TSS (ENSMUST00000107337)	NA	-198	ENSMUST00000122923
11-37	11	60243702	60243890	+	64.8	0.677	promoter-TSS (ENSMUST00000095254)	NA	-65	ENSMUST00000093046
9-40	9	36678994	36679182	+	64.8	0.594	promoter-TSS (ENSMUST00000217599)	NA	-95	ENSMUST00000180474
3-19	3	107240419	107240607	+	64.8	0.559	promoter-TSS (ENSMUST00000197769)	NA	-96	ENSMUST00000197769
8-31	8	80365851	80366039	+	60.7	0.586	promoter-TSS (ENSMUST00000173286)	NA	-302	ENSMUST00000173078
6-41	6	142952053	142952241	+	60.7	0.682	Intergenic	NA	7291	ENSMUST00000204635
5-29	5	110596508	110596696	+	60.7	0.679	promoter-TSS (ENSMUST00000069483)	NA	-134	ENSMUST00000198768
12-24	12	65120734	65120922	+	60.7	0.727	promoter-TSS (ENSMUST00000221166)	NA	-47	ENSMUST00000021332
8-39	8	96534245	96534433	+	60.7	0.667	promoter-TSS (ENSMUST00000212323)	NA	-247	ENSMUST00000211887
17-36	17	26935200	26935388	+	60.7	0.667	intron (ENSMUST00000151681, intron 1 of 3)	NA	596	ENSMUST00000151681
4-21	4	135000140	135000328	+	60.7	0.654	promoter-TSS (ENSMUST00000143370)	NA	-109	ENSMUST00000143370
X-8	X	73314229	73314417	+	60.7	0.682	promoter-TSS (ENSMUST00000125775)	NA	-95	ENSMUST00000008826
1-38	1	38354484	38354672	+	60.7	0.682	intron (ENSMUST00000095027, intron 8 of 21)	NA	7595	ENSMUST00000129696
6-28	6	50543549	50543737	+	60.7	0.625	promoter-TSS (ENSMUST00000077766)	NA	20	ENSMUST00000147260
13-28	13	96807505	96807693	+	60.7	0.708	promoter-TSS (ENSMUST00000171537)	NA	-155	ENSMUST00000022176
2-39	2	30872110	30872298	+	60.7	0.552	promoter-TSS (ENSMUST00000192882)	NA	9	ENSMUST00000156325
8-30	8	78337349	78337537	+	60.7	0.696	promoter-TSS (ENSMUST00000141202)	NA	-46	ENSMUST00000139140
13-16	13	12273076	12273264	+	60.7	0.682	promoter-TSS (ENSMUST00000099856)	NA	-171	ENSMUST00000221290
11-63	11	101443508	101443696	+	60.7	0.625	promoter-TSS (ENSMUST00000107208)	NA	-82	ENSMUST00000107213
1-29	1	105591323	105591511	+	60.7	0.708	promoter-TSS (ENSMUST00000190501)	NA	-15	ENSMUST00000191408
6-37	6	108189854	108190042	+	60.7	0.833	promoter-TSS (ENSMUST00000032192)	NA	-109	ENSMUST00000032192
4-17	4	43669096	43669284	+	60.7	0.64	promoter-TSS (ENSMUST00000107866)	NA	-45	ENSMUST00000134487
9-47	9	96001225	96001413	+	60.7	0.727	promoter-TSS (ENSMUST00000122383)	NA	-96	ENSMUST00000085217
11-70	11	120604545	120604733	+	60.7	0.75	promoter-TSS (ENSMUST00000026137)	NA	-75	ENSMUST00000026137
14-32	14	84680834	84681022	+	60.7	0.75	promoter-TSS (ENSMUST00000071370)	NA	-75	ENSMUST00000071370
4-25	4	59117833	59118021	+	60.7	0.667	intron (ENSMUST00000107547, intron 1 of 27)	NA	-6814	ENSMUST00000122832
2-41	2	152577989	152578177	+	60.7	0.75	promoter-TSS (ENSMUST00000038368)	NA	-88	ENSMUST00000038368
4-33	4	126914844	126915032	+	60.7	0.64	promoter-TSS (ENSMUST00000030623)	NA	-179	ENSMUST00000030623
7-48	7	28393158	28393346	+	60.7	0.607	promoter-TSS (ENSMUST00000108280)	NA	-192	ENSMUST00000108280
16-19	16	36695300	36695488	+	60.7	0.667	promoter-TSS (ENSMUST00000023534)	NA	-29	ENSMUST00000138660
9-37	9	14695775	14695963	+	60.7	0.692	promoter-TSS (ENSMUST00000147305)	NA	-23	ENSMUST00000214456
17-40	17	24768819	24769007	+	60.7	0.577	promoter-TSS (ENSMUST00000035565)	NA	-11	ENSMUST00000035565
10-20	10	19467402	19467590	+	60.7	0.643	promoter-TSS (ENSMUST00000110989)	NA	-201	ENSMUST00000020188
17-33	17	24746909	24747097	+	60.7	0.5	promoter-TSS (ENSMUST00000177154)	NA	-91	ENSMUST00000176652
18-21	18	42395166	42395354	+	60.7	0.652	promoter-TSS (ENSMUST00000236304)	NA	-1	ENSMUST00000097590
19-17	19	12773489	12773677	+	60.7	0.577	promoter-TSS (ENSMUST00000038627)	NA	26	ENSMUST00000235690
12-29	12	100691622	100691810	+	60.7	0.643	promoter-TSS (ENSMUST00000221379)	NA	-337	ENSMUST00000222731
9-38	9	21042483	21042671	+	60.7	0.643	promoter-TSS (ENSMUST00000213717)	NA	-38	ENSMUST00000214864
4-32	4	116577872	116578060	+	60.7	0.577	promoter-TSS (ENSMUST00000106459)	NA	-179	ENSMUST00000045542
4-28	4	85201486	85201674	+	60.7	0.75	intron (ENSMUST00000030212, intron 1 of 8)	NA	-37581	ENSMUST00000121508
11-65	11	103303516	103303704	+	60.7	0.714	promoter-TSS (ENSMUST00000041272)	NA	-97	ENSMUST00000041272
17-44	17	56632727	56632915	+	60.7	0.562	promoter-TSS (ENSMUST00000025036)	NA	-241	ENSMUST00000139679
18-20	18	7626898	7627086	+	60.7	0.727	promoter-TSS (ENSMUST00000235095)	NA	-126	ENSMUST00000115869
4-16	4	19709077	19709265	+	60.7	0.625	promoter-TSS (ENSMUST00000108246)	NA	-178	ENSMUST00000108246
1-37	1	37469158	37469346	+	60.7	0.833	promoter-TSS (ENSMUST00000027286)	NA	1	ENSMUST00000027285
1-23	1	160620462	160620650	+	60.7	0.654	promoter-TSS (ENSMUST00000195442)	NA	-40	ENSMUST00000028049
7-45	7	79944009	79944197	+	60.7	0.667	promoter-TSS (ENSMUST00000172911)	NA	-95	ENSMUST00000163812
11-62	11	98041256	98041444	+	60.7	0.682	promoter-TSS (ENSMUST00000135969)	NA	-121	ENSMUST00000150378
18-18	18	68573649	68573837	+	60.7	0.8	Intergenic	NA	7879	ENSMUST00000236693
9-43	9	106354278	106354466	+	60.7	0.643	promoter-TSS (ENSMUST00000125850)	NA	-96	ENSMUST00000047721
12-22	12	118265784	118265972	+	60.7	0.586	promoter-TSS (ENSMUST00000222314)	NA	-703	ENSMUST00000221844
5-44	5	146157792	146157980	+	60.7	0.727	promoter-TSS (ENSMUST00000161331)	NA	-100	ENSMUST00000067837
7-58	7	100021183	100021371	+	60.7	0.654	promoter-TSS (ENSMUST00000208168)	NA	-136	ENSMUST00000208168
1-43	1	192855705	192855893	+	60.7	0.75	promoter-TSS (ENSMUST00000192189)	NA	-1	ENSMUST00000160077
10-26	10	61515891	61516079	+	60.7	0.682	promoter-TSS (ENSMUST00000218172)	NA	49	ENSMUST00000219142
11-54	11	35660217	35660405	+	60.7	0.581	promoter-TSS (ENSMUST00000018990)	NA	0	ENSMUST00000018990
1-36	1	183766454	183766642	+	60.7	0.667	promoter-TSS (ENSMUST00000193919)	NA	-30	ENSMUST00000048655
17-30	17	57304160	57304348	+	60.7	0.643	promoter-TSS (ENSMUST00000074141)	NA	-85	ENSMUST00000074141
7-59	7	101312805	101312993	+	60.7	0.652	promoter-TSS (ENSMUST00000142803)	NA	-13	ENSMUST00000106998
5-43	5	143846634	143846822	+	60.7	0.727	promoter-TSS (ENSMUST00000168085)	NA	-54	ENSMUST00000148011
2-45	2	29855492	29855680	+	60.7	0.682	promoter-TSS (ENSMUST00000113717)	NA	14	ENSMUST00000113717
X-5	X	84820289	84820477	+	60.7	0.679	promoter-TSS (ENSMUST00000113978)	NA	42	ENSMUST00000026039
3-21	3	41037843	41038031	+	60.7	0.667	promoter-TSS (ENSMUST00000058578)	NA	-456	ENSMUST00000058578
5-22	5	45607644	45607832	+	60.7	0.594	promoter-TSS (ENSMUST00000118097)	NA	-160	ENSMUST00000015950
10-24	10	86541468	86541656	+	60.7	0.654	promoter-TSS (ENSMUST00000217747)	NA	-113	ENSMUST00000075632
1-32	1	64729785	64729973	+	60.7	0.615	promoter-TSS (ENSMUST00000186325)	NA	-61	ENSMUST00000150749
7-62	7	116103445	116103633	+	60.7	0.75	promoter-TSS (ENSMUST00000032895)	NA	-65	ENSMUST00000032895
8-40	8	106586898	106587086	+	60.7	0.615	promoter-TSS (ENSMUST00000212946)	NA	-46	ENSMUST00000212850
5-28	5	25047579	25047767	+	60.7	0.654	promoter-TSS (ENSMUST00000196039)	NA	-51	ENSMUST00000030787
8-33	8	4375117	4375305	+	60.7	0.714	promoter-TSS (ENSMUST00000136191)	NA	1	ENSMUST00000155797
16-16	16	32427569	32427757	+	60.7	0.667	promoter-TSS (ENSMUST00000120680)	NA	-75	ENSMUST00000023486
4-31	4	115980815	115981003	+	60.7	0.667	promoter-TSS (ENSMUST00000102705)	NA	-22	ENSMUST00000143089
5-35	5	147013310	147013498	+	60.7	0.667	promoter-TSS (ENSMUST00000110557)	NA	-8	ENSMUST00000016664
5-30	5	124465892	124466080	+	60.7	0.6	promoter-TSS (ENSMUST00000147737)	NA	49	ENSMUST00000156013
9-49	9	15217347	15217535	+	60.7	0.682	promoter-TSS (ENSMUST00000216955)	NA	-6	ENSMUST00000216073
3-28	3	104545821	104546009	+	60.7	0.75	promoter-TSS (ENSMUST00000046212)	NA	-69	ENSMUST00000046212
16-15	16	20353981	20354169	+	60.7	0.682	promoter-TSS (ENSMUST00000133443)	NA	-153	ENSMUST00000090023
7-57	7	89053350	89053538	+	60.7	0.652	promoter-TSS (ENSMUST00000058755)	NA	-14	ENSMUST00000124477
5-45	5	21087200	21087388	+	56.7	0.652	promoter-TSS (ENSMUST00000118174)	NA	105	ENSMUST00000115259
5-52	5	114311101	114311289	+	56.7	0.875	intron (ENSMUST00000102582, intron 2 of 52)	NA	-2772	ENSMUST00000146841
10-27	10	72253449	72253637	+	56.7	0.8	Intergenic	NA	108392	ENSMUST00000217785
5-53	5	121342369	121342557	+	56.7	0.667	promoter-TSS (ENSMUST00000197044)	NA	-81	ENSMUST00000031617
11-71	11	3077123	3077311	+	56.7	0.875	exon (ENSMUST00000132408, exon 2 of 4)	NA	1211	ENSMUST00000119128
1-46	1	21149525	21149713	+	56.7	0.7	promoter-TSS (ENSMUST00000037998)	NA	-166	ENSMUST00000037998
9-57	9	119170276	119170464	+	56.7	0.68	promoter-TSS (ENSMUST00000039784)	NA	10	ENSMUST00000039784
13-30	13	14128966	14129154	+	56.7	0.607	promoter-TSS (ENSMUST00000099747)	NA	6	ENSMUST00000099747
8-38	8	96161470	96161658	+	56.7	0.7	promoter-TSS (ENSMUST00000034249)	NA	-67	ENSMUST00000034249
X-7	X	73129278	73129466	+	56.7	0.75	promoter-TSS (ENSMUST00000100750)	NA	-76	ENSMUST00000033770
18-24	18	64649530	64649718	+	56.7	0.778	promoter-TSS (ENSMUST00000237369)	NA	2	ENSMUST00000237369
9-56	9	119151690	119151878	+	56.7	0.682	promoter-TSS (ENSMUST00000128880)	NA	-291	ENSMUST00000040853
14-31	14	79663733	79663921	+	56.7	0.682	promoter-TSS (ENSMUST00000061222)	NA	-124	ENSMUST00000061222
4-24	4	3938696	3938884	+	56.7	0.654	promoter-TSS (ENSMUST00000121210)	NA	-98	ENSMUST00000108386
5-42	5	134136071	134136259	+	56.7	0.682	intron (ENSMUST00000016088, intron 1 of 8)	NA	7321	ENSMUST00000201013
2-48	2	154498746	154498934	+	56.7	0.7	promoter-TSS (ENSMUST00000044277)	NA	-98	ENSMUST00000044277
17-50	17	48431256	48431444	+	56.7	0.7	Intergenic	NA	17725	ENSMUST00000232753
16-23	16	43959615	43959803	+	56.7	0.778	promoter-TSS (ENSMUST00000161326)	NA	-41	ENSMUST00000114666
16-20	16	4359647	4359835	+	56.7	0.625	promoter-TSS (ENSMUST00000230817)	NA	-61	ENSMUST00000133440
1-47	1	44141553	44141741	+	56.7	0.636	promoter-TSS (ENSMUST00000129702)	NA	-46	ENSMUST00000150911
8-37	8	75760561	75760749	+	56.7	0.682	promoter-TSS (ENSMUST00000212231)	NA	-86	ENSMUST00000212231
9-55	9	108141060	108141248	+	56.7	0.636	promoter-TSS (ENSMUST00000193701)	NA	3	ENSMUST00000191899
7-75	7	110721814	110722002	+	56.7	0.583	promoter-TSS (ENSMUST00000210340)	NA	-17	ENSMUST00000210788
14-27	14	99535920	99536108	+	56.7	0.727	promoter-TSS (ENSMUST00000005279)	NA	-113	ENSMUST00000005279
18-19	18	5334852	5335040	+	56.7	0.636	promoter-TSS (ENSMUST00000234411)	NA	-139	ENSMUST00000234241
1-53	1	192718190	192718378	+	56.7	0.667	promoter-TSS (ENSMUST00000195354)	NA	-201	ENSMUST00000195354
3-37	3	129974375	129974563	+	56.7	0.737	promoter-TSS (ENSMUST00000183368)	NA	-71	ENSMUST00000183368
15-15	15	100513161	100513349	+	56.7	0.586	promoter-TSS (ENSMUST00000000356)	NA	25	ENSMUST00000000356
X-9	X	163202484	163202672	+	56.7	0.577	promoter-TSS (ENSMUST00000208741)	NA	-205	ENSMUST00000112257
15-17	15	85518765	85518953	+	56.7	0.5	Intergenic	NA	-11425	ENSMUST00000230234
12-41	12	108300313	108300501	+	56.7	0.714	promoter-TSS (ENSMUST00000221708)	NA	-233	ENSMUST00000021684
17-39	17	17844802	17844990	+	56.7	0.609	promoter-TSS (ENSMUST00000232462)	NA	7	ENSMUST00000232515
9-67	9	121539176	121539364	+	56.7	0.682	promoter-TSS (ENSMUST00000215833)	NA	-125	ENSMUST00000035113
12-38	12	82612693	82612881	+	56.7	0.778	Intergenic	NA	-22279	ENSMUST00000201602
2-47	2	90575566	90575754	+	56.7	0.615	promoter-TSS (ENSMUST00000123314)	NA	-54	ENSMUST00000013759
3-36	3	103078814	103079002	+	56.7	0.636	promoter-TSS (ENSMUST00000147042)	NA	-63	ENSMUST00000005830
15-14	15	80139241	80139429	+	56.7	0.636	promoter-TSS (ENSMUST00000230434)	NA	-50	ENSMUST00000109605
17-49	17	36227699	36227887	+	56.7	0.682	promoter-TSS (ENSMUST00000151664)	NA	-97	ENSMUST00000151664
7-55	7	26895499	26895687	+	56.7	0.708	promoter-TSS (ENSMUST00000141378)	NA	-15	ENSMUST00000206439
13-24	13	47196688	47196876	+	56.7	0.571	promoter-TSS (ENSMUST00000143868)	NA	37	ENSMUST00000136864
7-71	7	44635944	44636132	+	56.7	0.531	promoter-TSS (ENSMUST00000150613)	NA	-46	ENSMUST00000107843
9-61	9	21829445	21829633	+	56.7	0.583	promoter-TSS (ENSMUST00000122211)	NA	-51	ENSMUST00000115351
11-85	11	95966704	95966892	+	56.7	0.56	promoter-TSS (ENSMUST00000107684)	NA	-302	ENSMUST00000090541
10-31	10	115220775	115220963	+	56.7	0.577	promoter-TSS (ENSMUST00000218989)	NA	5	ENSMUST00000036044
5-25	5	97259512	97259700	+	56.7	0.654	promoter-TSS (ENSMUST00000112968)	NA	-151	ENSMUST00000112968
6-48	6	131354432	131354620	+	56.7	0.875	intron (ENSMUST00000204481, intron 1 of 1)	NA	678	ENSMUST00000205035
3-26	3	88332452	88332640	+	56.7	0.75	promoter-TSS (ENSMUST00000193433)	NA	-100	ENSMUST00000057935
1-35	1	82294157	82294345	+	56.7	0.636	promoter-TSS (ENSMUST00000187475)	NA	78	ENSMUST00000027322
15-18	15	88703592	88703780	+	56.7	0.636	promoter-TSS (ENSMUST00000162183)	NA	-163	ENSMUST00000024042
X-11	X	95012278	95012466	+	56.7	0.778	Intergenic	NA	-11804	ENSMUST00000139717
3-32	3	61271133	61271321	+	56.7	0.548	exon (ENSMUST00000049064, exon 1 of 1)	NA	-1909	ENSMUST00000194223
11-67	11	109502477	109502665	+	56.7	0.562	promoter-TSS (ENSMUST00000047186)	NA	222	ENSMUST00000153738
13-22	13	12540852	12541040	+	56.7	0.654	Intergenic	NA	-5627	ENSMUST00000179308
11-56	11	70416019	70416207	+	56.7	0.615	promoter-TSS (ENSMUST00000148535)	NA	-80	ENSMUST00000145503
2-44	2	25070594	25070782	+	56.7	0.778	promoter-TSS (ENSMUST00000104999)	NA	-82	ENSMUST00000104999
7-70	7	44397823	44398011	+	56.7	0.778	promoter-TSS (ENSMUST00000125705)	NA	8	ENSMUST00000134750
9-66	9	117869472	117869660	+	56.7	0.607	promoter-TSS (ENSMUST00000044454)	NA	-1	ENSMUST00000044454
1-50	1	139382280	139382468	+	56.7	0.636	promoter-TSS (ENSMUST00000200083)	NA	-136	ENSMUST00000200083
5-56	5	149560178	149560366	+	56.7	0.682	promoter-TSS (ENSMUST00000202361)	NA	-431	ENSMUST00000201559
3-35	3	89986675	89986863	+	56.7	0.7	promoter-TSS (ENSMUST00000147430)	NA	-78	ENSMUST00000029549
12-32	12	4284275	4284463	+	56.7	0.609	promoter-TSS (ENSMUST00000126017)	NA	-75	ENSMUST00000140975
5-36	5	33492666	33492854	+	56.7	0.636	promoter-TSS (ENSMUST00000202113)	NA	-93	ENSMUST00000114449
4-38	4	102716625	102716813	+	56.7	0.7	intron (ENSMUST00000136164, intron 2 of 2)	NA	-11042	ENSMUST00000149547
5-41	5	115870572	115870760	+	56.7	0.667	promoter-TSS (ENSMUST00000055408)	NA	-986	ENSMUST00000055408
11-64	11	103158401	103158589	+	56.7	0.643	promoter-TSS (ENSMUST00000139621)	NA	76	ENSMUST00000139621
8-48	8	95328340	95328528	+	56.7	0.625	promoter-TSS (ENSMUST00000213008)	NA	56	ENSMUST00000212507
11-44	11	23448092	23448280	+	56.7	0.64	promoter-TSS (ENSMUST00000133489)	NA	-156	ENSMUST00000020529
11-59	11	77873330	77873518	+	56.7	0.7	promoter-TSS (ENSMUST00000049167)	NA	-156	ENSMUST00000108360
11-81	11	70860750	70860938	+	56.7	0.609	promoter-TSS (ENSMUST00000151608)	NA	-45	ENSMUST00000108531
2-51	2	32178059	32178247	+	56.7	0.583	promoter-TSS (ENSMUST00000129193)	NA	-66	ENSMUST00000050410
8-42	8	25507058	25507246	+	56.7	0.625	promoter-TSS (ENSMUST00000084032)	NA	-75	ENSMUST00000033961
7-52	7	101583099	101583287	+	56.7	0.667	promoter-TSS (ENSMUST00000130155)	NA	-91	ENSMUST00000130155
11-52	11	17903843	17904031	+	56.7	0.682	promoter-TSS (ENSMUST00000148496)	NA	-33	ENSMUST00000140161
10-34	10	72490534	72490722	+	56.7	0.7	promoter-TSS (ENSMUST00000105431)	NA	-49	ENSMUST00000020081
9-52	9	56325471	56325659	+	56.7	0.696	promoter-TSS (ENSMUST00000215269)	NA	-214	ENSMUST00000061552
15-22	15	102630467	102630655	+	56.7	0.708	promoter-TSS (ENSMUST00000023818)	NA	5	ENSMUST00000171838
11-78	11	29976027	29976215	+	56.7	0.682	promoter-TSS (ENSMUST00000058902)	NA	-88	ENSMUST00000058902
15-13	15	37007610	37007798	+	56.7	0.593	promoter-TSS (ENSMUST00000226453)	NA	-58	ENSMUST00000078976
2-46	2	35981356	35981544	+	56.7	0.682	intron (ENSMUST00000112966, intron 5 of 7)	NA	2835	ENSMUST00000136821
11-77	11	18948928	18949116	+	56.7	0.875	intron (ENSMUST00000177417, intron 6 of 10)	NA	7451	ENSMUST00000193315
10-40	10	120815165	120815353	+	56.7	0.682	promoter-TSS (ENSMUST00000119093)	NA	-22	ENSMUST00000119093
1-42	1	128171746	128171934	+	56.7	0.577	promoter-TSS (ENSMUST00000027592)	NA	-59	ENSMUST00000027592
5-50	5	73071403	73071591	+	56.7	0.667	promoter-TSS (ENSMUST00000144843)	NA	-150	ENSMUST00000144843
18-25	18	65563771	65563959	+	52.6	0.615	promoter-TSS (ENSMUST00000224056)	NA	-144	ENSMUST00000224056
10-44	10	70435389	70435577	+	52.6	0.565	promoter-TSS (ENSMUST00000163054)	NA	-362	ENSMUST00000046513
6-44	6	82629841	82630029	+	52.6	0.75	promoter-TSS (ENSMUST00000095786)	NA	-25	ENSMUST00000095786
5-39	5	77099021	77099209	+	52.6	0.667	promoter-TSS (ENSMUST00000031158)	NA	-39	ENSMUST00000031160
14-30	14	46997911	46998099	+	52.6	0.6	promoter-TSS (ENSMUST00000226621)	NA	7	ENSMUST00000067426
7-84	7	27373919	27374107	+	52.6	0.636	promoter-TSS (ENSMUST00000138243)	NA	6	ENSMUST00000036453
8-62	8	123170079	123170267	+	52.6	0.609	promoter-TSS (ENSMUST00000211883)	NA	-12	ENSMUST00000006692
14-39	14	65387317	65387505	+	52.6	0.7	promoter-TSS (ENSMUST00000223989)	NA	-107	ENSMUST00000223989
11-97	11	85030992	85031180	+	52.6	0.65	promoter-TSS (ENSMUST00000172595)	NA	-99	ENSMUST00000173271
17-52	17	56891692	56891880	+	52.6	0.593	promoter-TSS (ENSMUST00000146958)	NA	-39	ENSMUST00000182031
9-62	9	44290648	44290836	+	52.6	0.778	promoter-TSS (ENSMUST00000160902)	NA	5	ENSMUST00000217460
6-35	6	49344434	49344622	+	52.6	0.593	promoter-TSS (ENSMUST00000134786)	NA	-145	ENSMUST00000060561
8-58	8	110292406	110292594	+	52.6	0.636	promoter-TSS (ENSMUST00000042601)	NA	-7	ENSMUST00000042601
13-33	13	59733047	59733235	+	52.6	0.737	promoter-TSS (ENSMUST00000022038)	NA	32	ENSMUST00000022038
7-98	7	126102745	126102933	+	52.6	0.591	promoter-TSS (ENSMUST00000040202)	NA	-230	ENSMUST00000040202
19-24	19	10926584	10926772	+	52.6	0.591	promoter-TSS (ENSMUST00000189018)	NA	-48	ENSMUST00000025639
2-64	2	48839119	48839307	+	52.6	0.5	promoter-TSS (ENSMUST00000123809)	NA	30	ENSMUST00000154784
6-34	6	47790315	47790503	+	52.6	0.577	promoter-TSS (ENSMUST00000204029)	NA	-45	ENSMUST00000077290
2-37	2	26127536	26127724	+	52.6	0.667	promoter-TSS (ENSMUST00000036187)	NA	-93	ENSMUST00000036187
8-49	8	95807540	95807728	+	52.6	0.615	promoter-TSS (ENSMUST00000034239)	NA	-180	ENSMUST00000034239
X-6	X	65919846	65920034	+	52.6	0.682	Intergenic	NA	-37209	ENSMUST00000093563
7-85	7	28049957	28050145	+	52.6	0.722	promoter-TSS (ENSMUST00000104523)	NA	-26	ENSMUST00000082134
5-65	5	143803401	143803589	+	52.6	0.812	promoter-TSS (ENSMUST00000140013)	NA	-48	ENSMUST00000100487
5-46	5	32616221	32616409	+	52.6	0.636	promoter-TSS (ENSMUST00000202078)	NA	128	ENSMUST00000015100
11-53	11	33113045	33113233	+	52.6	0.682	promoter-TSS (ENSMUST00000093201)	NA	-62	ENSMUST00000109354
15-20	15	102426442	102426630	+	52.6	0.609	promoter-TSS (ENSMUST00000131184)	NA	-91	ENSMUST00000131184
13-31	13	12410013	12410201	+	52.6	0.6	promoter-TSS (ENSMUST00000221046)	NA	-145	ENSMUST00000059270
4-44	4	33248598	33248786	+	52.6	0.625	promoter-TSS (ENSMUST00000049357)	NA	-182	ENSMUST00000049357
11-55	11	43572675	43572863	+	52.6	0.615	promoter-TSS (ENSMUST00000094294)	NA	-56	ENSMUST00000061070
1-41	1	87780817	87781005	+	52.6	0.636	promoter-TSS (ENSMUST00000027517)	NA	-98	ENSMUST00000027517
2-61	2	18069269	18069457	+	52.6	0.65	promoter-TSS (ENSMUST00000114680)	NA	-84	ENSMUST00000114671
8-51	8	11608074	11608262	+	52.6	0.583	promoter-TSS (ENSMUST00000209565)	NA	-28	ENSMUST00000210041
2-58	2	163912974	163913162	+	52.6	0.636	promoter-TSS (ENSMUST00000109384)	NA	21	ENSMUST00000109384
13-27	13	95352256	95352444	+	52.6	0.586	intron (ENSMUST00000160957, intron 1 of 12)	NA	6971	ENSMUST00000172104
12-48	12	100208650	100208838	+	52.6	0.722	promoter-TSS (ENSMUST00000220782)	NA	-41	ENSMUST00000220782
11-69	11	120358243	120358431	+	52.6	0.667	promoter-TSS (ENSMUST00000150688)	NA	-30	ENSMUST00000154136
6-58	6	124896731	124896919	+	52.6	0.591	intron (ENSMUST00000069553, intron 1 of 1)	NA	241	ENSMUST00000204671
9-75	9	107512573	107512761	+	52.6	0.722	promoter-TSS (ENSMUST00000193835)	NA	-101	ENSMUST00000055704
1-61	1	160862486	160862674	+	52.6	0.65	promoter-TSS (ENSMUST00000161229)	NA	-57	ENSMUST00000159706
11-99	11	106084436	106084624	+	52.6	0.636	promoter-TSS (ENSMUST00000103072)	NA	-132	ENSMUST00000106867
17-66	17	68311094	68311282	+	52.6	0.7	promoter-TSS (ENSMUST00000024840)	NA	-73	ENSMUST00000024840
5-54	5	123859021	123859209	+	52.6	0.684	promoter-TSS (ENSMUST00000031376)	NA	-8	ENSMUST00000031376
5-48	5	34493596	34493784	+	52.6	0.778	promoter-TSS (ENSMUST00000182582)	NA	18	ENSMUST00000182970
11-102	11	115915298	115915486	+	52.6	0.5	promoter-TSS (ENSMUST00000139623)	NA	-52	ENSMUST00000139623
10-30	10	93871696	93871884	+	52.6	0.682	promoter-TSS (ENSMUST00000132735)	NA	-73	ENSMUST00000020208
9-73	9	78495270	78495458	+	52.6	0.722	promoter-TSS (ENSMUST00000052441)	NA	-41	ENSMUST00000052441
17-46	17	34128201	34128389	+	52.6	0.625	promoter-TSS (ENSMUST00000234670)	NA	-4	ENSMUST00000174321
4-35	4	41348844	41349032	+	52.6	0.7	promoter-TSS (ENSMUST00000136705)	NA	-58	ENSMUST00000108060
12-42	12	111005489	111005677	+	52.6	0.65	promoter-TSS (ENSMUST00000084968)	NA	-202	ENSMUST00000084968
19-22	19	6384897	6385085	+	52.6	0.65	promoter-TSS (ENSMUST00000156154)	NA	-18	ENSMUST00000113502
14-36	14	4535011	4535199	+	52.6	0.565	intron (ENSMUST00000225876, intron 3 of 3)	NA	-28230	ENSMUST00000224934
6-38	6	116314775	116314963	+	52.6	0.682	promoter-TSS (ENSMUST00000204657)	NA	41	ENSMUST00000205137
1-51	1	151304118	151304306	+	52.6	0.636	promoter-TSS (ENSMUST00000186244)	NA	-6	ENSMUST00000185247
7-60	7	105385599	105385787	+	52.6	0.65	promoter-TSS (ENSMUST00000163389)	NA	-106	ENSMUST00000033182
12-31	12	98867697	98867885	+	52.6	0.583	promoter-TSS (ENSMUST00000223282)	NA	-48	ENSMUST00000223282
8-46	8	84169110	84169298	+	52.6	0.778	promoter-TSS (ENSMUST00000167525)	NA	-68	ENSMUST00000167525
18-29	18	49888625	49888813	+	52.6	0.812	promoter-TSS (ENSMUST00000163590)	NA	-51	ENSMUST00000163590
9-60	9	14187407	14187595	+	52.6	0.565	promoter-TSS (ENSMUST00000209106)	NA	-96	ENSMUST00000208222
8-53	8	69848132	69848320	+	52.6	0.619	promoter-TSS (ENSMUST00000213012)	NA	-35	ENSMUST00000211874
11-89	11	118944183	118944371	+	52.6	0.778	Intergenic	NA	-12482	ENSMUST00000026663
10-50	10	81380906	81381094	+	52.6	0.722	promoter-TSS (ENSMUST00000043604)	NA	24	ENSMUST00000043604
19-21	19	15902357	15902545	+	52.6	0.619	promoter-TSS (ENSMUST00000025542)	NA	-28	ENSMUST00000025542
6-49	6	30509665	30509853	+	52.6	0.812	promoter-TSS (ENSMUST00000151187)	NA	-11	ENSMUST00000154547
10-38	10	81003558	81003746	+	52.6	0.667	promoter-TSS (ENSMUST00000129549)	NA	-104	ENSMUST00000129549
9-71	9	62888127	62888315	+	52.6	0.65	promoter-TSS (ENSMUST00000214830)	NA	-56	ENSMUST00000214830
8-47	8	84963758	84963946	+	52.6	0.636	promoter-TSS (ENSMUST00000039480)	NA	-168	ENSMUST00000039480
13-23	13	12580607	12580795	+	52.6	0.615	promoter-TSS (ENSMUST00000221739)	NA	-54	ENSMUST00000221560
3-43	3	95189029	95189217	+	52.6	0.7	promoter-TSS (ENSMUST00000149568)	NA	-33	ENSMUST00000149568
2-55	2	130036658	130036846	+	52.6	0.722	promoter-TSS (ENSMUST00000077988)	NA	-362	ENSMUST00000077988
6-54	6	67243746	67243934	+	52.6	0.636	promoter-TSS (ENSMUST00000203167)	NA	-127	ENSMUST00000203436
2-59	2	172187294	172187482	+	52.6	0.609	promoter-TSS (ENSMUST00000028995)	NA	-97	ENSMUST00000028995
7-86	7	29894478	29894666	+	52.6	0.684	promoter-TSS (ENSMUST00000146852)	NA	-99	ENSMUST00000126116
2-54	2	82871675	82871863	+	52.6	0.7	Intergenic	NA	60629	ENSMUST00000132967
19-20	19	60862900	60863088	+	52.6	0.609	promoter-TSS (ENSMUST00000025961)	NA	0	ENSMUST00000025961
10-33	10	16251041	16251229	+	52.6	0.591	Intergenic	NA	10589	ENSMUST00000218710
8-56	8	84950016	84950204	+	52.6	0.722	intron (ENSMUST00000039480, intron 9 of 13)	NA	13574	ENSMUST00000039480
10-42	10	21870366	21870554	+	52.6	0.65	promoter-TSS (ENSMUST00000020145)	NA	-105	ENSMUST00000020145
6-46	6	88819126	88819314	+	52.6	0.536	promoter-TSS (ENSMUST00000203272)	NA	-254	ENSMUST00000203272
12-26	12	76884359	76884547	+	52.6	0.625	intron (ENSMUST00000041008, intron 1 of 11)	NA	246	ENSMUST00000151864
6-43	6	71417707	71417895	+	52.6	0.636	promoter-TSS (ENSMUST00000002292)	NA	-180	ENSMUST00000002292
1-63	1	177269607	177269795	+	52.6	0.65	promoter-TSS (ENSMUST00000195002)	NA	-216	ENSMUST00000195002
9-70	9	52982365	52982553	+	52.6	0.65	Intergenic	NA	-93029	ENSMUST00000213563
13-34	13	91609061	91609249	+	52.6	0.625	promoter-TSS (ENSMUST00000231481)	NA	-14	ENSMUST00000004094
7-90	7	67295001	67295189	+	52.6	0.565	promoter-TSS (ENSMUST00000189836)	NA	-79	ENSMUST00000189836
17-45	17	30831516	30831704	+	52.6	0.65	promoter-TSS (ENSMUST00000235171)	NA	23	ENSMUST00000236335
14-42	14	4198485	4198673	+	52.6	0.722	promoter-TSS (ENSMUST00000112598)	NA	-19	ENSMUST00000132374
14-40	14	74969557	74969745	+	52.6	0.542	promoter-TSS (ENSMUST00000175712)	NA	-86	ENSMUST00000022573
X-13	X	159285312	159285500	+	52.6	0.684	promoter-TSS (ENSMUST00000033652)	NA	-24	ENSMUST00000112380
5-62	5	135807276	135807464	+	52.6	0.591	promoter-TSS (ENSMUST00000178515)	NA	36	ENSMUST00000019323
19-29	19	60215062	60215250	+	52.6	0.684	promoter-TSS (ENSMUST00000235293)	NA	-23	ENSMUST00000237339
14-38	14	60488893	60489081	+	52.6	0.778	promoter-TSS (ENSMUST00000225572)	NA	-31	ENSMUST00000041905
11-43	11	20151128	20151316	+	52.6	0.583	promoter-TSS (ENSMUST00000020358)	NA	-210	ENSMUST00000020358
2-72	2	154411867	154412055	+	52.6	0.684	promoter-TSS (ENSMUST00000103145)	NA	-149	ENSMUST00000103145
11-83	11	78427068	78427256	+	52.6	0.682	promoter-TSS (ENSMUST00000108277)	NA	-4	ENSMUST00000108277
1-45	1	20890554	20890742	+	52.6	0.636	promoter-TSS (ENSMUST00000186367)	NA	-112	ENSMUST00000053266
2-66	2	98997293	98997481	+	52.6	0.65	Intergenic	NA	190687	ENSMUST00000185786
11-109	11	75239100	75239288	+	48.6	0.619	promoter-TSS (ENSMUST00000154894)	NA	-44	ENSMUST00000092907
17-48	17	34866012	34866200	+	48.6	0.7	promoter-TSS (ENSMUST00000015605)	NA	-14	ENSMUST00000015605
9-91	9	105372257	105372445	+	48.6	0.706	promoter-TSS (ENSMUST00000176960)	NA	-19	ENSMUST00000038118
8-57	8	92162828	92163016	+	48.6	0.65	intron (ENSMUST00000166548, intron 4 of 4)	NA	-14012	ENSMUST00000211232
11-91	11	5712026	5712214	+	48.6	0.619	promoter-TSS (ENSMUST00000131130)	NA	-9	ENSMUST00000137510
8-43	8	26609303	26609491	+	48.6	0.609	promoter-TSS (ENSMUST00000209707)	NA	1	ENSMUST00000014022
1-70	1	111792652	111792840	+	48.6	0.667	promoter-TSS (ENSMUST00000189370)	NA	-98	ENSMUST00000035462
11-108	11	70537823	70538011	+	48.6	0.7	promoter-TSS (ENSMUST00000141237)	NA	-33	ENSMUST00000014750
10-48	10	80426135	80426323	+	48.6	0.722	promoter-TSS (ENSMUST00000191440)	NA	-54	ENSMUST00000003436
17-75	17	25069275	25069463	+	48.6	0.65	promoter-TSS (ENSMUST00000149716)	NA	-31	ENSMUST00000049642
4-76	4	150044431	150044619	+	48.6	0.75	Intergenic	NA	-5025	ENSMUST00000038562
16-35	16	43876207	43876395	+	48.6	0.667	intron (ENSMUST00000216149, intron 2 of 5)	NA	5607	ENSMUST00000216149
3-39	3	32762548	32762736	+	48.6	0.542	promoter-TSS (ENSMUST00000194226)	NA	-14	ENSMUST00000029214
6-57	6	89621638	89621826	+	48.6	0.591	intron (ENSMUST00000101171, intron 1 of 13)	NA	762	ENSMUST00000000828
5-71	5	36622239	36622427	+	48.6	0.565	promoter-TSS (ENSMUST00000151434)	NA	-9	ENSMUST00000031099
6-70	6	122285568	122285756	+	48.6	0.636	promoter-TSS (ENSMUST00000007602)	NA	-17	ENSMUST00000112610
15-24	15	36793817	36794005	+	48.6	0.722	promoter-TSS (ENSMUST00000154879)	NA	-148	ENSMUST00000154879
11-118	11	116324866	116325054	+	48.6	0.56	promoter-TSS (ENSMUST00000057676)	NA	40	ENSMUST00000057676
12-47	12	85502094	85502282	+	48.6	0.667	Intergenic	NA	-18476	ENSMUST00000021674
9-74	9	96993106	96993294	+	48.6	0.65	promoter-TSS (ENSMUST00000152632)	NA	10	ENSMUST00000085206
17-47	17	34174685	34174873	+	48.6	0.625	promoter-TSS (ENSMUST00000174620)	NA	-7	ENSMUST00000025178
9-65	9	108183299	108183487	+	48.6	0.56	promoter-TSS (ENSMUST00000007959)	NA	-34	ENSMUST00000192886
4-68	4	107975640	107975828	+	48.6	0.667	promoter-TSS (ENSMUST00000149106)	NA	-5	ENSMUST00000030340
11-112	11	88951585	88951773	+	48.6	0.667	promoter-TSS (ENSMUST00000000285)	NA	-105	ENSMUST00000152772
10-46	10	79985295	79985483	+	48.6	0.56	promoter-TSS (ENSMUST00000124179)	NA	-331	ENSMUST00000124179
17-59	17	35265636	35265824	+	48.6	0.7	promoter-TSS (ENSMUST00000097338)	NA	-9	ENSMUST00000174556
10-62	10	84752987	84753175	+	48.6	0.632	promoter-TSS (ENSMUST00000214693)	NA	-399	ENSMUST00000038523
5-72	5	76331569	76331757	+	48.6	0.6	promoter-TSS (ENSMUST00000031144)	NA	-64	ENSMUST00000031144
16-29	16	75563698	75563886	+	48.6	0.609	promoter-TSS (ENSMUST00000046283)	NA	-83	ENSMUST00000046283
6-71	6	134897222	134897410	+	48.6	0.812	promoter-TSS (ENSMUST00000067327)	NA	-48	ENSMUST00000003115
8-44	8	71151419	71151607	+	48.6	0.7	promoter-TSS (ENSMUST00000095267)	NA	-86	ENSMUST00000095267
5-69	5	33809903	33810091	+	48.6	0.722	promoter-TSS (ENSMUST00000151081)	NA	-79	ENSMUST00000057551
1-66	1	59012598	59012786	+	48.6	0.706	promoter-TSS (ENSMUST00000123965)	NA	11	ENSMUST00000114296
14-50	14	54840871	54841059	+	48.6	0.75	intron (ENSMUST00000022786, intron 1 of 6)	NA	2485	ENSMUST00000022786
11-58	11	76108391	76108579	+	48.6	0.583	promoter-TSS (ENSMUST00000102500)	NA	5	ENSMUST00000102500
2-81	2	92013676	92013864	+	48.6	0.812	promoter-TSS (ENSMUST00000160235)	NA	-681	ENSMUST00000111294
11-120	11	120882044	120882232	+	48.6	0.812	promoter-TSS (ENSMUST00000070575)	NA	18	ENSMUST00000018274
4-53	4	129083441	129083629	+	48.6	0.591	promoter-TSS (ENSMUST00000117350)	NA	-15	ENSMUST00000106059
7-81	7	19483392	19483580	+	48.6	0.609	promoter-TSS (ENSMUST00000108450)	NA	12	ENSMUST00000075447
17-74	17	24938786	24938974	+	48.6	0.6	promoter-TSS (ENSMUST00000129580)	NA	59	ENSMUST00000161706
11-117	11	115427096	115427284	+	48.6	0.65	promoter-TSS (ENSMUST00000140844)	NA	-88	ENSMUST00000153892
2-62	2	18397484	18397672	+	48.6	0.65	promoter-TSS (ENSMUST00000166495)	NA	44	ENSMUST00000091418
2-91	2	172863534	172863722	+	48.6	0.667	promoter-TSS (ENSMUST00000155512)	NA	-64	ENSMUST00000173878
1-52	1	165288590	165288778	+	48.6	0.682	promoter-TSS (ENSMUST00000193575)	NA	78	ENSMUST00000027853
5-67	5	31377860	31378048	+	48.6	0.75	promoter-TSS (ENSMUST00000031032)	NA	-45	ENSMUST00000202294
16-33	16	22676286	22676474	+	48.6	0.684	promoter-TSS (ENSMUST00000232681)	NA	37	ENSMUST00000232075
14-46	14	21102505	21102693	+	48.6	0.65	promoter-TSS (ENSMUST00000223558)	NA	-23	ENSMUST00000130291
10-57	10	60983535	60983723	+	48.6	0.583	promoter-TSS (ENSMUST00000126307)	NA	-147	ENSMUST00000155919
2-84	2	119308228	119308416	+	48.6	0.545	promoter-TSS (ENSMUST00000110808)	NA	-154	ENSMUST00000049920
16-22	16	37909051	37909239	+	48.6	0.543	promoter-TSS (ENSMUST00000023507)	NA	-218	ENSMUST00000023507
5-63	5	138170090	138170278	+	48.6	0.65	promoter-TSS (ENSMUST00000155902)	NA	-80	ENSMUST00000019662
2-87	2	129139168	129139356	+	48.6	0.667	promoter-TSS (ENSMUST00000052708)	NA	-28	ENSMUST00000144178
1-65	1	55127056	55127244	+	48.6	0.56	promoter-TSS (ENSMUST00000075242)	NA	33	ENSMUST00000027123
X-12	X	133501792	133501980	+	48.6	0.7	promoter-TSS (ENSMUST00000113202)	NA	-12	ENSMUST00000033621
6-68	6	108805289	108805477	+	48.6	0.632	promoter-TSS (ENSMUST00000089162)	NA	-219	ENSMUST00000204804
11-101	11	115310725	115310913	+	48.6	0.667	promoter-TSS (ENSMUST00000123345)	NA	-31	ENSMUST00000043931
10-58	10	62322540	62322728	+	48.6	0.636	promoter-TSS (ENSMUST00000219574)	NA	-50	ENSMUST00000105447
4-36	4	43040348	43040536	+	48.6	0.667	promoter-TSS (ENSMUST00000152846)	NA	-147	ENSMUST00000152846
4-54	4	135933520	135933708	+	48.6	0.6	promoter-TSS (ENSMUST00000047526)	NA	-62	ENSMUST00000047526
4-71	4	129534649	129534837	+	48.6	0.5	promoter-TSS (ENSMUST00000142577)	NA	9	ENSMUST00000132217
19-27	19	44255453	44255641	+	48.6	0.65	Intergenic	NA	-5163	ENSMUST00000237187
12-55	12	51738868	51739056	+	48.6	0.65	promoter-TSS (ENSMUST00000013130)	NA	-282	ENSMUST00000169503
19-32	19	8797175	8797363	+	48.6	0.722	promoter-TSS (ENSMUST00000096753)	NA	-105	ENSMUST00000096753
2-67	2	118218911	118219099	+	48.6	0.636	promoter-TSS (ENSMUST00000102527)	NA	-94	ENSMUST00000110877
3-51	3	96812585	96812773	+	48.6	0.706	promoter-TSS (ENSMUST00000029738)	NA	-17	ENSMUST00000029738
8-67	8	70227471	70227659	+	48.6	0.667	promoter-TSS (ENSMUST00000137573)	NA	-4	ENSMUST00000137573
7-115	7	78545457	78545645	+	48.6	0.667	promoter-TSS (ENSMUST00000107421)	NA	-51	ENSMUST00000123824
2-85	2	119727633	119727821	+	48.6	0.636	promoter-TSS (ENSMUST00000129405)	NA	-2	ENSMUST00000129405
7-89	7	43321224	43321412	+	48.6	0.667	promoter-TSS (ENSMUST00000206372)	NA	-122	ENSMUST00000038332
6-60	6	17636859	17637047	+	48.6	0.75	promoter-TSS (ENSMUST00000156701)	NA	-29	ENSMUST00000015877
17-63	17	56769136	56769324	+	48.6	0.722	promoter-TSS (ENSMUST00000224193)	NA	-14	ENSMUST00000086828
7-117	7	100256519	100256707	+	48.6	0.5	promoter-TSS (ENSMUST00000098252)	NA	-4	ENSMUST00000107048
15-32	15	75840884	75841072	+	48.6	0.667	promoter-TSS (ENSMUST00000145100)	NA	6	ENSMUST00000109966
15-31	15	35155915	35156103	+	48.6	0.667	promoter-TSS (ENSMUST00000018476)	NA	-57	ENSMUST00000018476
2-69	2	122016721	122016909	+	48.6	0.65	promoter-TSS (ENSMUST00000028665)	NA	62	ENSMUST00000028661
8-61	8	122305633	122305821	+	48.6	0.65	promoter-TSS (ENSMUST00000059018)	NA	-182	ENSMUST00000059018
7-104	7	4815644	4815832	+	48.6	0.632	promoter-TSS (ENSMUST00000205885)	NA	-149	ENSMUST00000079496
4-56	4	152080698	152080886	+	48.6	0.765	promoter-TSS (ENSMUST00000055688)	NA	-77	ENSMUST00000055688
17-80	17	47321441	47321629	+	48.6	0.75	promoter-TSS (ENSMUST00000113335)	NA	-53	ENSMUST00000225599
2-88	2	132095098	132095286	+	48.6	0.6	promoter-TSS (ENSMUST00000149627)	NA	42	ENSMUST00000028817
10-52	10	99764905	99765093	+	48.6	0.65	Intergenic	NA	-59484	ENSMUST00000219489
19-40	19	56467043	56467231	+	48.6	0.857	promoter-TSS (ENSMUST00000225008)	NA	-196	ENSMUST00000225391
7-112	7	41210230	41210418	+	48.6	0.75	promoter-TSS (ENSMUST00000073410)	NA	-71	ENSMUST00000073410
18-33	18	64622107	64622295	+	48.6	0.8	promoter-TSS (ENSMUST00000235766)	NA	-30	ENSMUST00000236586
16-25	16	3561819	3562007	+	48.6	0.667	promoter-TSS (ENSMUST00000159469)	NA	-44	ENSMUST00000023176
9-89	9	100857591	100857779	+	48.6	0.632	Intergenic	NA	9977	ENSMUST00000149998
11-114	11	98915087	98915275	+	48.6	0.6	promoter-TSS (ENSMUST00000129777)	NA	-166	ENSMUST00000068031
12-33	12	4819145	4819333	+	48.6	0.625	promoter-TSS (ENSMUST00000020967)	NA	-7	ENSMUST00000053458
19-33	19	8944374	8944562	+	48.6	0.682	promoter-TSS (ENSMUST00000122932)	NA	63	ENSMUST00000052248
13-35	13	114349634	114349822	+	48.6	0.812	Intergenic	NA	-13919	ENSMUST00000195644
17-57	17	33937649	33937837	+	48.6	0.65	promoter-TSS (ENSMUST00000172934)	NA	-99	ENSMUST00000172767
9-76	9	109760479	109760667	+	48.6	0.556	promoter-TSS (ENSMUST00000169851)	NA	45	ENSMUST00000035055
6-55	6	71470710	71470898	+	48.6	0.667	promoter-TSS (ENSMUST00000064637)	NA	-74	ENSMUST00000064637
4-37	4	62278795	62278983	+	48.6	0.667	promoter-TSS (ENSMUST00000084528)	NA	-75	ENSMUST00000084526
13-57	13	75726709	75726897	+	44.5	0.733	Intergenic	NA	-54336	ENSMUST00000223378
12-75	12	116244654	116244842	+	44.5	0.6	promoter-TSS (ENSMUST00000220720)	NA	-68	ENSMUST00000100986
7-108	7	18865360	18865548	+	44.5	0.688	promoter-TSS (ENSMUST00000165913)	NA	-164	ENSMUST00000165913
19-23	19	6899318	6899506	+	44.5	0.591	promoter-TSS (ENSMUST00000145192)	NA	-204	ENSMUST00000239322
9-117	9	124194285	124194473	+	44.5	0.75	Intergenic	NA	-1448	ENSMUST00000239563
16-32	16	11072159	11072347	+	44.5	0.667	promoter-TSS (ENSMUST00000080030)	NA	56	ENSMUST00000157919
2-63	2	39504345	39504533	+	44.5	0.591	Intergenic	NA	39797	ENSMUST00000120896
3-57	3	27207925	27208113	+	44.5	0.611	promoter-TSS (ENSMUST00000176535)	NA	8	ENSMUST00000108298
14-62	14	51045141	51045329	+	44.5	0.6	promoter-TSS (ENSMUST00000226880)	NA	-11	ENSMUST00000175096
6-73	6	51247958	51248146	+	44.5	0.688	Intergenic	NA	-1162	ENSMUST00000083571
2-101	2	59671801	59671989	+	44.5	0.611	promoter-TSS (ENSMUST00000147650)	NA	-189	ENSMUST00000147650
12-64	12	35642982	35643170	+	44.5	0.786	Intergenic	NA	-9467	ENSMUST00000223547
4-79	4	156194196	156194384	+	44.5	0.52	promoter-TSS (ENSMUST00000154944)	NA	-149	ENSMUST00000072554
18-34	18	12874181	12874369	+	44.5	0.688	promoter-TSS (ENSMUST00000080415)	NA	-93	ENSMUST00000235000
8-90	8	81741567	81741755	+	44.5	0.5	promoter-TSS (ENSMUST00000211538)	NA	-104	ENSMUST00000042724
10-80	10	100425008	100425196	+	44.5	0.688	promoter-TSS (ENSMUST00000218821)	NA	-5	ENSMUST00000218821
4-58	4	8647425	8647613	+	44.5	0.722	Intergenic	NA	26063	ENSMUST00000120923
X-20	X	72083312	72083500	+	44.5	0.75	Intergenic	NA	-2697	ENSMUST00000051569
10-74	10	80269796	80269984	+	44.5	0.522	promoter-TSS (ENSMUST00000105340)	NA	-409	ENSMUST00000105345
18-31	18	49965422	49965610	+	44.5	0.647	promoter-TSS (ENSMUST00000041772)	NA	-221	ENSMUST00000180611
13-49	13	45543037	45543225	+	44.5	0.647	promoter-TSS (ENSMUST00000038275)	NA	-87	ENSMUST00000038275
X-18	X	20291801	20291989	+	44.5	0.611	promoter-TSS (ENSMUST00000115384)	NA	-32	ENSMUST00000115384
5-92	5	54155520	54155708	+	44.5	0.611	promoter-TSS (ENSMUST00000117661)	NA	-227	ENSMUST00000117661
3-67	3	108818961	108819149	+	44.5	0.733	promoter-TSS (ENSMUST00000145720)	NA	-12	ENSMUST00000029480
2-82	2	104420628	104420816	+	44.5	0.6	promoter-TSS (ENSMUST00000122900)	NA	-146	ENSMUST00000028599
16-50	16	92263139	92263327	+	44.5	0.684	promoter-TSS (ENSMUST00000232239)	NA	-199	ENSMUST00000060005
19-51	19	53588412	53588600	+	44.5	0.786	promoter-TSS (ENSMUST00000236407)	NA	-323	ENSMUST00000025930
13-38	13	96679059	96679247	+	44.5	0.542	promoter-TSS (ENSMUST00000222434)	NA	27	ENSMUST00000179226
1-95	1	167177383	167177571	+	44.5	0.688	promoter-TSS (ENSMUST00000193091)	NA	-83	ENSMUST00000028004
12-63	12	29341081	29341269	+	44.5	0.611	Intergenic	NA	26392	ENSMUST00000218409
1-100	1	189809625	189809813	+	44.5	0.579	Intergenic	NA	-91148	ENSMUST00000189880
17-98	17	87979789	87979977	+	44.5	0.786	promoter-TSS (ENSMUST00000173097)	NA	-85	ENSMUST00000174240
12-52	12	8821156	8821344	+	44.5	0.6	promoter-TSS (ENSMUST00000020911)	NA	-69	ENSMUST00000181803
16-30	16	94358279	94358467	+	44.5	0.667	Intergenic	NA	-12496	ENSMUST00000119878
2-77	2	25222611	25222799	+	44.5	0.619	promoter-TSS (ENSMUST00000152245)	NA	-36	ENSMUST00000042390
4-82	4	11485758	11485946	+	44.5	0.688	promoter-TSS (ENSMUST00000108307)	NA	-106	ENSMUST00000055372
1-60	1	160040485	160040673	+	44.5	0.565	promoter-TSS (ENSMUST00000194167)	NA	66	ENSMUST00000193962
7-149	7	126165566	126165754	+	44.5	0.786	promoter-TSS (ENSMUST00000205949)	NA	-77	ENSMUST00000032992
16-43	16	21828021	21828209	+	44.5	0.611	promoter-TSS (ENSMUST00000232534)	NA	-119	ENSMUST00000023561
9-93	9	106698894	106699082	+	44.5	0.65	promoter-TSS (ENSMUST00000159645)	NA	-85	ENSMUST00000159645
13-46	13	23945217	23945405	+	44.5	0.688	promoter-TSS (ENSMUST00000102964)	NA	-98	ENSMUST00000102964
10-75	10	80896115	80896303	+	44.5	0.786	promoter-TSS (ENSMUST00000005067)	NA	-194	ENSMUST00000220202
6-79	6	85997584	85997772	+	44.5	0.688	TTS (ENSMUST00000201361)	NA	3505	ENSMUST00000032070
14-56	14	6104570	6104758	+	44.5	0.786	promoter-TSS (ENSMUST00000017629)	NA	-80	ENSMUST00000017629
12-66	12	72132224	72132412	+	44.5	0.571	promoter-TSS (ENSMUST00000019862)	NA	-45	ENSMUST00000125764
18-32	18	62882754	62882942	+	44.5	0.647	Intergenic	NA	6538	ENSMUST00000067450
11-147	11	101549288	101549476	+	44.5	0.611	TTS (ENSMUST00000240231)	NA	318	ENSMUST00000240231
12-51	12	4893204	4893392	+	44.5	0.667	promoter-TSS (ENSMUST00000223551)	NA	-5	ENSMUST00000223551
6-77	6	77956620	77956808	+	44.5	0.667	promoter-TSS (ENSMUST00000159626)	NA	-32	ENSMUST00000160894
8-71	8	84831516	84831704	+	44.5	0.667	promoter-TSS (ENSMUST00000041367)	NA	-213	ENSMUST00000210625
14-53	14	61763475	61763663	+	44.5	0.565	exon (ENSMUST00000227369, exon 4 of 4)	NA	-17607	ENSMUST00000226286
14-45	14	20724194	20724382	+	44.5	0.6	promoter-TSS (ENSMUST00000224876)	NA	-88	ENSMUST00000048657
18-26	18	21134755	21134943	+	44.5	0.636	promoter-TSS (ENSMUST00000052396)	NA	-116	ENSMUST00000234536
1-96	1	171115459	171115647	+	44.5	0.688	promoter-TSS (ENSMUST00000065941)	NA	11	ENSMUST00000065941
19-37	19	40502220	40502408	+	44.5	0.545	promoter-TSS (ENSMUST00000238831)	NA	-91	ENSMUST00000224646
7-129	7	5017246	5017434	+	44.5	0.688	promoter-TSS (ENSMUST00000209060)	NA	-72	ENSMUST00000207030
11-148	11	115167839	115168027	+	44.5	0.611	promoter-TSS (ENSMUST00000155130)	NA	-57	ENSMUST00000021078
4-61	4	33310112	33310300	+	44.5	0.7	promoter-TSS (ENSMUST00000108153)	NA	-69	ENSMUST00000132553
13-44	13	21906034	21906222	+	44.5	0.688	promoter-TSS (ENSMUST00000091710)	NA	-86	ENSMUST00000224651
8-63	8	4288695	4288883	+	44.5	0.667	promoter-TSS (ENSMUST00000110998)	NA	28	ENSMUST00000062686
1-89	1	120048765	120048953	+	44.5	0.786	promoter-TSS (ENSMUST00000135937)	NA	-51	ENSMUST00000027634
4-86	4	47474249	47474437	+	44.5	0.688	promoter-TSS (ENSMUST00000044148)	NA	-10	ENSMUST00000044148
13-37	13	35059350	35059538	+	44.5	0.591	promoter-TSS (ENSMUST00000222088)	NA	-29	ENSMUST00000222088
10-72	10	79795780	79795968	+	44.5	0.611	promoter-TSS (ENSMUST00000045247)	NA	-112	ENSMUST00000045247
19-26	19	38043207	38043395	+	44.5	0.593	promoter-TSS (ENSMUST00000181592)	NA	-158	ENSMUST00000235601
4-83	4	22402869	22403057	+	44.5	0.667	intron (ENSMUST00000039234, intron 5 of 8)	NA	-5328	ENSMUST00000195510
15-34	15	77741963	77742151	+	44.5	0.65	Intergenic	NA	-15682	ENSMUST00000016771
19-46	19	18690348	18690536	+	44.5	0.688	promoter-TSS (ENSMUST00000062753)	NA	-115	ENSMUST00000062753
15-28	15	98779257	98779445	+	44.5	0.722	promoter-TSS (ENSMUST00000230623)	NA	10	ENSMUST00000024518
7-136	7	28854968	28855156	+	44.5	0.706	promoter-TSS (ENSMUST00000123416)	NA	-34	ENSMUST00000123416
5-109	5	139470186	139470374	+	44.5	0.688	promoter-TSS (ENSMUST00000143889)	NA	-8	ENSMUST00000110851
16-42	16	20491404	20491592	+	44.5	0.611	promoter-TSS (ENSMUST00000115457)	NA	-1	ENSMUST00000142344
13-52	13	55592816	55593004	+	44.5	0.542	promoter-TSS (ENSMUST00000224653)	NA	25	ENSMUST00000224653
1-74	1	151376705	151376893	+	44.5	0.619	promoter-TSS (ENSMUST00000076110)	NA	-93	ENSMUST00000076110
16-39	16	4607792	4607980	+	44.5	0.682	promoter-TSS (ENSMUST00000229452)	NA	-32	ENSMUST00000004173
11-111	11	85243843	85244031	+	44.5	0.65	promoter-TSS (ENSMUST00000138423)	NA	-56	ENSMUST00000108062
7-78	7	4742981	4743169	+	44.5	0.684	promoter-TSS (ENSMUST00000130215)	NA	-39	ENSMUST00000098853
12-69	12	100153772	100153960	+	44.5	0.6	promoter-TSS (ENSMUST00000146364)	NA	-361	ENSMUST00000146364
3-52	3	108747801	108747989	+	44.5	0.75	promoter-TSS (ENSMUST00000138552)	NA	-53	ENSMUST00000138552
10-59	10	75600090	75600278	+	44.5	0.75	promoter-TSS (ENSMUST00000218480)	NA	-9	ENSMUST00000218480
7-132	7	24978189	24978377	+	44.5	0.786	promoter-TSS (ENSMUST00000164440)	NA	436	ENSMUST00000169743
17-90	17	33049127	33049315	+	44.5	0.611	promoter-TSS (ENSMUST00000202988)	NA	-1	ENSMUST00000202759
5-61	5	121975007	121975195	+	44.5	0.625	promoter-TSS (ENSMUST00000118580)	NA	-179	ENSMUST00000086310
7-121	7	127111033	127111221	+	44.5	0.75	promoter-TSS (ENSMUST00000186672)	NA	-28	ENSMUST00000185401
11-124	11	3845105	3845293	+	44.5	0.667	promoter-TSS (ENSMUST00000020712)	NA	-41	ENSMUST00000055931
7-111	7	27174055	27174243	+	44.5	0.667	intron (ENSMUST00000068641, intron 1 of 1)	NA	956	ENSMUST00000068641
2-113	2	170451563	170451751	+	44.5	0.786	Intergenic	NA	-7720	ENSMUST00000062355
14-55	14	63843348	63843536	+	44.5	0.611	promoter-TSS (ENSMUST00000119973)	NA	-510	ENSMUST00000119973
14-43	14	34477796	34477984	+	44.5	0.684	Intergenic	NA	-3469	ENSMUST00000180412
9-88	9	88364605	88364793	+	44.5	0.611	promoter-TSS (ENSMUST00000173801)	NA	-72	ENSMUST00000172508
11-136	11	60769640	60769828	+	44.5	0.667	promoter-TSS (ENSMUST00000155031)	NA	-121	ENSMUST00000155031
8-77	8	117705602	117705790	+	44.5	0.591	promoter-TSS (ENSMUST00000213068)	NA	2	ENSMUST00000213068
6-66	6	85309974	85310162	+	44.5	0.667	promoter-TSS (ENSMUST00000113787)	NA	320	ENSMUST00000148179
3-59	3	57643321	57643509	+	44.5	0.688	promoter-TSS (ENSMUST00000198214)	NA	-68	ENSMUST00000041826
2-103	2	61423308	61423496	+	44.5	0.667	promoter-TSS (ENSMUST00000139533)	NA	-19	ENSMUST00000112495
9-100	9	25163330	25163518	+	44.5	0.667	promoter-TSS (ENSMUST00000213980)	NA	-311	ENSMUST00000115272
10-66	10	128361838	128362026	+	44.5	0.571	promoter-TSS (ENSMUST00000026427)	NA	-192	ENSMUST00000220045
5-96	5	93354582	93354770	+	44.5	0.647	promoter-TSS (ENSMUST00000144514)	NA	284	ENSMUST00000201993
13-51	13	54936900	54937088	+	44.5	0.733	promoter-TSS (ENSMUST00000131692)	NA	-196	ENSMUST00000026993
15-19	15	96607555	96607743	+	44.5	0.65	Intergenic	NA	9595	ENSMUST00000192790
6-67	6	108042212	108042400	+	44.5	0.611	intron (ENSMUST00000049246, intron 1 of 1)	NA	283	ENSMUST00000138140
X-22	X	100576113	100576301	+	44.5	0.786	promoter-TSS (ENSMUST00000149274)	NA	-133	ENSMUST00000118878
14-66	14	103887518	103887706	+	44.5	0.667	promoter-TSS (ENSMUST00000069443)	NA	-52	ENSMUST00000069443
3-53	3	123302011	123302199	+	44.5	0.667	promoter-TSS (ENSMUST00000199645)	NA	-52	ENSMUST00000196466
9-99	9	21848083	21848271	+	44.5	0.722	promoter-TSS (ENSMUST00000046371)	NA	-152	ENSMUST00000046371
1-102	1	191553473	191553661	+	44.5	0.688	promoter-TSS (ENSMUST00000150839)	NA	11	ENSMUST00000027931
X-14	X	18028680	18028868	+	44.5	0.684	promoter-TSS (ENSMUST00000130978)	NA	-40	ENSMUST00000052368
12-45	12	59058811	59058999	+	44.5	0.636	promoter-TSS (ENSMUST00000021375)	NA	-102	ENSMUST00000134223
4-41	4	123305723	123305911	+	44.5	0.654	exon (ENSMUST00000125447, exon 1 of 6)	NA	204	ENSMUST00000125447
16-47	16	32065900	32066088	+	44.5	0.611	promoter-TSS (ENSMUST00000042732)	NA	-18	ENSMUST00000042732
15-38	15	12204892	12205080	+	44.5	0.688	promoter-TSS (ENSMUST00000174418)	NA	-128	ENSMUST00000038172
6-69	6	113054114	113054302	+	44.5	0.65	promoter-TSS (ENSMUST00000125003)	NA	-37	ENSMUST00000124246
13-50	13	49915738	49915926	+	44.5	0.647	Intergenic	NA	-1972	ENSMUST00000223010
5-97	5	93414918	93415106	+	44.5	0.611	promoter-TSS (ENSMUST00000031331)	NA	-104	ENSMUST00000031331
1-64	1	36346629	36346817	+	44.5	0.647	promoter-TSS (ENSMUST00000140218)	NA	-91	ENSMUST00000126413
11-116	11	109541602	109541790	+	44.5	0.688	promoter-TSS (ENSMUST00000049527)	NA	-51	ENSMUST00000049527
7-139	7	34786095	34786283	+	40.5	0.786	promoter-TSS (ENSMUST00000205323)	NA	-72	ENSMUST00000205323
3-58	3	52175595	52175783	+	40.5	0.688	promoter-TSS (ENSMUST00000053764)	NA	-68	ENSMUST00000053764
12-86	12	59178003	59178191	+	40.5	0.667	promoter-TSS (ENSMUST00000176322)	NA	25	ENSMUST00000176464
10-56	10	40018234	40018422	+	40.5	0.667	promoter-TSS (ENSMUST00000217252)	NA	-74	ENSMUST00000217252

## Sheet: M-TAF4b-1_PromoterNames
Annotation ID	Symbol	Ensembl Gene ID	Gene Type	Chr
ENSMUST00000109098	0610009B22Rik	ENSMUSG00000007777	protein_coding	11
ENSMUST00000021180	0610010K14Rik	ENSMUSG00000020831	protein_coding	11
ENSMUST00000204152	0610030E20Rik	ENSMUSG00000058706	protein_coding	6
ENSMUST00000168012	1110002L01Rik	ENSMUSG00000071456	lncRNA	12
ENSMUST00000048792	1110008P14Rik	ENSMUSG00000039195	protein_coding	2
ENSMUST00000234288	1110020A21Rik	ENSMUSG00000097047	lncRNA	17
ENSMUST00000192082	1110025M09Rik	ENSMUSG00000103520	TEC	15
ENSMUST00000173811	1110038B12Rik	ENSMUSG00000092203	lncRNA	17
ENSMUST00000178781	1110059E24Rik	ENSMUSG00000035171	protein_coding	19
ENSMUST00000035154	1110059G10Rik	ENSMUSG00000032551	protein_coding	9
ENSMUST00000181960	1300002E11Rik	ENSMUSG00000097290	lncRNA	16
ENSMUST00000204068	1600020E01Rik	ENSMUSG00000097048	lncRNA	6
ENSMUST00000196242	1600023N17Rik	ENSMUSG00000104986	TEC	5
ENSMUST00000206534	1700003G18Rik	ENSMUSG00000087621	lncRNA	7
ENSMUST00000125852	1700010K24Rik	ENSMUSG00000085102	lncRNA	3
ENSMUST00000221688	1700019C18Rik	ENSMUSG00000113770	lncRNA	13
ENSMUST00000235322	1700022N22Rik	ENSMUSG00000097523	lncRNA	17
ENSMUST00000161006	1700023H06Rik	ENSMUSG00000089827	lncRNA	13
ENSMUST00000202024	1700028E10Rik	ENSMUSG00000097321	lncRNA	5
ENSMUST00000186243	1700030C10Rik	ENSMUSG00000091071	transcribed_unprocessed_pseudogene	12
ENSMUST00000133489	1700030C12Rik	ENSMUSG00000086459	lncRNA	11
ENSMUST00000213068	1700030J22Rik	ENSMUSG00000031847	protein_coding	8
ENSMUST00000191400	1700031P21Rik	ENSMUSG00000100315	lncRNA	12
ENSMUST00000177519	1700037C18Rik	ENSMUSG00000005983	protein_coding	16
ENSMUST00000103188	1700037H04Rik	ENSMUSG00000027327	protein_coding	2
ENSMUST00000186344	1700041G16Rik	ENSMUSG00000054822	lncRNA	8
ENSMUST00000151032	1700042O10Rik	ENSMUSG00000086391	lncRNA	11
ENSMUST00000209738	1700047O18Rik	ENSMUSG00000109594	TEC	7
ENSMUST00000214777	1700048O20Rik	ENSMUSG00000043773	lncRNA	9
ENSMUST00000193919	1700056E22Rik	ENSMUSG00000044854	protein_coding	1
ENSMUST00000178038	1700065D16Rik	ENSMUSG00000096655	lncRNA	9
ENSMUST00000185952	1700066M21Rik	ENSMUSG00000038323	protein_coding	1
ENSMUST00000189460	1700072G22Rik	ENSMUSG00000101702	lncRNA	1
ENSMUST00000189538	1700095B10Rik	ENSMUSG00000098230	lncRNA	5
ENSMUST00000128017	1700095J07Rik	ENSMUSG00000084861	lncRNA	6
ENSMUST00000188465	1700096K18Rik	ENSMUSG00000101856	lncRNA	5
ENSMUST00000232089	1700102H20Rik	ENSMUSG00000116852	lncRNA	17
ENSMUST00000200006	1700113A16Rik	ENSMUSG00000096935	lncRNA	3
ENSMUST00000218350	1700113B09Rik	ENSMUSG00000112028	lncRNA	10
ENSMUST00000154194	1700123M08Rik	ENSMUSG00000085614	lncRNA	4
ENSMUST00000190830	1810012K16Rik	ENSMUSG00000099825	lncRNA	8
ENSMUST00000198623	1810013D15Rik	ENSMUSG00000028177	lncRNA	3
ENSMUST00000023150	1810013L24Rik	ENSMUSG00000022507	protein_coding	16
ENSMUST00000187773	1810041H14Rik	ENSMUSG00000102112	lncRNA	14
ENSMUST00000130875	1810058I24Rik	ENSMUSG00000073155	protein_coding	6
ENSMUST00000130205	1810063I02Rik	ENSMUSG00000085551	lncRNA	11
ENSMUST00000140069	2010001A14Rik	ENSMUSG00000087165	lncRNA	11
ENSMUST00000031330	2010109A12Rik	ENSMUSG00000029384	protein_coding	5
ENSMUST00000193374	2310009B15Rik	ENSMUSG00000079283	protein_coding	1
ENSMUST00000181189	2310010J17Rik	ENSMUSG00000097162	lncRNA	7
ENSMUST00000020719	2310033P09Rik	ENSMUSG00000020441	protein_coding	11
ENSMUST00000180967	2310043M15Rik	ENSMUSG00000097768	lncRNA	16
ENSMUST00000208509	2310057M21Rik	ENSMUSG00000040177	protein_coding	7
ENSMUST00000156817	2310061I04Rik	ENSMUSG00000050705	protein_coding	17
ENSMUST00000188271	2310068J16Rik	ENSMUSG00000100084	lncRNA	15
ENSMUST00000131787	2410006H16Rik	ENSMUSG00000086841	lncRNA	11
ENSMUST00000186474	2410022M11Rik	ENSMUSG00000100017	lncRNA	14
ENSMUST00000103232	2510039O18Rik	ENSMUSG00000044496	protein_coding	4
ENSMUST00000187458	2510046G10Rik	ENSMUSG00000066175	lncRNA	7
ENSMUST00000155856	2610001J05Rik	ENSMUSG00000052419	protein_coding	6
ENSMUST00000140111	2610005L07Rik	ENSMUSG00000071793	transcribed_unprocessed_pseudogene	8
ENSMUST00000125358	2610307P16Rik	ENSMUSG00000085936	lncRNA	13
ENSMUST00000191843	2610316D01Rik	ENSMUSG00000097040	lncRNA	3
ENSMUST00000234559	2700062C07Rik	ENSMUSG00000024273	protein_coding	18
ENSMUST00000159348	2700081O15Rik	ENSMUSG00000053080	protein_coding	19
ENSMUST00000156852	2700097O09Rik	ENSMUSG00000062198	protein_coding	12
ENSMUST00000211971	2810004N23Rik	ENSMUSG00000031984	protein_coding	8
ENSMUST00000111477	2810006K23Rik	ENSMUSG00000047635	protein_coding	5
ENSMUST00000187761	2810025M15Rik	ENSMUSG00000049881	transcribed_processed_pseudogene	1
ENSMUST00000152089	2810403D21Rik	ENSMUSG00000086629	lncRNA	X
ENSMUST00000144431	2810408A11Rik	ENSMUSG00000018570	protein_coding	11
ENSMUST00000186325	2810408I11Rik	ENSMUSG00000087213	lncRNA	1
ENSMUST00000145437	2810410L24Rik	ENSMUSG00000075389	lncRNA	11
ENSMUST00000186444	2810414N06Rik	ENSMUSG00000100594	lncRNA	1
ENSMUST00000155384	2900041M22Rik	ENSMUSG00000054418	lncRNA	11
ENSMUST00000127129	3110056K07Rik	ENSMUSG00000085622	lncRNA	12
ENSMUST00000198474	3110082I17Rik	ENSMUSG00000053553	protein_coding	5
ENSMUST00000224786	3110083C13Rik	ENSMUSG00000097303	lncRNA	14
ENSMUST00000126476	3300002A11Rik	ENSMUSG00000033731	lncRNA	12
ENSMUST00000224389	3830406C13Rik	ENSMUSG00000033111	protein_coding	14
ENSMUST00000059704	4632415L05Rik	ENSMUSG00000048106	transcribed_unprocessed_pseudogene	3
ENSMUST00000180695	4732414G09Rik	ENSMUSG00000086943	lncRNA	11
ENSMUST00000203932	4732416N19Rik	ENSMUSG00000107402	TEC	6
ENSMUST00000159618	4732440D04Rik	ENSMUSG00000090031	lncRNA	1
ENSMUST00000181235	4833412C05Rik	ENSMUSG00000097697	lncRNA	7
ENSMUST00000224081	4833420G17Rik	ENSMUSG00000062822	protein_coding	13
ENSMUST00000026989	4833439L19Rik	ENSMUSG00000025871	protein_coding	13
ENSMUST00000062060	4921504E06Rik	ENSMUSG00000026734	protein_coding	2
ENSMUST00000031852	4921507P07Rik	ENSMUSG00000029828	protein_coding	6
ENSMUST00000150145	4921531C22Rik	ENSMUSG00000085704	lncRNA	2
ENSMUST00000020712	4921536K21Rik	ENSMUSG00000020434	protein_coding	11
ENSMUST00000138990	4930402H24Rik	ENSMUSG00000027309	protein_coding	2
ENSMUST00000130089	4930405A21Rik	ENSMUSG00000086638	lncRNA	2
ENSMUST00000221909	4930423D22Rik	ENSMUSG00000113303	lncRNA	12
ENSMUST00000180709	4930426I24Rik	ENSMUSG00000097323	lncRNA	12
ENSMUST00000181688	4930432B10Rik	ENSMUSG00000097007	lncRNA	10
ENSMUST00000219710	4930432O09Rik	ENSMUSG00000112846	lncRNA	10
ENSMUST00000048921	4930433N12Rik	ENSMUSG00000042360	lncRNA	9
ENSMUST00000186765	4930439D14Rik	ENSMUSG00000101905	lncRNA	1
ENSMUST00000044000	4930447C04Rik	ENSMUSG00000021098	protein_coding	12
ENSMUST00000136456	4930447M23Rik	ENSMUSG00000087674	lncRNA	2
ENSMUST00000198191	4930449I04Rik	ENSMUSG00000105459	TEC	5
ENSMUST00000222376	4930453C13Rik	ENSMUSG00000113987	lncRNA	13
ENSMUST00000133622	4930461C15Rik	ENSMUSG00000086827	lncRNA	16
ENSMUST00000056675	4930465K10Rik	ENSMUSG00000056682	pseudogene	18
ENSMUST00000141450	4930469K13Rik	ENSMUSG00000085684	protein_coding	11
ENSMUST00000203679	4930480K02Rik	ENSMUSG00000107567	TEC	6
ENSMUST00000144039	4930509K18Rik	ENSMUSG00000087137	lncRNA	4
ENSMUST00000214795	4930517E14Rik	ENSMUSG00000111246	lncRNA	9
ENSMUST00000228591	4930527F14Rik	ENSMUSG00000115324	lncRNA	14
ENSMUST00000005262	4930550C14Rik	ENSMUSG00000005131	protein_coding	9
ENSMUST00000181327	4930554H23Rik	ENSMUSG00000097682	lncRNA	7
ENSMUST00000149364	4930563I02Rik	ENSMUSG00000086112	lncRNA	14
ENSMUST00000188292	4930568A12Rik	ENSMUSG00000101223	lncRNA	1
ENSMUST00000139771	4930577N17Rik	ENSMUSG00000087440	TEC	3
ENSMUST00000212946	4930578M07Rik	ENSMUSG00000110586	lncRNA	8
ENSMUST00000058992	4930579K19Rik	ENSMUSG00000051074	lncRNA	9
ENSMUST00000138180	4930583K01Rik	ENSMUSG00000055159	lncRNA	7
ENSMUST00000180339	4931406C07Rik	ENSMUSG00000031938	protein_coding	9
ENSMUST00000147424	4931440P22Rik	ENSMUSG00000074580	transcribed_processed_pseudogene	3
ENSMUST00000142270	4932412D23Rik	ENSMUSG00000075070	lncRNA	16
ENSMUST00000180557	4933405D12Rik	ENSMUSG00000097852	lncRNA	3
ENSMUST00000013302	4933405L10Rik	ENSMUSG00000013158	protein_coding	8
ENSMUST00000092680	4933406P04Rik	ENSMUSG00000069713	lncRNA	10
ENSMUST00000155691	4933421O10Rik	ENSMUSG00000085037	lncRNA	4
ENSMUST00000192873	4933424G06Rik	ENSMUSG00000102416	protein_coding	1
ENSMUST00000163675	4933431E20Rik	ENSMUSG00000086968	lncRNA	3
ENSMUST00000180533	4933433G15Rik	ENSMUSG00000097021	lncRNA	9
ENSMUST00000029552	4933434E20Rik	ENSMUSG00000027942	protein_coding	3
ENSMUST00000188328	5031425E22Rik	ENSMUSG00000073147	lncRNA	5
ENSMUST00000165743	5031439G07Rik	ENSMUSG00000036046	protein_coding	15
ENSMUST00000153616	5430405H02Rik	ENSMUSG00000085741	lncRNA	2
ENSMUST00000180779	5430416N02Rik	ENSMUSG00000097772	lncRNA	5
ENSMUST00000127521	5730405O15Rik	ENSMUSG00000087424	lncRNA	X
ENSMUST00000230130	5730414N17Rik	ENSMUSG00000116506	lncRNA	15
ENSMUST00000134838	5730471H19Rik	ENSMUSG00000087179	lncRNA	2
ENSMUST00000200566	5730480H06Rik	ENSMUSG00000029089	protein_coding	5
ENSMUST00000125773	5730522E02Rik	ENSMUSG00000032985	protein_coding	11
ENSMUST00000217338	5930403N24Rik	ENSMUSG00000046463	lncRNA	10
ENSMUST00000231407	6330408M09Rik	ENSMUSG00000116733	lncRNA	16
ENSMUST00000141454	6330418K02Rik	ENSMUSG00000085227	lncRNA	5
ENSMUST00000108951	6430548M08Rik	ENSMUSG00000031824	protein_coding	8
ENSMUST00000086145	6430550D23Rik	ENSMUSG00000074646	protein_coding	2
ENSMUST00000042581	6430571L13Rik	ENSMUSG00000037977	protein_coding	9
ENSMUST00000192562	6430573P05Rik	ENSMUSG00000102545	lncRNA	3
ENSMUST00000181490	6720427I07Rik	ENSMUSG00000097375	lncRNA	13
ENSMUST00000153748	6820431F20Rik	ENSMUSG00000071796	transcribed_unprocessed_pseudogene	8
ENSMUST00000213014	8030455M16Rik	ENSMUSG00000110507	lncRNA	8
ENSMUST00000146456	8430429K09Rik	ENSMUSG00000034587	lncRNA	11
ENSMUST00000233122	9130008F23Rik	ENSMUSG00000054951	protein_coding	17
ENSMUST00000208621	9130015G15Rik	ENSMUSG00000108950	lncRNA	7
ENSMUST00000078816	9130023H24Rik	ENSMUSG00000062944	protein_coding	7
ENSMUST00000181501	9330104G04Rik	ENSMUSG00000097842	lncRNA	7
ENSMUST00000035939	9330171B17Rik	ENSMUSG00000039133	lncRNA	7
ENSMUST00000189867	9330175M20Rik	ENSMUSG00000101799	lncRNA	1
ENSMUST00000154944	9430015G10Rik	ENSMUSG00000059939	protein_coding	4
ENSMUST00000180908	9430065F17Rik	ENSMUSG00000097360	lncRNA	13
ENSMUST00000219513	9530018F02Rik	ENSMUSG00000112150	lncRNA	12
ENSMUST00000153855	9530068E07Rik	ENSMUSG00000036275	protein_coding	11
ENSMUST00000213598	9530077C05Rik	ENSMUSG00000036411	protein_coding	9
ENSMUST00000177155	9930021J03Rik	ENSMUSG00000046138	protein_coding	19
ENSMUST00000211533	A030001D20Rik	ENSMUSG00000110357	lncRNA	7
ENSMUST00000192189	A130010J15Rik	ENSMUSG00000079144	protein_coding	1
ENSMUST00000233314	A230051N06Rik	ENSMUSG00000117172	lncRNA	17
ENSMUST00000126646	A230083N12Rik	ENSMUSG00000085482	lncRNA	4
ENSMUST00000141493	A430005L14Rik	ENSMUSG00000047613	protein_coding	4
ENSMUST00000124210	A430018G15Rik	ENSMUSG00000085315	lncRNA	2
ENSMUST00000161307	A430035B10Rik	ENSMUSG00000087305	lncRNA	6
ENSMUST00000180869	A430105J06Rik	ENSMUSG00000097784	lncRNA	1
ENSMUST00000190567	A630072M18Rik	ENSMUSG00000101013	lncRNA	5
ENSMUST00000238215	A730061H03Rik	ENSMUSG00000053588	lncRNA	14
ENSMUST00000195446	A830092H15Rik	ENSMUSG00000074664	lncRNA	3
ENSMUST00000185424	A930005H10Rik	ENSMUSG00000054426	lncRNA	3
ENSMUST00000231422	A930006K02Rik	ENSMUSG00000084866	lncRNA	16
ENSMUST00000195845	A930032L01Rik	ENSMUSG00000102282	TEC	13
ENSMUST00000064013	A930035D04Rik	ENSMUSG00000052241	pseudogene	6
ENSMUST00000098781	AA386476	ENSMUSG00000074357	lncRNA	8
ENSMUST00000193194	AA914427	ENSMUSG00000103149	TEC	16
ENSMUST00000039323	AA986860	ENSMUSG00000042510	protein_coding	1
ENSMUST00000003710	Aak1	ENSMUSG00000057230	protein_coding	6
ENSMUST00000154853	Aamdc	ENSMUSG00000035642	protein_coding	7
ENSMUST00000142770	Aars	ENSMUSG00000031960	protein_coding	8
ENSMUST00000142770	Aars1	ENSMUSG00000031960	protein_coding	8
ENSMUST00000142450	Aasdh	ENSMUSG00000055923	protein_coding	5
ENSMUST00000018841	Aatf	ENSMUSG00000018697	protein_coding	11
ENSMUST00000030010	Abca1	ENSMUSG00000015243	protein_coding	4
ENSMUST00000134721	Abca5	ENSMUSG00000018800	protein_coding	11
ENSMUST00000171637	Abca7	ENSMUSG00000035722	protein_coding	10
ENSMUST00000196580	Abcb1b	ENSMUSG00000028970	protein_coding	5
ENSMUST00000161103	Abcb6	ENSMUSG00000026198	protein_coding	1
ENSMUST00000115074	Abcb8	ENSMUSG00000028973	protein_coding	5
ENSMUST00000166646	Abcc4	ENSMUSG00000032849	protein_coding	14
ENSMUST00000077867	Abcc5	ENSMUSG00000022822	protein_coding	16
ENSMUST00000210986	Abcc8	ENSMUSG00000040136	protein_coding	7
ENSMUST00000199593	Abcd3	ENSMUSG00000028127	protein_coding	3
ENSMUST00000080536	Abce1	ENSMUSG00000058355	protein_coding	8
ENSMUST00000043757	Abcf1	ENSMUSG00000038762	protein_coding	17
ENSMUST00000030795	Abcf2	ENSMUSG00000028953	protein_coding	5
ENSMUST00000232127	Abcf3	ENSMUSG00000003234	protein_coding	16
ENSMUST00000154469	Abhd11	ENSMUSG00000040532	protein_coding	5
ENSMUST00000187001	Abhd14a	ENSMUSG00000042210	protein_coding	9
ENSMUST00000173190	Abhd16a	ENSMUSG00000007036	protein_coding	17
ENSMUST00000203892	Abhd18	ENSMUSG00000037818	protein_coding	3
ENSMUST00000041197	Abhd4	ENSMUSG00000040997	protein_coding	14
ENSMUST00000212503	Abhd8	ENSMUSG00000007950	protein_coding	8
ENSMUST00000139038	Abi1	ENSMUSG00000058835	protein_coding	2
ENSMUST00000188618	Abi2	ENSMUSG00000026782	protein_coding	1
ENSMUST00000142554	Abl1	ENSMUSG00000026842	protein_coding	2
ENSMUST00000166172	Abl2	ENSMUSG00000026596	protein_coding	1
ENSMUST00000106161	Abraxas2	ENSMUSG00000030965	protein_coding	7
ENSMUST00000039784	Acaa1a	ENSMUSG00000036138	protein_coding	9
ENSMUST00000041053	Acaa2	ENSMUSG00000036880	protein_coding	18
ENSMUST00000120367	Acad8	ENSMUSG00000031969	protein_coding	9
ENSMUST00000198987	Acad9	ENSMUSG00000027710	protein_coding	3
ENSMUST00000072697	Acadm	ENSMUSG00000062908	protein_coding	3
ENSMUST00000230698	Acap2	ENSMUSG00000049076	protein_coding	16
ENSMUST00000034547	Acat1	ENSMUSG00000032047	protein_coding	9
ENSMUST00000114529	Acbd5	ENSMUSG00000026781	protein_coding	2
ENSMUST00000033020	Acer3	ENSMUSG00000030760	protein_coding	7
ENSMUST00000125265	Acin1	ENSMUSG00000022185	protein_coding	14
ENSMUST00000107385	Acly	ENSMUSG00000020917	protein_coding	11
ENSMUST00000075363	Acot7	ENSMUSG00000028937	protein_coding	4
ENSMUST00000026324	Acot9	ENSMUSG00000025287	protein_coding	X
ENSMUST00000124684	Acox1	ENSMUSG00000020777	protein_coding	11
ENSMUST00000068563	Acox3	ENSMUSG00000029098	protein_coding	5
ENSMUST00000126438	Acp6	ENSMUSG00000028093	protein_coding	3
ENSMUST00000210929	Acsl1	ENSMUSG00000018796	protein_coding	8
ENSMUST00000142704	Acsl3	ENSMUSG00000032883	protein_coding	1
ENSMUST00000133654	Acss2	ENSMUSG00000027605	protein_coding	2
ENSMUST00000100497	Actb	ENSMUSG00000029580	protein_coding	5
ENSMUST00000194226	Actl6a	ENSMUSG00000027671	protein_coding	3
ENSMUST00000031725	Actl6b	ENSMUSG00000029712	protein_coding	5
ENSMUST00000167327	Actn1	ENSMUSG00000015143	protein_coding	12
ENSMUST00000110616	Actn2	ENSMUSG00000052374	protein_coding	13
ENSMUST00000127210	Actn4	ENSMUSG00000054808	protein_coding	7
ENSMUST00000220582	Actr10	ENSMUSG00000021076	protein_coding	12
ENSMUST00000237742	Actr1a	ENSMUSG00000025228	protein_coding	19
ENSMUST00000132022	Actr2	ENSMUSG00000020152	protein_coding	11
ENSMUST00000191004	Actr3	ENSMUSG00000026341	protein_coding	1
ENSMUST00000198693	Actr3b	ENSMUSG00000056367	protein_coding	5
ENSMUST00000016115	Actr8	ENSMUSG00000015971	protein_coding	14
ENSMUST00000000544	Acvr1b	ENSMUSG00000000532	protein_coding	15
ENSMUST00000215746	Acvr2b	ENSMUSG00000061393	protein_coding	9
ENSMUST00000215395	Acy1	ENSMUSG00000023262	protein_coding	9
ENSMUST00000074613	Acyp2	ENSMUSG00000060923	protein_coding	11
ENSMUST00000141736	Adad1	ENSMUSG00000027719	protein_coding	3
ENSMUST00000067880	Adam10	ENSMUSG00000054693	protein_coding	9
ENSMUST00000232107	Adam17	ENSMUSG00000052593	protein_coding	12
ENSMUST00000115388	Adam22	ENSMUSG00000040537	protein_coding	5
ENSMUST00000098924	Adar	ENSMUSG00000027951	protein_coding	3
ENSMUST00000126073	Adarb1	ENSMUSG00000020262	protein_coding	10
ENSMUST00000117801	Adcy9	ENSMUSG00000005580	protein_coding	16
ENSMUST00000237832	Add3	ENSMUSG00000025026	protein_coding	19
ENSMUST00000198563	Adgrl2	ENSMUSG00000028184	protein_coding	3
ENSMUST00000140356	Adgrl3	ENSMUSG00000037605	protein_coding	5
ENSMUST00000160625	Adh5	ENSMUSG00000028138	protein_coding	3
ENSMUST00000027727	Adipor1	ENSMUSG00000026457	protein_coding	1
ENSMUST00000169744	Adipor2	ENSMUSG00000030168	protein_coding	6
ENSMUST00000223558	Adk	ENSMUSG00000039197	protein_coding	14
ENSMUST00000185766	Adm	ENSMUSG00000030790	protein_coding	7
ENSMUST00000088001	Adnp	ENSMUSG00000051149	protein_coding	2
ENSMUST00000066743	Adnp2	ENSMUSG00000053950	protein_coding	18
ENSMUST00000075686	Ado	ENSMUSG00000057134	protein_coding	10
ENSMUST00000217570	Adpgk	ENSMUSG00000025236	protein_coding	9
ENSMUST00000127407	Adprm	ENSMUSG00000020910	protein_coding	11
ENSMUST00000145230	Adrm1	ENSMUSG00000039041	protein_coding	2
ENSMUST00000166711	Adsl	ENSMUSG00000022407	protein_coding	15
ENSMUST00000161808	Adss	ENSMUSG00000015961	protein_coding	1
ENSMUST00000161808	Adss2	ENSMUSG00000015961	protein_coding	1
ENSMUST00000095350	Aebp2	ENSMUSG00000030232	protein_coding	6
ENSMUST00000104523	AF357399	ENSMUSG00000077711	snoRNA	7
ENSMUST00000170827	Afdn	ENSMUSG00000068036	protein_coding	17
ENSMUST00000060945	Aff4	ENSMUSG00000049470	protein_coding	11
ENSMUST00000235409	Afg3l2	ENSMUSG00000024527	protein_coding	18
ENSMUST00000035350	Aftph	ENSMUSG00000049659	protein_coding	11
ENSMUST00000211424	Aga	ENSMUSG00000031521	protein_coding	8
ENSMUST00000185417	Agap1	ENSMUSG00000055013	protein_coding	1
ENSMUST00000148834	Agbl3	ENSMUSG00000038836	protein_coding	6
ENSMUST00000200695	Agbl5	ENSMUSG00000029165	protein_coding	5
ENSMUST00000201329	Agk	ENSMUSG00000029916	protein_coding	6
ENSMUST00000033847	Agpat5	ENSMUSG00000031467	protein_coding	8
ENSMUST00000147137	Ahctf1	ENSMUSG00000026491	protein_coding	1
ENSMUST00000153623	Ahcyl1	ENSMUSG00000027893	protein_coding	3
ENSMUST00000102995	Ahcyl2	ENSMUSG00000029772	protein_coding	6
ENSMUST00000214745	Ahi1	ENSMUSG00000019986	protein_coding	10
ENSMUST00000110811	Ahr	ENSMUSG00000019256	protein_coding	12
ENSMUST00000021425	Ahsa1	ENSMUSG00000021037	protein_coding	12
ENSMUST00000010434	AI597479	ENSMUSG00000010290	protein_coding	1
ENSMUST00000037701	AI661453	ENSMUSG00000034382	protein_coding	17
ENSMUST00000143466	Aifm1	ENSMUSG00000036932	protein_coding	X
ENSMUST00000236509	Aip	ENSMUSG00000024847	protein_coding	19
ENSMUST00000054487	Ajuba	ENSMUSG00000022178	protein_coding	14
ENSMUST00000190729	Ak6	ENSMUSG00000078941	protein_coding	13
ENSMUST00000040876	Ak7	ENSMUSG00000041323	protein_coding	12
ENSMUST00000173494	Ak9	ENSMUSG00000091415	protein_coding	10
ENSMUST00000018572	Akap1	ENSMUSG00000018428	protein_coding	11
ENSMUST00000123853	Akap11	ENSMUSG00000022016	protein_coding	14
ENSMUST00000239373	Akap12	ENSMUSG00000038587	protein_coding	10
ENSMUST00000166315	Akap13	ENSMUSG00000066406	protein_coding	7
ENSMUST00000133980	Akap17b	ENSMUSG00000059708	protein_coding	X
ENSMUST00000235205	Akap8	ENSMUSG00000024045	protein_coding	17
ENSMUST00000236105	Akap8l	ENSMUSG00000002625	protein_coding	17
ENSMUST00000143365	Akap9	ENSMUSG00000040407	protein_coding	5
ENSMUST00000102636	Akirin1	ENSMUSG00000023075	protein_coding	4
ENSMUST00000084299	Akirin2	ENSMUSG00000028291	protein_coding	4
ENSMUST00000154655	Akr1b1	ENSMUSG00000001642	protein_coding	6
ENSMUST00000154655	Akr1b3	ENSMUSG00000001642	protein_coding	6
ENSMUST00000150335	Akt1s1	ENSMUSG00000011096	protein_coding	7
ENSMUST00000167435	Akt2	ENSMUSG00000004056	protein_coding	7
ENSMUST00000111159	Akt3	ENSMUSG00000019699	protein_coding	1
ENSMUST00000211042	Aktip	ENSMUSG00000031667	protein_coding	8
ENSMUST00000170035	Alcam	ENSMUSG00000022636	protein_coding	16
ENSMUST00000209581	Aldh16a1	ENSMUSG00000007833	protein_coding	7
ENSMUST00000025979	Aldh18a1	ENSMUSG00000025007	protein_coding	19
ENSMUST00000034723	Aldh1a2	ENSMUSG00000013584	protein_coding	9
ENSMUST00000220491	Aldh6a1	ENSMUSG00000021238	protein_coding	12
ENSMUST00000174518	Aldh7a1	ENSMUSG00000053644	protein_coding	18
ENSMUST00000100196	Alg1	ENSMUSG00000039427	protein_coding	16
ENSMUST00000199554	Alg14	ENSMUSG00000039887	protein_coding	3
ENSMUST00000044148	Alg2	ENSMUSG00000039740	protein_coding	4
ENSMUST00000162961	Alkbh1	ENSMUSG00000079036	protein_coding	12
ENSMUST00000130289	Alkbh3	ENSMUSG00000040174	protein_coding	2
ENSMUST00000044250	Alkbh5	ENSMUSG00000042650	protein_coding	11
ENSMUST00000074141	Alkbh7	ENSMUSG00000002661	protein_coding	17
ENSMUST00000213058	Alms1	ENSMUSG00000063810	protein_coding	6
ENSMUST00000160945	Als2	ENSMUSG00000026024	protein_coding	1
ENSMUST00000156685	Alyref	ENSMUSG00000025134	protein_coding	11
ENSMUST00000070877	Amacr	ENSMUSG00000022244	protein_coding	15
ENSMUST00000214698	Amd1	ENSMUSG00000075232	protein_coding	10
ENSMUST00000131766	Amdhd2	ENSMUSG00000036820	protein_coding	17
ENSMUST00000084535	Amer1	ENSMUSG00000050332	protein_coding	X
ENSMUST00000115808	Ammecr1l	ENSMUSG00000041915	protein_coding	18
ENSMUST00000111535	Amn1	ENSMUSG00000068250	protein_coding	6
ENSMUST00000125108	Amz2	ENSMUSG00000020610	protein_coding	11
ENSMUST00000014499	Anapc1	ENSMUSG00000014355	protein_coding	2
ENSMUST00000038673	Anapc13	ENSMUSG00000035048	protein_coding	9
ENSMUST00000106973	Anapc15	ENSMUSG00000030649	protein_coding	7
ENSMUST00000020307	Anapc16	ENSMUSG00000020107	protein_coding	10
ENSMUST00000197074	Anapc5	ENSMUSG00000029472	protein_coding	5
ENSMUST00000031422	Anapc7	ENSMUSG00000029466	protein_coding	5
ENSMUST00000182606	Ank3	ENSMUSG00000069601	protein_coding	10
ENSMUST00000155329	Ankhd1	ENSMUSG00000024483	protein_coding	18
ENSMUST00000199763	Ankib1	ENSMUSG00000040351	protein_coding	5
ENSMUST00000031474	Ankle2	ENSMUSG00000029501	protein_coding	5
ENSMUST00000160548	Ankmy1	ENSMUSG00000034212	protein_coding	1
ENSMUST00000226100	Ankra2	ENSMUSG00000021661	protein_coding	13
ENSMUST00000169782	Ankrd10	ENSMUSG00000031508	protein_coding	8
ENSMUST00000212937	Ankrd11	ENSMUSG00000035569	protein_coding	8
ENSMUST00000129756	Ankrd12	ENSMUSG00000034647	protein_coding	17
ENSMUST00000040787	Ankrd13c	ENSMUSG00000039988	protein_coding	3
ENSMUST00000056108	Ankrd16	ENSMUSG00000047909	protein_coding	2
ENSMUST00000186245	Ankrd27	ENSMUSG00000034867	protein_coding	7
ENSMUST00000014640	Ankrd28	ENSMUSG00000014496	protein_coding	14
ENSMUST00000131008	Ankrd37	ENSMUSG00000050914	protein_coding	8
ENSMUST00000120875	Ankrd50	ENSMUSG00000044864	protein_coding	3
ENSMUST00000084748	Ankrd6	ENSMUSG00000040183	protein_coding	4
ENSMUST00000233866	Anks1	ENSMUSG00000024219	protein_coding	17
ENSMUST00000233866	Anks1a	ENSMUSG00000024219	protein_coding	17
ENSMUST00000183051	Anks1b	ENSMUSG00000058589	protein_coding	10
ENSMUST00000229609	Anks6	ENSMUSG00000066191	protein_coding	4
ENSMUST00000040912	Anln	ENSMUSG00000036777	protein_coding	9
ENSMUST00000213016	Ano8	ENSMUSG00000034863	protein_coding	8
ENSMUST00000085519	Anp32a	ENSMUSG00000032249	protein_coding	9
ENSMUST00000102926	Anp32b	ENSMUSG00000028333	protein_coding	4
ENSMUST00000170125	Anp32e	ENSMUSG00000015749	protein_coding	3
ENSMUST00000123470	Anxa2	ENSMUSG00000032231	protein_coding	9
ENSMUST00000224344	Anxa7	ENSMUSG00000021814	protein_coding	14
ENSMUST00000222181	Aopep	ENSMUSG00000021458	protein_coding	13
ENSMUST00000173200	Ap1g1	ENSMUSG00000031731	protein_coding	8
ENSMUST00000212708	Ap1m1	ENSMUSG00000003033	protein_coding	8
ENSMUST00000069041	Ap1s2	ENSMUSG00000031367	protein_coding	X
ENSMUST00000208405	Ap2a1	ENSMUSG00000060279	protein_coding	7
ENSMUST00000201320	Ap2a2	ENSMUSG00000002957	protein_coding	7
ENSMUST00000133443	Ap2m1	ENSMUSG00000022841	protein_coding	16
ENSMUST00000086112	Ap2s1	ENSMUSG00000008036	protein_coding	7
ENSMUST00000022196	Ap3b1	ENSMUSG00000021686	protein_coding	13
ENSMUST00000219356	Ap3d1	ENSMUSG00000020198	protein_coding	10
ENSMUST00000130291	Ap3m1	ENSMUSG00000021824	protein_coding	14
ENSMUST00000226108	Ap3s1	ENSMUSG00000024480	protein_coding	18
ENSMUST00000021338	Ap4s1	ENSMUSG00000020955	protein_coding	12
ENSMUST00000227410	Ap5m1	ENSMUSG00000036291	protein_coding	14
ENSMUST00000089506	Ap5s1	ENSMUSG00000068264	protein_coding	2
ENSMUST00000025830	Apba1	ENSMUSG00000024897	protein_coding	19
ENSMUST00000220297	Apba3	ENSMUSG00000004931	protein_coding	10
ENSMUST00000001415	Apbb3	ENSMUSG00000117679	protein_coding	18
ENSMUST00000015894	Aph1a	ENSMUSG00000015750	protein_coding	3
ENSMUST00000168309	Aph1b	ENSMUSG00000032375	protein_coding	9
ENSMUST00000203209	Aplf	ENSMUSG00000030051	protein_coding	6
ENSMUST00000213254	Aplp2	ENSMUSG00000031996	protein_coding	9
ENSMUST00000113897	Apoo	ENSMUSG00000079508	protein_coding	X
ENSMUST00000154378	Apool	ENSMUSG00000025525	protein_coding	X
ENSMUST00000226232	App	ENSMUSG00000022892	protein_coding	16
ENSMUST00000018625	Appbp2	ENSMUSG00000018481	protein_coding	11
ENSMUST00000142645	Appl1	ENSMUSG00000040760	protein_coding	14
ENSMUST00000155710	Aptx	ENSMUSG00000028411	protein_coding	4
ENSMUST00000131785	Aqr	ENSMUSG00000040383	protein_coding	2
ENSMUST00000122312	Araf	ENSMUSG00000001127	protein_coding	X
ENSMUST00000061242	Arf1	ENSMUSG00000048076	protein_coding	11
ENSMUST00000022429	Arf4	ENSMUSG00000021877	protein_coding	14
ENSMUST00000050063	Arf6	ENSMUSG00000044147	protein_coding	12
ENSMUST00000098990	Arfip1	ENSMUSG00000074513	protein_coding	3
ENSMUST00000021550	Arg2	ENSMUSG00000021125	protein_coding	12
ENSMUST00000110947	Arhgap11a	ENSMUSG00000041219	protein_coding	2
ENSMUST00000077128	Arhgap12	ENSMUSG00000041225	protein_coding	18
ENSMUST00000205262	Arhgap17	ENSMUSG00000030766	protein_coding	7
ENSMUST00000163265	Arhgap19	ENSMUSG00000025154	protein_coding	19
ENSMUST00000173566	Arhgap21	ENSMUSG00000036591	protein_coding	2
ENSMUST00000097593	Arhgap26	ENSMUSG00000036452	protein_coding	18
ENSMUST00000024840	Arhgap28	ENSMUSG00000024043	protein_coding	17
ENSMUST00000075845	Arhgap35	ENSMUSG00000058230	protein_coding	7
ENSMUST00000217820	Arhgap5	ENSMUSG00000035133	protein_coding	12
ENSMUST00000168811	Arhgap8	ENSMUSG00000078954	protein_coding	15
ENSMUST00000025019	Arhgdig	ENSMUSG00000073433	protein_coding	17
ENSMUST00000205295	Arhgef1	ENSMUSG00000040940	protein_coding	7
ENSMUST00000130587	Arhgef18	ENSMUSG00000004568	protein_coding	8
ENSMUST00000176307	Arhgef2	ENSMUSG00000028059	protein_coding	3
ENSMUST00000224981	Arhgef3	ENSMUSG00000021895	protein_coding	14
ENSMUST00000224002	Arhgef33	ENSMUSG00000054901	protein_coding	17
ENSMUST00000145664	Arid1a	ENSMUSG00000007880	protein_coding	4
ENSMUST00000115797	Arid1b	ENSMUSG00000069729	protein_coding	17
ENSMUST00000096250	Arid2	ENSMUSG00000033237	protein_coding	15
ENSMUST00000019708	Arid3a	ENSMUSG00000019564	protein_coding	10
ENSMUST00000114165	Arid3b	ENSMUSG00000004661	protein_coding	9
ENSMUST00000110536	Arid4b	ENSMUSG00000039219	protein_coding	13
ENSMUST00000219238	Arid5b	ENSMUSG00000019947	protein_coding	10
ENSMUST00000165322	Arih1	ENSMUSG00000025234	protein_coding	9
ENSMUST00000193197	Arih2	ENSMUSG00000064145	protein_coding	9
ENSMUST00000156024	Arl10	ENSMUSG00000025870	protein_coding	13
ENSMUST00000224858	Arl15	ENSMUSG00000042348	protein_coding	13
ENSMUST00000150688	Arl16	ENSMUSG00000057594	protein_coding	11
ENSMUST00000211858	Arl2bp	ENSMUSG00000031776	protein_coding	8
ENSMUST00000135883	Arl4aos	ENSMUSG00000086315	lncRNA	12
ENSMUST00000023405	Arl6	ENSMUSG00000022722	protein_coding	16
ENSMUST00000206491	Arl6ip1	ENSMUSG00000030654	protein_coding	7
ENSMUST00000122394	Arl6ip4	ENSMUSG00000029404	protein_coding	5
ENSMUST00000044681	Arl6ip5	ENSMUSG00000035199	protein_coding	6
ENSMUST00000029125	Armc1	ENSMUSG00000027599	protein_coding	3
ENSMUST00000160262	Armc2	ENSMUSG00000071324	protein_coding	10
ENSMUST00000096321	Armcx5	ENSMUSG00000072969	protein_coding	X
ENSMUST00000143037	Armt1	ENSMUSG00000061759	protein_coding	10
ENSMUST00000149051	Arnt	ENSMUSG00000015522	protein_coding	3
ENSMUST00000208995	Arnt2	ENSMUSG00000015709	protein_coding	7
ENSMUST00000210074	Arntl	ENSMUSG00000055116	protein_coding	7
ENSMUST00000113820	Arpc2	ENSMUSG00000006304	protein_coding	1
ENSMUST00000171058	Arpc4	ENSMUSG00000079426	protein_coding	6
ENSMUST00000112862	Arpc5l	ENSMUSG00000026755	protein_coding	2
ENSMUST00000128748	Arrb2	ENSMUSG00000060216	protein_coding	11
ENSMUST00000028349	Arrdc1	ENSMUSG00000026972	protein_coding	2
ENSMUST00000002989	Arrdc2	ENSMUSG00000002910	protein_coding	8
ENSMUST00000159090	Arrdc3	ENSMUSG00000074794	protein_coding	13
ENSMUST00000048068	Arrdc4	ENSMUSG00000042659	protein_coding	7
ENSMUST00000223579	Arsk	ENSMUSG00000021592	protein_coding	13
ENSMUST00000187010	Arx	ENSMUSG00000035277	protein_coding	X
ENSMUST00000143057	Asah1	ENSMUSG00000031591	protein_coding	8
ENSMUST00000047526	Asap3	ENSMUSG00000036995	protein_coding	4
ENSMUST00000188879	Asb1	ENSMUSG00000026311	protein_coding	1
ENSMUST00000144330	Asb6	ENSMUSG00000039483	protein_coding	2
ENSMUST00000131320	Asb7	ENSMUSG00000030509	protein_coding	7
ENSMUST00000059112	Asb8	ENSMUSG00000048175	protein_coding	15
ENSMUST00000070257	Ascc2	ENSMUSG00000020412	protein_coding	11
ENSMUST00000035606	Ascc3	ENSMUSG00000038774	protein_coding	10
ENSMUST00000110608	Ash2l	ENSMUSG00000031575	protein_coding	8
ENSMUST00000031766	Asns	ENSMUSG00000029752	protein_coding	6
ENSMUST00000108340	Asph	ENSMUSG00000028207	protein_coding	4
ENSMUST00000200227	Asphd2	ENSMUSG00000029348	protein_coding	5
ENSMUST00000200083	Aspm	ENSMUSG00000033952	protein_coding	1
ENSMUST00000153346	Aspscr1	ENSMUSG00000025142	protein_coding	11
ENSMUST00000227428	Asxl1	ENSMUSG00000042548	protein_coding	2
ENSMUST00000010940	Asz1	ENSMUSG00000010796	protein_coding	6
ENSMUST00000038194	Atad2	ENSMUSG00000022360	protein_coding	15
ENSMUST00000219187	Atad2b	ENSMUSG00000052812	protein_coding	12
ENSMUST00000141662	Atat1	ENSMUSG00000024426	protein_coding	17
ENSMUST00000112016	Atf2	ENSMUSG00000027104	protein_coding	2
ENSMUST00000230434	Atf4	ENSMUSG00000042406	protein_coding	15
ENSMUST00000015605	Atf6b	ENSMUSG00000015461	protein_coding	17
ENSMUST00000184918	Atf7	ENSMUSG00000099083	protein_coding	15
ENSMUST00000185724	Atf7ip	ENSMUSG00000030213	protein_coding	6
ENSMUST00000133674	Atf7ip2	ENSMUSG00000039200	protein_coding	16
ENSMUST00000042988	Atg14	ENSMUSG00000037526	protein_coding	14
ENSMUST00000137638	Atg16l1	ENSMUSG00000026289	protein_coding	1
ENSMUST00000143630	Atg16l2	ENSMUSG00000047767	protein_coding	7
ENSMUST00000045351	Atg2a	ENSMUSG00000024773	protein_coding	19
ENSMUST00000041055	Atg2b	ENSMUSG00000041341	protein_coding	12
ENSMUST00000023343	Atg3	ENSMUSG00000022663	protein_coding	16
ENSMUST00000039286	Atg5	ENSMUSG00000038160	protein_coding	10
ENSMUST00000222193	Atl2	ENSMUSG00000059811	protein_coding	17
ENSMUST00000025668	Atl3	ENSMUSG00000024759	protein_coding	19
ENSMUST00000150244	Atm	ENSMUSG00000034218	protein_coding	9
ENSMUST00000133577	Atn1	ENSMUSG00000004263	protein_coding	6
ENSMUST00000036493	Atp1a1	ENSMUSG00000033161	protein_coding	3
ENSMUST00000027863	Atp1b1	ENSMUSG00000026576	protein_coding	1
ENSMUST00000179939	Atp2a2	ENSMUSG00000029467	protein_coding	5
ENSMUST00000020107	Atp2b1	ENSMUSG00000019943	protein_coding	10
ENSMUST00000176960	Atp2c1	ENSMUSG00000032570	protein_coding	9
ENSMUST00000171014	Atp4a	ENSMUSG00000005553	protein_coding	7
ENSMUST00000135678	Atp5a1	ENSMUSG00000025428	protein_coding	18
ENSMUST00000127439	Atp5b	ENSMUSG00000025393	protein_coding	10
ENSMUST00000003156	Atp5d	ENSMUSG00000003072	protein_coding	10
ENSMUST00000135678	Atp5f1a	ENSMUSG00000025428	protein_coding	18
ENSMUST00000127439	Atp5f1b	ENSMUSG00000025393	protein_coding	10
ENSMUST00000003156	Atp5f1d	ENSMUSG00000003072	protein_coding	10
ENSMUST00000107684	Atp5g1	ENSMUSG00000006057	protein_coding	11
ENSMUST00000185641	Atp5g2	ENSMUSG00000062683	protein_coding	15
ENSMUST00000150502	Atp5j	ENSMUSG00000022890	protein_coding	16
ENSMUST00000107684	Atp5mc1	ENSMUSG00000006057	protein_coding	11
ENSMUST00000185641	Atp5mc2	ENSMUSG00000062683	protein_coding	15
ENSMUST00000237720	Atp5md	ENSMUSG00000071528	protein_coding	19
ENSMUST00000222405	Atp5mpl	ENSMUSG00000021290	protein_coding	12
ENSMUST00000023677	Atp5o	ENSMUSG00000022956	protein_coding	16
ENSMUST00000133320	Atp5pb	ENSMUSG00000000563	protein_coding	3
ENSMUST00000150502	Atp5pf	ENSMUSG00000022890	protein_coding	16
ENSMUST00000023677	Atp5po	ENSMUSG00000022956	protein_coding	16
ENSMUST00000135914	Atp6ap1	ENSMUSG00000019087	protein_coding	X
ENSMUST00000033313	Atp6ap2	ENSMUSG00000031007	protein_coding	X
ENSMUST00000044721	Atp6v0a1	ENSMUSG00000019302	protein_coding	11
ENSMUST00000156061	Atp6v0c	ENSMUSG00000024121	protein_coding	17
ENSMUST00000013304	Atp6v0d1	ENSMUSG00000013160	protein_coding	8
ENSMUST00000236299	Atp6v0e	ENSMUSG00000015575	protein_coding	17
ENSMUST00000236299	Atp6v0e1	ENSMUSG00000015575	protein_coding	17
ENSMUST00000040361	Atp6v0e2	ENSMUSG00000039347	protein_coding	6
ENSMUST00000147025	Atp6v1a	ENSMUSG00000052459	protein_coding	16
ENSMUST00000153680	Atp6v1b2	ENSMUSG00000006273	protein_coding	8
ENSMUST00000226533	Atp6v1c1	ENSMUSG00000022295	protein_coding	15
ENSMUST00000021536	Atp6v1d	ENSMUSG00000021114	protein_coding	12
ENSMUST00000204699	Atp6v1e1	ENSMUSG00000019210	protein_coding	6
ENSMUST00000149646	Atp6v1f	ENSMUSG00000004285	protein_coding	6
ENSMUST00000035301	Atp6v1g1	ENSMUSG00000039105	protein_coding	4
ENSMUST00000055941	Atp7a	ENSMUSG00000033792	protein_coding	X
ENSMUST00000006742	Atp7b	ENSMUSG00000006567	protein_coding	8
ENSMUST00000200955	Atp8a1	ENSMUSG00000037685	protein_coding	5
ENSMUST00000225205	Atp9b	ENSMUSG00000024566	protein_coding	18
ENSMUST00000154387	Atpaf2	ENSMUSG00000042709	protein_coding	11
ENSMUST00000034980	Atr	ENSMUSG00000032409	protein_coding	9
ENSMUST00000161521	Atrip	ENSMUSG00000025646	protein_coding	9
ENSMUST00000199233	Atrx	ENSMUSG00000031229	protein_coding	X
ENSMUST00000051950	Atxn2	ENSMUSG00000042605	protein_coding	5
ENSMUST00000040202	Atxn2l	ENSMUSG00000032637	protein_coding	7
ENSMUST00000021606	Atxn3	ENSMUSG00000021189	protein_coding	12
ENSMUST00000223880	Atxn7	ENSMUSG00000021738	protein_coding	14
ENSMUST00000181224	AU020206	ENSMUSG00000097415	lncRNA	7
ENSMUST00000201286	AU041133	ENSMUSG00000078435	protein_coding	10
ENSMUST00000109140	Aurka	ENSMUSG00000027496	protein_coding	2
ENSMUST00000105592	Aurkaip1	ENSMUSG00000065990	protein_coding	4
ENSMUST00000126576	Aurkb	ENSMUSG00000020897	protein_coding	11
ENSMUST00000161226	Auts2	ENSMUSG00000029673	protein_coding	5
ENSMUST00000177249	Avl9	ENSMUSG00000029787	protein_coding	6
ENSMUST00000161873	Avpi1	ENSMUSG00000018821	protein_coding	19
ENSMUST00000205634	AW146154	ENSMUSG00000074166	protein_coding	7
ENSMUST00000074370	Axin1	ENSMUSG00000024182	protein_coding	17
ENSMUST00000044454	Azi2	ENSMUSG00000039285	protein_coding	9
ENSMUST00000152833	Azin1	ENSMUSG00000037458	protein_coding	15
ENSMUST00000128820	Azin2	ENSMUSG00000028789	protein_coding	4
ENSMUST00000197444	B020017C02Rik	ENSMUSG00000104831	processed_pseudogene	3
ENSMUST00000181510	B130046B21Rik	ENSMUSG00000097414	lncRNA	15
ENSMUST00000057844	B230219D22Rik	ENSMUSG00000045767	protein_coding	13
ENSMUST00000102476	B2m	ENSMUSG00000060802	protein_coding	2
ENSMUST00000049927	B330016D10Rik	ENSMUSG00000048406	pseudogene	4
ENSMUST00000061826	B3galnt1	ENSMUSG00000043300	protein_coding	3
ENSMUST00000099747	B3galnt2	ENSMUSG00000039242	protein_coding	13
ENSMUST00000237071	B3gat3	ENSMUSG00000071649	protein_coding	19
ENSMUST00000189990	B3GNT2	ENSMUSG00000051650	protein_coding	11
ENSMUST00000189990	B3gnt2	ENSMUSG00000051650	protein_coding	11
ENSMUST00000067399	B3gntl1	ENSMUSG00000046605	protein_coding	11
ENSMUST00000049614	B430306N03Rik	ENSMUSG00000043740	protein_coding	17
ENSMUST00000210203	B4galnt4	ENSMUSG00000055629	protein_coding	7
ENSMUST00000030121	B4galt1	ENSMUSG00000028413	protein_coding	4
ENSMUST00000109221	B4galt5	ENSMUSG00000017929	protein_coding	2
ENSMUST00000236560	B4gat1	ENSMUSG00000117789	protein_coding	19
ENSMUST00000206913	B9d2	ENSMUSG00000063439	protein_coding	7
ENSMUST00000002473	Babam1	ENSMUSG00000031820	protein_coding	8
ENSMUST00000108180	Bach2	ENSMUSG00000040270	protein_coding	4
ENSMUST00000235240	Bad	ENSMUSG00000024959	protein_coding	19
ENSMUST00000030125	Bag1	ENSMUSG00000028416	protein_coding	4
ENSMUST00000209948	Bag4	ENSMUSG00000037316	protein_coding	8
ENSMUST00000044985	Bahcc1	ENSMUSG00000039741	protein_coding	11
ENSMUST00000146566	Baiap2	ENSMUSG00000025372	protein_coding	11
ENSMUST00000025075	Bambi	ENSMUSG00000024232	protein_coding	18
ENSMUST00000026354	Banp	ENSMUSG00000025316	protein_coding	8
ENSMUST00000022458	Bap1	ENSMUSG00000021901	protein_coding	14
ENSMUST00000021180	Bap18	ENSMUSG00000020831	protein_coding	11
ENSMUST00000027393	Bard1	ENSMUSG00000026196	protein_coding	1
ENSMUST00000086795	Barhl2	ENSMUSG00000034384	protein_coding	5
ENSMUST00000002825	Baz1b	ENSMUSG00000002748	protein_coding	5
ENSMUST00000112550	Baz2b	ENSMUSG00000026987	protein_coding	2
ENSMUST00000135402	Bbip1	ENSMUSG00000084957	protein_coding	19
ENSMUST00000238170	Bbs1	ENSMUSG00000006464	protein_coding	19
ENSMUST00000040454	Bbs10	ENSMUSG00000035759	protein_coding	10
ENSMUST00000026265	Bbs4	ENSMUSG00000025235	protein_coding	9
ENSMUST00000130061	Bbs5	ENSMUSG00000063145	protein_coding	2
ENSMUST00000142333	Bbs7	ENSMUSG00000037325	protein_coding	3
ENSMUST00000138166	Bbx	ENSMUSG00000022641	protein_coding	16
ENSMUST00000190415	BC002059	ENSMUSG00000060149	lncRNA	17
ENSMUST00000088307	BC003965	ENSMUSG00000067722	protein_coding	17
ENSMUST00000234054	BC004004	ENSMUSG00000052712	protein_coding	17
ENSMUST00000019276	BC005537	ENSMUSG00000019132	protein_coding	13
ENSMUST00000179391	BC024978	ENSMUSG00000078786	protein_coding	7
ENSMUST00000119753	BC025920	ENSMUSG00000074862	protein_coding	10
ENSMUST00000040284	BC031181	ENSMUSG00000036299	protein_coding	18
ENSMUST00000140928	BC048644	ENSMUSG00000074052	lncRNA	8
ENSMUST00000097493	BC055324	ENSMUSG00000041406	protein_coding	1
ENSMUST00000125022	BC065397	ENSMUSG00000087368	lncRNA	X
ENSMUST00000194193	Bcan	ENSMUSG00000004892	protein_coding	3
ENSMUST00000147042	Bcas2	ENSMUSG00000005687	protein_coding	3
ENSMUST00000138423	Bcas3	ENSMUSG00000059439	protein_coding	11
ENSMUST00000157077	Bccip	ENSMUSG00000030983	protein_coding	7
ENSMUST00000071329	Bckdha	ENSMUSG00000060376	protein_coding	7
ENSMUST00000190637	Bckdhb	ENSMUSG00000032263	protein_coding	9
ENSMUST00000206140	Bckdk	ENSMUSG00000030802	protein_coding	7
ENSMUST00000029842	Bcl10	ENSMUSG00000028191	protein_coding	3
ENSMUST00000112751	Bcl2	ENSMUSG00000057329	protein_coding	1
ENSMUST00000203037	Bcl2l13	ENSMUSG00000009112	protein_coding	6
ENSMUST00000186100	Bclaf1	ENSMUSG00000037608	protein_coding	10
ENSMUST00000057180	Bclaf3	ENSMUSG00000044150	protein_coding	X
ENSMUST00000037596	Bcorl1	ENSMUSG00000036959	protein_coding	X
ENSMUST00000001652	Bdkrb2	ENSMUSG00000021070	protein_coding	12
ENSMUST00000163097	Bdp1	ENSMUSG00000049658	protein_coding	13
ENSMUST00000040147	Bend3	ENSMUSG00000038214	protein_coding	10
ENSMUST00000129760	Bend5	ENSMUSG00000028545	protein_coding	4
ENSMUST00000115161	Bend6	ENSMUSG00000042182	protein_coding	1
ENSMUST00000049166	Bet1	ENSMUSG00000032757	protein_coding	6
ENSMUST00000069281	Bfar	ENSMUSG00000022684	protein_coding	16
ENSMUST00000130270	Bicd1	ENSMUSG00000003452	protein_coding	6
ENSMUST00000110085	Bicd2	ENSMUSG00000037933	protein_coding	13
ENSMUST00000210781	Bicra	ENSMUSG00000070808	protein_coding	7
ENSMUST00000182574	Bin2	ENSMUSG00000098112	protein_coding	15
ENSMUST00000191248	Birc2	ENSMUSG00000057367	protein_coding	9
ENSMUST00000180037	Birc6	ENSMUSG00000024073	protein_coding	17
ENSMUST00000186280	Bivm	ENSMUSG00000041684	protein_coding	1
ENSMUST00000081314	Blm	ENSMUSG00000030528	protein_coding	7
ENSMUST00000021197	Blmh	ENSMUSG00000020840	protein_coding	11
ENSMUST00000037399	Blvrb	ENSMUSG00000040466	protein_coding	7
ENSMUST00000138342	Bmf	ENSMUSG00000040093	protein_coding	2
ENSMUST00000132014	Bmi1	ENSMUSG00000026739	protein_coding	2
ENSMUST00000100676	Bmp4	ENSMUSG00000021835	protein_coding	14
ENSMUST00000002457	Bmp8b	ENSMUSG00000002384	protein_coding	4
ENSMUST00000071982	Bmper	ENSMUSG00000031963	protein_coding	9
ENSMUST00000087435	Bmpr2	ENSMUSG00000067336	protein_coding	1
ENSMUST00000203444	Bms1	ENSMUSG00000030138	protein_coding	6
ENSMUST00000203078	Bmt2	ENSMUSG00000042742	protein_coding	6
ENSMUST00000026096	Bnc1	ENSMUSG00000025105	protein_coding	7
ENSMUST00000022634	Bnip3l	ENSMUSG00000022051	protein_coding	14
ENSMUST00000109415	Bod1	ENSMUSG00000044502	protein_coding	11
ENSMUST00000016087	Bola1	ENSMUSG00000015943	protein_coding	3
ENSMUST00000114423	Boll	ENSMUSG00000025977	protein_coding	1
ENSMUST00000227128	Bora	ENSMUSG00000022070	protein_coding	14
ENSMUST00000203234	Borcs5	ENSMUSG00000042992	protein_coding	6
ENSMUST00000051888	Borcs6	ENSMUSG00000045176	protein_coding	11
ENSMUST00000123760	Borcs8	ENSMUSG00000002345	protein_coding	8
ENSMUST00000135743	Bpgm	ENSMUSG00000038871	protein_coding	6
ENSMUST00000084949	Bpnt2	ENSMUSG00000066324	protein_coding	4
ENSMUST00000002487	Braf	ENSMUSG00000002413	protein_coding	6
ENSMUST00000111765	Brap	ENSMUSG00000029458	protein_coding	5
ENSMUST00000100505	Brat1	ENSMUSG00000000148	protein_coding	5
ENSMUST00000114074	Brcc3	ENSMUSG00000031201	protein_coding	X
ENSMUST00000145431	Brd8	ENSMUSG00000003778	protein_coding	18
ENSMUST00000223455	Brd9	ENSMUSG00000057649	protein_coding	13
ENSMUST00000161377	Brdt	ENSMUSG00000029279	protein_coding	5
ENSMUST00000155491	Bri3	ENSMUSG00000047843	protein_coding	5
ENSMUST00000195271	Brinp2	ENSMUSG00000004031	protein_coding	1
ENSMUST00000035725	Brk1	ENSMUSG00000033940	protein_coding	6
ENSMUST00000236707	Brms1	ENSMUSG00000080268	protein_coding	19
ENSMUST00000220400	Brms1l	ENSMUSG00000012076	protein_coding	12
ENSMUST00000113122	Brpf1	ENSMUSG00000001632	protein_coding	6
ENSMUST00000136233	Brpf3	ENSMUSG00000063952	protein_coding	17
ENSMUST00000048162	Bsdc1	ENSMUSG00000040859	protein_coding	4
ENSMUST00000179201	Bsg	ENSMUSG00000023175	protein_coding	10
ENSMUST00000212386	Bst2	ENSMUSG00000046718	protein_coding	8
ENSMUST00000208566	Btbd1	ENSMUSG00000025103	protein_coding	7
ENSMUST00000119278	Btbd10	ENSMUSG00000038187	protein_coding	7
ENSMUST00000105307	Btbd11	ENSMUSG00000020042	protein_coding	10
ENSMUST00000144684	Btbd18	ENSMUSG00000086598	protein_coding	2
ENSMUST00000221376	Btbd7	ENSMUSG00000041702	protein_coding	12
ENSMUST00000211896	Btbd8	ENSMUSG00000111375	protein_coding	5
ENSMUST00000236825	Btbd9	ENSMUSG00000062202	protein_coding	17
ENSMUST00000211600	Btf3-ps18	ENSMUSG00000110165	transcribed_processed_pseudogene	14
ENSMUST00000038377	Btg1	ENSMUSG00000036478	protein_coding	10
ENSMUST00000020692	Btg2	ENSMUSG00000020423	protein_coding	1
ENSMUST00000023570	Btg3	ENSMUSG00000022863	protein_coding	16
ENSMUST00000111936	Btrc	ENSMUSG00000025217	protein_coding	19
ENSMUST00000038341	Bub1b	ENSMUSG00000040084	protein_coding	2
ENSMUST00000084502	Bub3	ENSMUSG00000066979	protein_coding	7
ENSMUST00000159018	Bud31	ENSMUSG00000038722	protein_coding	5
ENSMUST00000188630	Bzw1	ENSMUSG00000051223	protein_coding	1
ENSMUST00000137643	C130036L24Rik	ENSMUSG00000073627	lncRNA	1
ENSMUST00000154471	C130046K22Rik	ENSMUSG00000085154	lncRNA	11
ENSMUST00000159008	C184	ENSMUSG00000079478	protein_coding	19
ENSMUST00000040159	C1galt1	ENSMUSG00000042460	protein_coding	6
ENSMUST00000058265	C1galt1c1	ENSMUSG00000048970	protein_coding	X
ENSMUST00000057849	C1ql1	ENSMUSG00000045532	protein_coding	11
ENSMUST00000024338	C1qtnf12	ENSMUSG00000023571	protein_coding	4
ENSMUST00000129409	C230038L03Rik	ENSMUSG00000085560	lncRNA	7
ENSMUST00000178228	C2cd4c	ENSMUSG00000045912	protein_coding	10
ENSMUST00000111758	C2cd5	ENSMUSG00000030279	protein_coding	6
ENSMUST00000071067	C330011M18Rik	ENSMUSG00000056753	lncRNA	8
ENSMUST00000097873	C77080	ENSMUSG00000050390	protein_coding	4
ENSMUST00000029071	Ca13	ENSMUSG00000027555	protein_coding	3
ENSMUST00000126962	Cab39	ENSMUSG00000036707	protein_coding	1
ENSMUST00000225149	Cab39l	ENSMUSG00000021981	protein_coding	14
ENSMUST00000171109	Cables1	ENSMUSG00000040957	protein_coding	18
ENSMUST00000080415	Cabyr	ENSMUSG00000024430	protein_coding	18
ENSMUST00000114006	Cacfd1	ENSMUSG00000015488	protein_coding	2
ENSMUST00000019290	Cacng2	ENSMUSG00000019146	protein_coding	15
ENSMUST00000050867	Cactin	ENSMUSG00000034889	protein_coding	10
ENSMUST00000111460	Cacul1	ENSMUSG00000033417	protein_coding	19
ENSMUST00000194167	Cacybp	ENSMUSG00000014226	protein_coding	1
ENSMUST00000201182	Cad	ENSMUSG00000013629	protein_coding	5
ENSMUST00000152459	Cadm1	ENSMUSG00000032076	protein_coding	9
ENSMUST00000114292	Cadm2	ENSMUSG00000064115	protein_coding	16
ENSMUST00000029876	Calb1	ENSMUSG00000028222	protein_coding	4
ENSMUST00000023818	Calcoco1	ENSMUSG00000023055	protein_coding	15
ENSMUST00000019514	Calm1	ENSMUSG00000019370	protein_coding	7
ENSMUST00000153524	Calm1	ENSMUSG00000001175	protein_coding	12
ENSMUST00000143965	Calm1	ENSMUSG00000036438	protein_coding	17
ENSMUST00000019514	Calm2	ENSMUSG00000019370	protein_coding	7
ENSMUST00000153524	Calm2	ENSMUSG00000001175	protein_coding	12
ENSMUST00000143965	Calm2	ENSMUSG00000036438	protein_coding	17
ENSMUST00000019514	Calm3	ENSMUSG00000019370	protein_coding	7
ENSMUST00000153524	Calm3	ENSMUSG00000001175	protein_coding	12
ENSMUST00000143965	Calm3	ENSMUSG00000036438	protein_coding	17
ENSMUST00000222976	Calml3	ENSMUSG00000063130	protein_coding	13
ENSMUST00000128028	Calr	ENSMUSG00000003814	protein_coding	8
ENSMUST00000019876	Calr3	ENSMUSG00000019732	protein_coding	8
ENSMUST00000173216	Calu	ENSMUSG00000029767	protein_coding	6
ENSMUST00000106399	Camk2d	ENSMUSG00000053819	protein_coding	3
ENSMUST00000225660	Camk2g	ENSMUSG00000021820	protein_coding	14
ENSMUST00000021963	Caml	ENSMUSG00000021501	protein_coding	13
ENSMUST00000021963	Camlg	ENSMUSG00000021501	protein_coding	13
ENSMUST00000114167	Camsap1	ENSMUSG00000026933	protein_coding	2
ENSMUST00000171962	Camsap3	ENSMUSG00000044433	protein_coding	8
ENSMUST00000131948	Camta1	ENSMUSG00000014592	protein_coding	4
ENSMUST00000150224	Camta2	ENSMUSG00000040712	protein_coding	11
ENSMUST00000126373	Cand1	ENSMUSG00000020114	protein_coding	10
ENSMUST00000106288	Cant1	ENSMUSG00000025575	protein_coding	11
ENSMUST00000020637	Canx	ENSMUSG00000020368	protein_coding	11
ENSMUST00000069533	Cap1	ENSMUSG00000028656	protein_coding	4
ENSMUST00000143472	Capn7	ENSMUSG00000021893	protein_coding	14
ENSMUST00000155733	Caprin1	ENSMUSG00000027184	protein_coding	2
ENSMUST00000204942	Caprin2	ENSMUSG00000030309	protein_coding	6
ENSMUST00000156701	Capza2	ENSMUSG00000015733	protein_coding	6
ENSMUST00000029071	Car13	ENSMUSG00000027555	protein_coding	3
ENSMUST00000124986	Carf	ENSMUSG00000026017	protein_coding	1
ENSMUST00000008537	Carhsp1	ENSMUSG00000008393	protein_coding	16
ENSMUST00000134128	Cars	ENSMUSG00000010755	protein_coding	7
ENSMUST00000134128	Cars1	ENSMUSG00000010755	protein_coding	7
ENSMUST00000128070	Casc1	ENSMUSG00000043541	protein_coding	6
ENSMUST00000144220	Casc3	ENSMUSG00000078676	protein_coding	11
ENSMUST00000139930	Casp2	ENSMUSG00000029863	protein_coding	6
ENSMUST00000178925	Casp8ap2	ENSMUSG00000028282	protein_coding	4
ENSMUST00000223126	Cast	ENSMUSG00000021585	protein_coding	13
ENSMUST00000020699	Castor1	ENSMUSG00000020424	protein_coding	11
ENSMUST00000111168	Cat	ENSMUSG00000027187	protein_coding	2
ENSMUST00000191719	Catspere2	ENSMUSG00000091476	protein_coding	1
ENSMUST00000165907	Catsperg1	ENSMUSG00000049676	protein_coding	7
ENSMUST00000207251	Catsperg2	ENSMUSG00000049123	protein_coding	7
ENSMUST00000045270	Cbfa2t2	ENSMUSG00000038533	protein_coding	2
ENSMUST00000206147	Cbl	ENSMUSG00000034342	protein_coding	9
ENSMUST00000188326	Cbll1	ENSMUSG00000020659	protein_coding	12
ENSMUST00000039659	Cbr1	ENSMUSG00000051483	protein_coding	16
ENSMUST00000126575	Cbr4	ENSMUSG00000031641	protein_coding	8
ENSMUST00000025815	Cbwd1	ENSMUSG00000024878	protein_coding	19
ENSMUST00000031862	Cbx3	ENSMUSG00000029836	protein_coding	6
ENSMUST00000127191	Cbx5	ENSMUSG00000009575	protein_coding	15
ENSMUST00000143831	Cbx8	ENSMUSG00000025578	protein_coding	11
ENSMUST00000030320	Cc2d1b	ENSMUSG00000028582	protein_coding	4
ENSMUST00000020268	Ccar1	ENSMUSG00000020074	protein_coding	10
ENSMUST00000035612	Ccar2	ENSMUSG00000033712	protein_coding	14
ENSMUST00000208728	Ccdc106	ENSMUSG00000035228	protein_coding	7
ENSMUST00000143073	Ccdc107	ENSMUSG00000028461	protein_coding	4
ENSMUST00000211367	Ccdc114	ENSMUSG00000040189	protein_coding	7
ENSMUST00000020776	Ccdc117	ENSMUSG00000020482	protein_coding	11
ENSMUST00000055559	Ccdc126	ENSMUSG00000050786	protein_coding	6
ENSMUST00000005120	Ccdc130	ENSMUSG00000004994	protein_coding	8
ENSMUST00000217992	Ccdc138	ENSMUSG00000038010	protein_coding	10
ENSMUST00000203533	Ccdc142	ENSMUSG00000107499	protein_coding	6
ENSMUST00000030552	Ccdc146	ENSMUSG00000064280	protein_coding	5
ENSMUST00000217238	Ccdc15	ENSMUSG00000034303	protein_coding	9
ENSMUST00000027128	Ccdc150	ENSMUSG00000025983	protein_coding	1
ENSMUST00000044926	Ccdc151	ENSMUSG00000039632	protein_coding	9
ENSMUST00000060930	Ccdc158	ENSMUSG00000050050	protein_coding	5
ENSMUST00000101588	Ccdc160	ENSMUSG00000073207	protein_coding	X
ENSMUST00000151441	Ccdc17	ENSMUSG00000034035	protein_coding	4
ENSMUST00000125077	Ccdc171	ENSMUSG00000052407	protein_coding	4
ENSMUST00000037783	Ccdc174	ENSMUSG00000034083	protein_coding	6
ENSMUST00000200463	Ccdc18	ENSMUSG00000056531	protein_coding	5
ENSMUST00000140184	Ccdc186	ENSMUSG00000035173	protein_coding	19
ENSMUST00000033483	Ccdc22	ENSMUSG00000031143	protein_coding	X
ENSMUST00000225823	Ccdc25	ENSMUSG00000022035	protein_coding	14
ENSMUST00000150183	Ccdc34	ENSMUSG00000027160	protein_coding	2
ENSMUST00000029222	Ccdc39	ENSMUSG00000027676	protein_coding	3
ENSMUST00000002043	Ccdc47	ENSMUSG00000078622	protein_coding	11
ENSMUST00000231468	Ccdc58	ENSMUSG00000075229	protein_coding	16
ENSMUST00000139077	Ccdc61	ENSMUSG00000074358	protein_coding	7
ENSMUST00000165148	Ccdc62	ENSMUSG00000061882	protein_coding	5
ENSMUST00000229471	Ccdc65	ENSMUSG00000003354	protein_coding	15
ENSMUST00000172332	Ccdc71l	ENSMUSG00000090946	protein_coding	12
ENSMUST00000127146	Ccdc77	ENSMUSG00000030177	protein_coding	6
ENSMUST00000053286	Ccdc84	ENSMUSG00000043923	protein_coding	9
ENSMUST00000236881	Ccdc85b	ENSMUSG00000095098	protein_coding	19
ENSMUST00000189018	Ccdc86	ENSMUSG00000024732	protein_coding	19
ENSMUST00000040182	Ccdc88a	ENSMUSG00000032740	protein_coding	11
ENSMUST00000145519	Ccdc9	ENSMUSG00000041375	protein_coding	7
ENSMUST00000032842	Ccdc90b	ENSMUSG00000030613	protein_coding	7
ENSMUST00000036206	Ccdc92	ENSMUSG00000037979	protein_coding	5
ENSMUST00000173903	Cchcr1	ENSMUSG00000040312	protein_coding	17
ENSMUST00000136191	Ccl25	ENSMUSG00000023235	protein_coding	8
ENSMUST00000138337	Ccl27a	ENSMUSG00000073888	protein_coding	4
ENSMUST00000196316	Ccna2	ENSMUSG00000027715	protein_coding	3
ENSMUST00000133597	Ccnc	ENSMUSG00000028252	protein_coding	4
ENSMUST00000182209	Ccnd3	ENSMUSG00000034165	protein_coding	17
ENSMUST00000029866	Ccne2	ENSMUSG00000028212	protein_coding	4
ENSMUST00000234096	Ccnf	ENSMUSG00000072082	protein_coding	17
ENSMUST00000031331	Ccng2	ENSMUSG00000029385	protein_coding	5
ENSMUST00000165077	Ccnh	ENSMUSG00000021548	protein_coding	13
ENSMUST00000101055	Ccnk	ENSMUSG00000021258	protein_coding	12
ENSMUST00000148623	Ccnl1	ENSMUSG00000027829	protein_coding	3
ENSMUST00000129850	Ccnl2	ENSMUSG00000029068	protein_coding	4
ENSMUST00000225555	Ccno	ENSMUSG00000042417	protein_coding	13
ENSMUST00000130921	Ccnt1	ENSMUSG00000011960	protein_coding	15
ENSMUST00000149760	Ccnt2	ENSMUSG00000026349	protein_coding	1
ENSMUST00000234844	Ccny	ENSMUSG00000024286	protein_coding	18
ENSMUST00000106557	Ccp110	ENSMUSG00000033904	protein_coding	7
ENSMUST00000085350	Ccpg1	ENSMUSG00000034563	protein_coding	9
ENSMUST00000034452	Ccsap	ENSMUSG00000031971	protein_coding	8
ENSMUST00000088307	Ccsmst1	ENSMUSG00000067722	protein_coding	17
ENSMUST00000219036	Cct2	ENSMUSG00000034024	protein_coding	10
ENSMUST00000164783	Cct3	ENSMUSG00000001416	protein_coding	3
ENSMUST00000173867	Cct4	ENSMUSG00000007739	protein_coding	11
ENSMUST00000189300	Cd164	ENSMUSG00000019818	protein_coding	10
ENSMUST00000058714	Cd24	ENSMUSG00000047139	protein_coding	10
ENSMUST00000058714	Cd24a	ENSMUSG00000047139	protein_coding	10
ENSMUST00000233195	Cd2ap	ENSMUSG00000061665	protein_coding	17
ENSMUST00000205355	Cd2bp2	ENSMUSG00000042502	protein_coding	7
ENSMUST00000087559	Cd320	ENSMUSG00000002308	protein_coding	17
ENSMUST00000229206	Cd47	ENSMUSG00000055447	protein_coding	16
ENSMUST00000144168	Cd82	ENSMUSG00000027215	protein_coding	2
ENSMUST00000032492	Cd9	ENSMUSG00000030342	protein_coding	6
ENSMUST00000225103	Cdadc1	ENSMUSG00000021982	protein_coding	14
ENSMUST00000150860	Cdan1	ENSMUSG00000027284	protein_coding	2
ENSMUST00000150876	Cdc123	ENSMUSG00000039128	protein_coding	2
ENSMUST00000221139	Cdc14b	ENSMUSG00000033102	protein_coding	13
ENSMUST00000130173	Cdc16	ENSMUSG00000038416	protein_coding	8
ENSMUST00000006565	Cdc20	ENSMUSG00000006398	protein_coding	4
ENSMUST00000025228	Cdc23	ENSMUSG00000024370	protein_coding	18
ENSMUST00000094324	Cdc25a	ENSMUSG00000032477	protein_coding	9
ENSMUST00000237034	Cdc25c	ENSMUSG00000044201	protein_coding	18
ENSMUST00000107459	Cdc26	ENSMUSG00000066149	protein_coding	4
ENSMUST00000135303	Cdc27	ENSMUSG00000020687	protein_coding	11
ENSMUST00000020550	Cdc34	ENSMUSG00000020307	protein_coding	10
ENSMUST00000225310	Cdc37l1	ENSMUSG00000024780	protein_coding	19
ENSMUST00000215051	Cdc40	ENSMUSG00000038446	protein_coding	10
ENSMUST00000051477	Cdc42	ENSMUSG00000006699	protein_coding	4
ENSMUST00000097453	Cdc42bpa	ENSMUSG00000026490	protein_coding	1
ENSMUST00000025681	Cdc42bpg	ENSMUSG00000024769	protein_coding	19
ENSMUST00000055458	Cdc42ep2	ENSMUSG00000045664	protein_coding	19
ENSMUST00000136059	Cdc42se2	ENSMUSG00000052298	protein_coding	11
ENSMUST00000231819	Cdc45	ENSMUSG00000000028	protein_coding	16
ENSMUST00000232910	Cdc5l	ENSMUSG00000023932	protein_coding	17
ENSMUST00000133779	Cdc6	ENSMUSG00000017499	protein_coding	11
ENSMUST00000159794	Cdc73	ENSMUSG00000026361	protein_coding	1
ENSMUST00000024270	Cdca3	ENSMUSG00000023505	protein_coding	6
ENSMUST00000062092	Cdca4	ENSMUSG00000047832	protein_coding	12
ENSMUST00000177339	Cdca7l	ENSMUSG00000021175	protein_coding	12
ENSMUST00000135571	Cdca8	ENSMUSG00000028873	protein_coding	4
ENSMUST00000080797	Cdh3	ENSMUSG00000061048	protein_coding	8
ENSMUST00000145188	Cdh7	ENSMUSG00000026312	protein_coding	1
ENSMUST00000152667	Cdip1	ENSMUSG00000004071	protein_coding	16
ENSMUST00000124054	Cdk1	ENSMUSG00000019942	protein_coding	10
ENSMUST00000105600	Cdk11b	ENSMUSG00000029062	protein_coding	4
ENSMUST00000107538	Cdk12	ENSMUSG00000003119	protein_coding	11
ENSMUST00000222848	Cdk13	ENSMUSG00000041297	protein_coding	13
ENSMUST00000044672	Cdk19	ENSMUSG00000038481	protein_coding	10
ENSMUST00000219047	Cdk2	ENSMUSG00000025358	protein_coding	10
ENSMUST00000222562	Cdk20	ENSMUSG00000021483	protein_coding	13
ENSMUST00000174514	Cdk2ap2	ENSMUSG00000024856	protein_coding	19
ENSMUST00000123456	Cdk4	ENSMUSG00000006728	protein_coding	10
ENSMUST00000198990	Cdk5	ENSMUSG00000028969	protein_coding	5
ENSMUST00000144099	Cdk5rap2	ENSMUSG00000039298	protein_coding	4
ENSMUST00000103152	Cdk5rap3	ENSMUSG00000018669	protein_coding	11
ENSMUST00000161181	Cdk8	ENSMUSG00000029635	protein_coding	5
ENSMUST00000113140	Cdkl2	ENSMUSG00000029403	protein_coding	5
ENSMUST00000086545	Cdkl4	ENSMUSG00000033966	protein_coding	17
ENSMUST00000087104	Cdkl5	ENSMUSG00000031292	protein_coding	X
ENSMUST00000208137	Cdkn1c	ENSMUSG00000037664	protein_coding	7
ENSMUST00000107131	Cdkn2a	ENSMUSG00000044303	protein_coding	4
ENSMUST00000097981	Cdkn2b	ENSMUSG00000073802	protein_coding	4
ENSMUST00000086374	Cdkn2d	ENSMUSG00000096472	protein_coding	9
ENSMUST00000226621	Cdkn3	ENSMUSG00000037628	protein_coding	14
ENSMUST00000031273	Cds1	ENSMUSG00000029330	protein_coding	5
ENSMUST00000116517	Cdv3	ENSMUSG00000032803	protein_coding	9
ENSMUST00000163595	Cdyl	ENSMUSG00000059288	protein_coding	13
ENSMUST00000024885	Cebpz	ENSMUSG00000024081	protein_coding	17
ENSMUST00000148346	Cecr2	ENSMUSG00000071226	protein_coding	6
ENSMUST00000068747	Celf1	ENSMUSG00000005506	protein_coding	2
ENSMUST00000123142	Celf2	ENSMUSG00000002107	protein_coding	2
ENSMUST00000198384	Celf3	ENSMUSG00000028137	protein_coding	3
ENSMUST00000129357	Celf6	ENSMUSG00000032297	protein_coding	9
ENSMUST00000016172	Celsr1	ENSMUSG00000016028	protein_coding	15
ENSMUST00000053286	Cenatac	ENSMUSG00000043923	protein_coding	9
ENSMUST00000199392	Cenpc	ENSMUSG00000029253	protein_coding	5
ENSMUST00000199392	Cenpc1	ENSMUSG00000029253	protein_coding	5
ENSMUST00000062893	Cenpe	ENSMUSG00000045328	protein_coding	3
ENSMUST00000194165	Cenpf	ENSMUSG00000026605	protein_coding	1
ENSMUST00000136694	Cenph	ENSMUSG00000045273	protein_coding	13
ENSMUST00000065302	Cenpj	ENSMUSG00000064128	protein_coding	14
ENSMUST00000111618	Cenpl	ENSMUSG00000026708	protein_coding	1
ENSMUST00000212625	Cenpt	ENSMUSG00000036672	protein_coding	8
ENSMUST00000216853	Cenpw	ENSMUSG00000075266	protein_coding	10
ENSMUST00000026137	Cenpx	ENSMUSG00000025144	protein_coding	11
ENSMUST00000149683	Cep112	ENSMUSG00000020728	protein_coding	11
ENSMUST00000237145	Cep120	ENSMUSG00000048799	protein_coding	18
ENSMUST00000138935	Cep128	ENSMUSG00000061533	protein_coding	12
ENSMUST00000089776	Cep152	ENSMUSG00000068394	protein_coding	2
ENSMUST00000195717	Cep170	ENSMUSG00000057335	protein_coding	1
ENSMUST00000025425	Cep192	ENSMUSG00000024542	protein_coding	18
ENSMUST00000164751	Cep290	ENSMUSG00000019971	protein_coding	10
ENSMUST00000161132	Cep295	ENSMUSG00000046111	protein_coding	9
ENSMUST00000031810	Cep41	ENSMUSG00000029790	protein_coding	6
ENSMUST00000162811	Cep68	ENSMUSG00000044066	protein_coding	11
ENSMUST00000185799	Cep70	ENSMUSG00000056267	protein_coding	9
ENSMUST00000220352	Cep83	ENSMUSG00000020024	protein_coding	10
ENSMUST00000121566	Cep85	ENSMUSG00000037443	protein_coding	4
ENSMUST00000220443	Cep85l	ENSMUSG00000038594	protein_coding	10
ENSMUST00000118500	Cep97	ENSMUSG00000022604	protein_coding	16
ENSMUST00000141525	Cept1	ENSMUSG00000040774	protein_coding	3
ENSMUST00000143974	Cerkl	ENSMUSG00000075256	protein_coding	2
ENSMUST00000008350	Cers4	ENSMUSG00000008206	protein_coding	8
ENSMUST00000109035	Cers5	ENSMUSG00000023021	protein_coding	15
ENSMUST00000028426	Cers6	ENSMUSG00000027035	protein_coding	2
ENSMUST00000222434	Cert1	ENSMUSG00000021669	protein_coding	13
ENSMUST00000114551	Cetn2	ENSMUSG00000031347	protein_coding	X
ENSMUST00000224433	Cetn3	ENSMUSG00000021537	protein_coding	13
ENSMUST00000034249	Cfap20	ENSMUSG00000031796	protein_coding	8
ENSMUST00000125519	Cfap298	ENSMUSG00000022972	protein_coding	16
ENSMUST00000065291	Cfap300	ENSMUSG00000053070	protein_coding	9
ENSMUST00000020754	Cfap36	ENSMUSG00000020462	protein_coding	11
ENSMUST00000160247	Cfap43	ENSMUSG00000044948	protein_coding	19
ENSMUST00000136514	Cfap44	ENSMUSG00000071550	protein_coding	16
ENSMUST00000138774	Cfap61	ENSMUSG00000037143	protein_coding	2
ENSMUST00000135252	Cfap69	ENSMUSG00000040473	protein_coding	5
ENSMUST00000094408	Cfap74	ENSMUSG00000078490	protein_coding	4
ENSMUST00000034432	Cfdp1	ENSMUSG00000031954	protein_coding	8
ENSMUST00000237122	Cfl1	ENSMUSG00000056201	protein_coding	19
ENSMUST00000223450	Cfl2	ENSMUSG00000062929	protein_coding	12
ENSMUST00000107272	Cgn	ENSMUSG00000068876	protein_coding	3
ENSMUST00000133790	Cgrrf1	ENSMUSG00000055128	protein_coding	14
ENSMUST00000050562	Ch25h	ENSMUSG00000050370	protein_coding	19
ENSMUST00000101394	Chac2	ENSMUSG00000020309	protein_coding	11
ENSMUST00000002914	Chaf1a	ENSMUSG00000002835	protein_coding	17
ENSMUST00000124313	Chaf1b	ENSMUSG00000022945	protein_coding	16
ENSMUST00000051870	Champ1	ENSMUSG00000047710	protein_coding	8
ENSMUST00000184587	Chaserr	ENSMUSG00000101970	lncRNA	7
ENSMUST00000226072	Chchd1	ENSMUSG00000063787	protein_coding	14
ENSMUST00000131645	Chchd2	ENSMUSG00000070493	protein_coding	5
ENSMUST00000066379	Chchd3	ENSMUSG00000053768	protein_coding	6
ENSMUST00000149118	Chchd5	ENSMUSG00000037938	protein_coding	2
ENSMUST00000121210	Chchd7	ENSMUSG00000042198	protein_coding	4
ENSMUST00000051558	Chd7	ENSMUSG00000041235	protein_coding	4
ENSMUST00000174105	Chek1	ENSMUSG00000032113	protein_coding	9
ENSMUST00000212870	Cherp	ENSMUSG00000052488	protein_coding	8
ENSMUST00000112519	Chfr	ENSMUSG00000014668	protein_coding	5
ENSMUST00000025760	Chka	ENSMUSG00000024843	protein_coding	19
ENSMUST00000210564	Chmp1b	ENSMUSG00000109901	protein_coding	18
ENSMUST00000210564	Chmp1b1	ENSMUSG00000109901	protein_coding	18
ENSMUST00000005711	Chmp2a	ENSMUSG00000033916	protein_coding	7
ENSMUST00000142169	Chmp3	ENSMUSG00000053119	protein_coding	6
ENSMUST00000044277	Chmp4b	ENSMUSG00000038467	protein_coding	2
ENSMUST00000225036	Chmp7	ENSMUSG00000034190	protein_coding	14
ENSMUST00000216800	Chordc1	ENSMUSG00000001774	protein_coding	9
ENSMUST00000020253	Chpt1	ENSMUSG00000060002	protein_coding	10
ENSMUST00000043050	Chst12	ENSMUSG00000036599	protein_coding	5
ENSMUST00000130553	Chst9	ENSMUSG00000047161	protein_coding	18
ENSMUST00000036372	Chsy1	ENSMUSG00000032640	protein_coding	7
ENSMUST00000170575	Chtf18	ENSMUSG00000019214	protein_coding	17
ENSMUST00000146740	Chtop	ENSMUSG00000001017	protein_coding	3
ENSMUST00000119591	Chuk	ENSMUSG00000025199	protein_coding	19
ENSMUST00000172636	Ciao1	ENSMUSG00000003662	protein_coding	2
ENSMUST00000034945	Ciao2a	ENSMUSG00000032381	protein_coding	9
ENSMUST00000036418	Ciart	ENSMUSG00000038550	protein_coding	3
ENSMUST00000144295	Cib1	ENSMUSG00000030538	protein_coding	7
ENSMUST00000154416	Cibar1	ENSMUSG00000028218	protein_coding	4
ENSMUST00000169392	Cic	ENSMUSG00000005442	protein_coding	7
ENSMUST00000220631	Cinp	ENSMUSG00000021276	protein_coding	12
ENSMUST00000125278	Cip2a	ENSMUSG00000033031	protein_coding	16
ENSMUST00000190588	Cipc	ENSMUSG00000034157	protein_coding	12
ENSMUST00000136519	Cir1	ENSMUSG00000041777	protein_coding	2
ENSMUST00000054666	Cirbp	ENSMUSG00000045193	protein_coding	10
ENSMUST00000045887	Cisd1	ENSMUSG00000037710	protein_coding	10
ENSMUST00000196942	Cisd2	ENSMUSG00000028165	protein_coding	3
ENSMUST00000145623	Cisd3	ENSMUSG00000078695	protein_coding	11
ENSMUST00000147330	Cit	ENSMUSG00000029516	protein_coding	5
ENSMUST00000218370	Cited2	ENSMUSG00000039910	protein_coding	10
ENSMUST00000094814	Cited4	ENSMUSG00000070803	protein_coding	4
ENSMUST00000052708	Ckap2l	ENSMUSG00000048327	protein_coding	2
ENSMUST00000123253	Ckap5	ENSMUSG00000040549	protein_coding	2
ENSMUST00000075853	Cks2	ENSMUSG00000062248	protein_coding	13
ENSMUST00000165223	Clasp1	ENSMUSG00000064302	protein_coding	1
ENSMUST00000216280	Clasp2	ENSMUSG00000033392	protein_coding	9
ENSMUST00000147824	Clcn3	ENSMUSG00000004319	protein_coding	8
ENSMUST00000211551	Clcn4	ENSMUSG00000000605	protein_coding	7
ENSMUST00000131232	Clcn6	ENSMUSG00000029016	protein_coding	4
ENSMUST00000233633	Clcn7	ENSMUSG00000036636	protein_coding	17
ENSMUST00000134157	Cldn12	ENSMUSG00000046798	protein_coding	5
ENSMUST00000023426	Cldnd1	ENSMUSG00000022744	protein_coding	16
ENSMUST00000115828	Clec16a	ENSMUSG00000068663	protein_coding	16
ENSMUST00000142388	Clec2g	ENSMUSG00000000248	protein_coding	6
ENSMUST00000143370	Clic4	ENSMUSG00000037242	protein_coding	4
ENSMUST00000128318	Clk2	ENSMUSG00000068917	protein_coding	3
ENSMUST00000215109	Clk3	ENSMUSG00000032316	protein_coding	9
ENSMUST00000148053	Clk4	ENSMUSG00000020385	protein_coding	11
ENSMUST00000075159	Clock	ENSMUSG00000029238	protein_coding	5
ENSMUST00000138231	Clp1	ENSMUSG00000027079	protein_coding	2
ENSMUST00000142803	Clpb	ENSMUSG00000001829	protein_coding	7
ENSMUST00000002735	Clpp	ENSMUSG00000002660	protein_coding	17
ENSMUST00000208554	Clptm1	ENSMUSG00000002981	protein_coding	7
ENSMUST00000022102	Clptm1l	ENSMUSG00000021610	protein_coding	13
ENSMUST00000148632	Clpx	ENSMUSG00000015357	protein_coding	9
ENSMUST00000048391	Clspn	ENSMUSG00000042489	protein_coding	4
ENSMUST00000162295	Clstn2	ENSMUSG00000032452	protein_coding	9
ENSMUST00000103186	Cltc	ENSMUSG00000047126	protein_coding	11
ENSMUST00000040881	Cluap1	ENSMUSG00000014232	protein_coding	16
ENSMUST00000026625	Clybl	ENSMUSG00000025545	protein_coding	14
ENSMUST00000044220	Cmc1	ENSMUSG00000039163	protein_coding	9
ENSMUST00000134356	Cmc2	ENSMUSG00000014633	protein_coding	8
ENSMUST00000231282	Cmss1	ENSMUSG00000022748	protein_coding	16
ENSMUST00000217637	Cmtm6	ENSMUSG00000032434	protein_coding	9
ENSMUST00000024816	Cmtr1	ENSMUSG00000024019	protein_coding	17
ENSMUST00000037096	Cnbd2	ENSMUSG00000038085	protein_coding	2
ENSMUST00000236125	Cndp2	ENSMUSG00000024644	protein_coding	18
ENSMUST00000146629	Cnih1	ENSMUSG00000015759	protein_coding	14
ENSMUST00000134115	Cnih4	ENSMUSG00000062169	protein_coding	1
ENSMUST00000112513	Cnksr2	ENSMUSG00000025658	protein_coding	X
ENSMUST00000029773	Cnn3	ENSMUSG00000053931	protein_coding	3
ENSMUST00000099373	Cnnm2	ENSMUSG00000064105	protein_coding	19
ENSMUST00000001166	Cnnm3	ENSMUSG00000001138	protein_coding	1
ENSMUST00000192530	Cnnm4	ENSMUSG00000037408	protein_coding	1
ENSMUST00000212323	Cnot1	ENSMUSG00000036550	protein_coding	8
ENSMUST00000070117	Cnot10	ENSMUSG00000056167	protein_coding	9
ENSMUST00000003219	Cnot11	ENSMUSG00000003135	protein_coding	1
ENSMUST00000202417	Cnot4	ENSMUSG00000038784	protein_coding	6
ENSMUST00000154500	Cnot6l	ENSMUSG00000034724	protein_coding	5
ENSMUST00000034012	Cnot7	ENSMUSG00000031601	protein_coding	8
ENSMUST00000087215	Cnot9	ENSMUSG00000026174	protein_coding	1
ENSMUST00000219836	Cnpy2	ENSMUSG00000025381	protein_coding	10
ENSMUST00000148656	Cnpy3	ENSMUSG00000023973	protein_coding	17
ENSMUST00000168089	Coa3	ENSMUSG00000017188	protein_coding	11
ENSMUST00000120454	COA4	ENSMUSG00000044881	protein_coding	7
ENSMUST00000120454	Coa4	ENSMUSG00000044881	protein_coding	7
ENSMUST00000211868	Coa6	ENSMUSG00000051671	protein_coding	8
ENSMUST00000147054	Coa7	ENSMUSG00000048351	protein_coding	4
ENSMUST00000163220	Coa8	ENSMUSG00000037787	protein_coding	12
ENSMUST00000205438	Cog7	ENSMUSG00000034951	protein_coding	7
ENSMUST00000034391	Cog8	ENSMUSG00000031916	protein_coding	8
ENSMUST00000183368	Col25a1	ENSMUSG00000058897	protein_coding	3
ENSMUST00000145974	Col5a3	ENSMUSG00000004098	protein_coding	9
ENSMUST00000140119	Col9a2	ENSMUSG00000028626	protein_coding	4
ENSMUST00000234965	Colec12	ENSMUSG00000036103	protein_coding	18
ENSMUST00000154519	Commd3	ENSMUSG00000051154	protein_coding	2
ENSMUST00000196241	Commd8	ENSMUSG00000029213	protein_coding	5
ENSMUST00000028584	Commd9	ENSMUSG00000027163	protein_coding	2
ENSMUST00000076894	Cop1	ENSMUSG00000040782	protein_coding	1
ENSMUST00000140363	Cope	ENSMUSG00000055681	protein_coding	8
ENSMUST00000133916	Copg2	ENSMUSG00000025607	protein_coding	6
ENSMUST00000033839	Coprs	ENSMUSG00000031458	protein_coding	8
ENSMUST00000110462	Cops2	ENSMUSG00000027206	protein_coding	2
ENSMUST00000123069	Cops4	ENSMUSG00000035297	protein_coding	5
ENSMUST00000191510	Cops8	ENSMUSG00000034432	protein_coding	1
ENSMUST00000097642	Cops9	ENSMUSG00000073616	protein_coding	1
ENSMUST00000100162	Copz1	ENSMUSG00000060992	protein_coding	15
ENSMUST00000027125	Coq10b	ENSMUSG00000025981	protein_coding	1
ENSMUST00000040421	Coq5	ENSMUSG00000041733	protein_coding	5
ENSMUST00000150391	Coq6	ENSMUSG00000021235	protein_coding	12
ENSMUST00000127700	Coq7	ENSMUSG00000030652	protein_coding	7
ENSMUST00000161814	Coq8a	ENSMUSG00000026489	protein_coding	1
ENSMUST00000128090	Coq8b	ENSMUSG00000003762	protein_coding	7
ENSMUST00000159871	Coq9	ENSMUSG00000031782	protein_coding	8
ENSMUST00000034285	Cotl1	ENSMUSG00000031827	protein_coding	8
ENSMUST00000049091	Cox10	ENSMUSG00000042148	protein_coding	11
ENSMUST00000238530	Cox14	ENSMUSG00000023020	protein_coding	15
ENSMUST00000169912	Cox16	ENSMUSG00000091803	protein_coding	12
ENSMUST00000148480	Cox18	ENSMUSG00000035505	protein_coding	5
ENSMUST00000027781	Cox20	ENSMUSG00000026500	protein_coding	1
ENSMUST00000213678	Cox5a	ENSMUSG00000000088	protein_coding	9
ENSMUST00000193235	Cox5b	ENSMUSG00000061518	protein_coding	1
ENSMUST00000193235	Cox5b-ps	ENSMUSG00000061518	protein_coding	1
ENSMUST00000153512	Cox6c	ENSMUSG00000014313	protein_coding	15
ENSMUST00000034881	Cox7a2	ENSMUSG00000032330	protein_coding	9
ENSMUST00000132233	Cox7c	ENSMUSG00000017778	protein_coding	13
ENSMUST00000237087	Cox8a	ENSMUSG00000035885	protein_coding	19
ENSMUST00000048967	Cpe	ENSMUSG00000037852	protein_coding	8
ENSMUST00000178892	Cpeb1	ENSMUSG00000025586	protein_coding	7
ENSMUST00000166713	Cpeb2	ENSMUSG00000039782	protein_coding	5
ENSMUST00000108254	Cpne3	ENSMUSG00000028228	protein_coding	4
ENSMUST00000064391	Cpne8	ENSMUSG00000052560	protein_coding	15
ENSMUST00000232176	Cpox	ENSMUSG00000022742	protein_coding	16
ENSMUST00000127972	Cpped1	ENSMUSG00000065979	protein_coding	16
ENSMUST00000047357	Cpsf2	ENSMUSG00000041781	protein_coding	12
ENSMUST00000238963	Cracd	ENSMUSG00000036377	protein_coding	5
ENSMUST00000087366	Creb1	ENSMUSG00000025958	protein_coding	1
ENSMUST00000159923	Creb3	ENSMUSG00000028466	protein_coding	4
ENSMUST00000041093	Creb3l2	ENSMUSG00000038648	protein_coding	6
ENSMUST00000204861	Creb5	ENSMUSG00000053007	protein_coding	6
ENSMUST00000046303	Crebl2	ENSMUSG00000032652	protein_coding	6
ENSMUST00000062519	Crebrf	ENSMUSG00000048249	protein_coding	17
ENSMUST00000061767	Crebzf	ENSMUSG00000051451	protein_coding	7
ENSMUST00000032422	Creld1	ENSMUSG00000030284	protein_coding	6
ENSMUST00000140912	Crem	ENSMUSG00000063889	protein_coding	18
ENSMUST00000147718	Crk	ENSMUSG00000017776	protein_coding	11
ENSMUST00000231228	Crkl	ENSMUSG00000006134	protein_coding	16
ENSMUST00000198960	Crlf2	ENSMUSG00000033467	protein_coding	5
ENSMUST00000103233	Crlf3	ENSMUSG00000017561	protein_coding	11
ENSMUST00000110122	Crls1	ENSMUSG00000027357	protein_coding	2
ENSMUST00000179029	Crnde	ENSMUSG00000031736	lncRNA	8
ENSMUST00000003720	Crot	ENSMUSG00000003623	protein_coding	5
ENSMUST00000076615	Crtc1	ENSMUSG00000003575	protein_coding	8
ENSMUST00000136970	Crtc2	ENSMUSG00000027936	protein_coding	3
ENSMUST00000020227	Cry1	ENSMUSG00000020038	protein_coding	10
ENSMUST00000090559	Cry2	ENSMUSG00000068742	protein_coding	2
ENSMUST00000194876	Cryz	ENSMUSG00000028199	protein_coding	3
ENSMUST00000218159	Cs	ENSMUSG00000005683	protein_coding	10
ENSMUST00000229770	Csad	ENSMUSG00000023044	protein_coding	15
ENSMUST00000199571	Csde1	ENSMUSG00000068823	protein_coding	3
ENSMUST00000002790	Cse1l	ENSMUSG00000002718	protein_coding	2
ENSMUST00000237286	Csf2ra	ENSMUSG00000059326	protein_coding	19
ENSMUST00000049344	Csgalnact2	ENSMUSG00000042042	protein_coding	6
ENSMUST00000165721	Csnk1a1	ENSMUSG00000024576	protein_coding	18
ENSMUST00000070575	Csnk1d	ENSMUSG00000025162	protein_coding	11
ENSMUST00000230599	Csnk1e	ENSMUSG00000022433	protein_coding	15
ENSMUST00000124688	Csnk1g1	ENSMUSG00000032384	protein_coding	9
ENSMUST00000079773	Csnk1g2	ENSMUSG00000003345	protein_coding	10
ENSMUST00000237880	Csnk1g3	ENSMUSG00000073563	protein_coding	18
ENSMUST00000212441	Csnk2a2	ENSMUSG00000046707	protein_coding	8
ENSMUST00000199736	Cspg5	ENSMUSG00000032482	protein_coding	9
ENSMUST00000145598	Csrnp3	ENSMUSG00000044647	protein_coding	2
ENSMUST00000027677	Csrp1	ENSMUSG00000026421	protein_coding	1
ENSMUST00000219840	Csrp2	ENSMUSG00000020186	protein_coding	10
ENSMUST00000149658	Cstf2	ENSMUSG00000031256	protein_coding	X
ENSMUST00000066039	Cstf2t	ENSMUSG00000053536	protein_coding	19
ENSMUST00000122900	Cstf3	ENSMUSG00000027176	protein_coding	2
ENSMUST00000201372	Ctbp1	ENSMUSG00000037373	protein_coding	5
ENSMUST00000196609	Ctbs	ENSMUSG00000028189	protein_coding	3
ENSMUST00000132679	Ctcf	ENSMUSG00000005698	protein_coding	8
ENSMUST00000036229	Ctdp1	ENSMUSG00000033323	protein_coding	18
ENSMUST00000165559	Ctif	ENSMUSG00000052928	protein_coding	18
ENSMUST00000236571	Ctnna1	ENSMUSG00000037815	protein_coding	18
ENSMUST00000159626	Ctnna2	ENSMUSG00000063063	protein_coding	6
ENSMUST00000105441	Ctnna3	ENSMUSG00000060843	protein_coding	10
ENSMUST00000154687	Ctnnb1	ENSMUSG00000006932	protein_coding	9
ENSMUST00000145312	Ctnnd1	ENSMUSG00000034101	protein_coding	2
ENSMUST00000226797	Ctnnd2	ENSMUSG00000022240	protein_coding	15
ENSMUST00000030381	Ctps	ENSMUSG00000028633	protein_coding	4
ENSMUST00000030381	Ctps1	ENSMUSG00000028633	protein_coding	4
ENSMUST00000152019	Ctr9	ENSMUSG00000005609	protein_coding	7
ENSMUST00000119694	Ctsf	ENSMUSG00000083282	protein_coding	19
ENSMUST00000151855	Ctu2	ENSMUSG00000049482	protein_coding	8
ENSMUST00000162301	Cul2	ENSMUSG00000024231	protein_coding	18
ENSMUST00000167293	Cul3	ENSMUSG00000004364	protein_coding	1
ENSMUST00000016681	Cul4b	ENSMUSG00000031095	protein_coding	X
ENSMUST00000145567	Cul7	ENSMUSG00000038545	protein_coding	17
ENSMUST00000236623	Cuta	ENSMUSG00000024194	protein_coding	17
ENSMUST00000112047	Cutc	ENSMUSG00000025193	protein_coding	19
ENSMUST00000175918	Cux1	ENSMUSG00000029705	protein_coding	5
ENSMUST00000213913	Cwc15	ENSMUSG00000004096	protein_coding	9
ENSMUST00000127351	Cwc22	ENSMUSG00000027014	protein_coding	2
ENSMUST00000018685	Cwc25	ENSMUSG00000018541	protein_coding	11
ENSMUST00000212644	Cwf19l2	ENSMUSG00000025898	protein_coding	9
ENSMUST00000114229	Cxadr	ENSMUSG00000022865	protein_coding	16
ENSMUST00000235169	Cxxc5	ENSMUSG00000046668	protein_coding	18
ENSMUST00000237564	Cyb561a3	ENSMUSG00000034445	protein_coding	19
ENSMUST00000235725	Cyb5a	ENSMUSG00000024646	protein_coding	18
ENSMUST00000108660	Cyb5d1	ENSMUSG00000044795	protein_coding	11
ENSMUST00000174724	Cyb5r4	ENSMUSG00000032872	protein_coding	9
ENSMUST00000149453	Cyb5rl	ENSMUSG00000028621	protein_coding	4
ENSMUST00000077766	Cycs	ENSMUSG00000063694	protein_coding	6
ENSMUST00000028430	Cyct	ENSMUSG00000056436	protein_coding	2
ENSMUST00000229524	Cyhr1	ENSMUSG00000053929	protein_coding	15
ENSMUST00000209532	Cyld	ENSMUSG00000036712	protein_coding	8
ENSMUST00000233437	Cyp39a1	ENSMUSG00000023963	protein_coding	17
ENSMUST00000221708	Cyp46a1	ENSMUSG00000021259	protein_coding	12
ENSMUST00000029080	Cypt12	ENSMUSG00000027564	protein_coding	3
ENSMUST00000056754	Cypt3	ENSMUSG00000048573	protein_coding	X
ENSMUST00000164532	Cyrib	ENSMUSG00000022378	protein_coding	15
ENSMUST00000235864	Cystm1	ENSMUSG00000046727	protein_coding	18
ENSMUST00000017276	Cyth1	ENSMUSG00000017132	protein_coding	11
ENSMUST00000209245	Cyth2	ENSMUSG00000003269	protein_coding	7
ENSMUST00000127715	Czib	ENSMUSG00000028608	protein_coding	4
ENSMUST00000181371	D030040B21Rik	ENSMUSG00000097744	lncRNA	1
ENSMUST00000062753	D030056L22Rik	ENSMUSG00000047044	protein_coding	19
ENSMUST00000020488	D10Wsu102e	ENSMUSG00000020255	protein_coding	10
ENSMUST00000042227	D11Wsu47e	ENSMUSG00000041623	protein_coding	11
ENSMUST00000221614	D130020L05Rik	ENSMUSG00000097121	lncRNA	12
ENSMUST00000141572	D130043K22Rik	ENSMUSG00000006711	protein_coding	13
ENSMUST00000232052	D16Ertd472e	ENSMUSG00000022864	protein_coding	16
ENSMUST00000124113	D230025D16Rik	ENSMUSG00000031889	protein_coding	8
ENSMUST00000112881	D2hgdh	ENSMUSG00000073609	protein_coding	1
ENSMUST00000026868	D3Ertd751e	ENSMUSG00000025766	protein_coding	3
ENSMUST00000140653	D5Ertd579e	ENSMUSG00000029190	protein_coding	5
ENSMUST00000139056	D730003I15Rik	ENSMUSG00000073478	lncRNA	1
ENSMUST00000159260	D730045A05Rik	ENSMUSG00000090263	lncRNA	18
ENSMUST00000223272	Daam1	ENSMUSG00000034574	protein_coding	12
ENSMUST00000067219	Dach2	ENSMUSG00000025592	protein_coding	X
ENSMUST00000193701	Dag1	ENSMUSG00000039952	protein_coding	9
ENSMUST00000125567	Dagla	ENSMUSG00000035735	protein_coding	19
ENSMUST00000195249	Dalrd3	ENSMUSG00000019039	protein_coding	9
ENSMUST00000186425	Dap	ENSMUSG00000039168	protein_coding	15
ENSMUST00000090938	Dap3	ENSMUSG00000068921	protein_coding	3
ENSMUST00000226059	Dapk1	ENSMUSG00000021559	protein_coding	13
ENSMUST00000178422	Dapk3	ENSMUSG00000034974	protein_coding	10
ENSMUST00000027602	Dars	ENSMUSG00000026356	protein_coding	1
ENSMUST00000027602	Dars1	ENSMUSG00000026356	protein_coding	1
ENSMUST00000149342	Daw1	ENSMUSG00000053161	protein_coding	1
ENSMUST00000092305	Dazap1	ENSMUSG00000069565	protein_coding	10
ENSMUST00000000356	Dazap2	ENSMUSG00000000346	protein_coding	15
ENSMUST00000233248	Dazl	ENSMUSG00000010592	protein_coding	17
ENSMUST00000171808	Dbf4	ENSMUSG00000002297	protein_coding	5
ENSMUST00000135937	Dbi	ENSMUSG00000026385	protein_coding	1
ENSMUST00000080885	Dbp	ENSMUSG00000059824	protein_coding	7
ENSMUST00000199614	Dbt	ENSMUSG00000000340	protein_coding	3
ENSMUST00000159645	Dcaf1	ENSMUSG00000040325	protein_coding	9
ENSMUST00000107798	Dcaf10	ENSMUSG00000035572	protein_coding	4
ENSMUST00000127991	Dcaf11	ENSMUSG00000022214	protein_coding	14
ENSMUST00000041367	Dcaf15	ENSMUSG00000037103	protein_coding	8
ENSMUST00000064141	Dcaf17	ENSMUSG00000041966	protein_coding	2
ENSMUST00000222502	Dcaf4	ENSMUSG00000021222	protein_coding	12
ENSMUST00000195394	Dcaf8	ENSMUSG00000026554	protein_coding	1
ENSMUST00000152965	Dcakd	ENSMUSG00000020935	protein_coding	11
ENSMUST00000031311	Dck	ENSMUSG00000029366	protein_coding	5
ENSMUST00000102988	Dclre1c	ENSMUSG00000026648	protein_coding	2
ENSMUST00000225518	Dcp1a	ENSMUSG00000021962	protein_coding	14
ENSMUST00000025350	Dcp2	ENSMUSG00000024472	protein_coding	18
ENSMUST00000119847	Dcps	ENSMUSG00000032040	protein_coding	9
ENSMUST00000217692	Dctn2	ENSMUSG00000025410	protein_coding	10
ENSMUST00000147120	Dctn3	ENSMUSG00000028447	protein_coding	4
ENSMUST00000223984	Dctn4	ENSMUSG00000024603	protein_coding	18
ENSMUST00000117243	Dctn6	ENSMUSG00000031516	protein_coding	8
ENSMUST00000035276	Dctpp1	ENSMUSG00000042462	protein_coding	7
ENSMUST00000059851	Dcun1d3	ENSMUSG00000048787	protein_coding	7
ENSMUST00000034499	Dcun1d5	ENSMUSG00000032002	protein_coding	9
ENSMUST00000138892	Dda1	ENSMUSG00000074247	protein_coding	8
ENSMUST00000029845	Ddah1	ENSMUSG00000028194	protein_coding	3
ENSMUST00000237318	Ddb1	ENSMUSG00000024740	protein_coding	19
ENSMUST00000211009	Ddhd2	ENSMUSG00000061313	protein_coding	8
ENSMUST00000207931	Ddias	ENSMUSG00000030641	protein_coding	7
ENSMUST00000030538	Ddost	ENSMUSG00000028757	protein_coding	4
ENSMUST00000135072	Ddrgk1	ENSMUSG00000068290	protein_coding	2
ENSMUST00000001716	Ddt	ENSMUSG00000001666	protein_coding	10
ENSMUST00000221623	Ddx1	ENSMUSG00000037149	protein_coding	12
ENSMUST00000065630	Ddx10	ENSMUSG00000053289	protein_coding	9
ENSMUST00000229877	Ddx17	ENSMUSG00000055065	protein_coding	15
ENSMUST00000040416	Ddx19a	ENSMUSG00000015023	protein_coding	8
ENSMUST00000040241	Ddx19b	ENSMUSG00000033658	protein_coding	8
ENSMUST00000132008	Ddx20	ENSMUSG00000027905	protein_coding	3
ENSMUST00000228973	Ddx23	ENSMUSG00000003360	protein_coding	15
ENSMUST00000109810	Ddx39a	ENSMUSG00000005481	protein_coding	8
ENSMUST00000075748	Ddx4	ENSMUSG00000021758	protein_coding	13
ENSMUST00000225783	Ddx41	ENSMUSG00000021494	protein_coding	13
ENSMUST00000127481	Ddx5	ENSMUSG00000020719	protein_coding	11
ENSMUST00000218224	Ddx50	ENSMUSG00000020076	protein_coding	10
ENSMUST00000136629	Ddx51	ENSMUSG00000029504	protein_coding	5
ENSMUST00000151446	Ddx56	ENSMUSG00000004393	protein_coding	11
ENSMUST00000129218	Ddx59	ENSMUSG00000026404	protein_coding	1
ENSMUST00000135150	Dedd	ENSMUSG00000013973	protein_coding	1
ENSMUST00000206750	Dedd2	ENSMUSG00000054499	protein_coding	7
ENSMUST00000135278	Dek	ENSMUSG00000021377	protein_coding	13
ENSMUST00000084738	Denn2b	ENSMUSG00000031024	protein_coding	7
ENSMUST00000102787	Dennd1a	ENSMUSG00000035392	protein_coding	2
ENSMUST00000200533	Dennd1b	ENSMUSG00000056268	protein_coding	1
ENSMUST00000084738	Dennd2b	ENSMUSG00000031024	protein_coding	7
ENSMUST00000166143	Dennd2c	ENSMUSG00000007379	protein_coding	3
ENSMUST00000213926	Dennd4a	ENSMUSG00000053641	protein_coding	9
ENSMUST00000045512	Dennd4c	ENSMUSG00000038024	protein_coding	4
ENSMUST00000037585	Dennd6a	ENSMUSG00000040818	protein_coding	14
ENSMUST00000163307	Depdc1b	ENSMUSG00000021697	protein_coding	13
ENSMUST00000195980	Depdc5	ENSMUSG00000037426	protein_coding	5
ENSMUST00000100660	Deptor	ENSMUSG00000022419	protein_coding	15
ENSMUST00000022993	Derl1	ENSMUSG00000022365	protein_coding	15
ENSMUST00000218718	Derl3	ENSMUSG00000009092	protein_coding	10
ENSMUST00000027783	Desi2	ENSMUSG00000026502	protein_coding	1
ENSMUST00000038281	Dexi	ENSMUSG00000038055	protein_coding	16
ENSMUST00000030816	Dffa	ENSMUSG00000028974	protein_coding	4
ENSMUST00000230894	Dgat1	ENSMUSG00000022555	protein_coding	15
ENSMUST00000151266	Dgcr6	ENSMUSG00000003531	protein_coding	16
ENSMUST00000232414	Dgcr8	ENSMUSG00000022718	protein_coding	16
ENSMUST00000027517	Dgkd	ENSMUSG00000070738	protein_coding	1
ENSMUST00000145302	Dgkk	ENSMUSG00000062393	protein_coding	X
ENSMUST00000153238	Dgkq	ENSMUSG00000004815	protein_coding	5
ENSMUST00000028667	Dgkz	ENSMUSG00000040479	protein_coding	2
ENSMUST00000113888	Dguok	ENSMUSG00000014554	protein_coding	6
ENSMUST00000125564	Dhcr7	ENSMUSG00000058454	protein_coding	7
ENSMUST00000105886	Dhdds	ENSMUSG00000012117	protein_coding	4
ENSMUST00000131107	Dhodh	ENSMUSG00000031730	protein_coding	8
ENSMUST00000128802	Dhrs1	ENSMUSG00000002332	protein_coding	14
ENSMUST00000092881	Dhrs13	ENSMUSG00000020834	protein_coding	11
ENSMUST00000031061	Dhx15	ENSMUSG00000029169	protein_coding	5
ENSMUST00000111991	Dhx30	ENSMUSG00000032480	protein_coding	9
ENSMUST00000108527	Dhx33	ENSMUSG00000040620	protein_coding	11
ENSMUST00000029336	Dhx36	ENSMUSG00000027770	protein_coding	3
ENSMUST00000042601	Dhx38	ENSMUSG00000037993	protein_coding	8
ENSMUST00000131798	Dhx40	ENSMUSG00000018425	protein_coding	11
ENSMUST00000086555	Dhx57	ENSMUSG00000035051	protein_coding	17
ENSMUST00000125409	Dhx8	ENSMUSG00000034931	protein_coding	11
ENSMUST00000188345	Dhx9	ENSMUSG00000042699	protein_coding	1
ENSMUST00000115634	Diaph1	ENSMUSG00000024456	protein_coding	18
ENSMUST00000037854	Diaph2	ENSMUSG00000034480	protein_coding	X
ENSMUST00000227666	Diaph3	ENSMUSG00000022021	protein_coding	14
ENSMUST00000041987	Dicer1	ENSMUSG00000041415	protein_coding	12
ENSMUST00000103054	Dido1	ENSMUSG00000038914	protein_coding	2
ENSMUST00000223870	Dimt1	ENSMUSG00000021692	protein_coding	13
ENSMUST00000160048	Dip2a	ENSMUSG00000020231	protein_coding	10
ENSMUST00000166299	Dip2c	ENSMUSG00000048264	protein_coding	13
ENSMUST00000145239	Dipk1a	ENSMUSG00000029270	protein_coding	5
ENSMUST00000074240	Dipk1b	ENSMUSG00000036186	protein_coding	2
ENSMUST00000113028	Dipk2a	ENSMUSG00000045414	protein_coding	9
ENSMUST00000042471	Dis3	ENSMUSG00000033166	protein_coding	14
ENSMUST00000121634	Dixdc1	ENSMUSG00000032064	protein_coding	9
ENSMUST00000131155	Dkc1	ENSMUSG00000031403	protein_coding	X
ENSMUST00000110857	Dld	ENSMUSG00000020664	protein_coding	12
ENSMUST00000225120	Dleu7	ENSMUSG00000048281	protein_coding	14
ENSMUST00000064477	Dlg1	ENSMUSG00000022770	protein_coding	16
ENSMUST00000208919	Dlg2	ENSMUSG00000052572	protein_coding	7
ENSMUST00000151020	Dlg3	ENSMUSG00000000881	protein_coding	X
ENSMUST00000232266	Dlg4	ENSMUSG00000020886	protein_coding	11
ENSMUST00000178773	Dlgap5	ENSMUSG00000037544	protein_coding	14
ENSMUST00000077338	Dmac2	ENSMUSG00000057229	protein_coding	7
ENSMUST00000021372	Dmac2l	ENSMUSG00000054894	protein_coding	12
ENSMUST00000135582	Dmap1	ENSMUSG00000009640	protein_coding	4
ENSMUST00000124071	Dmbx1	ENSMUSG00000028707	protein_coding	4
ENSMUST00000196370	Dmrt1i	ENSMUSG00000104600	lncRNA	5
ENSMUST00000141893	Dmrta2os	ENSMUSG00000085256	lncRNA	4
ENSMUST00000041772	Dmxl1	ENSMUSG00000037416	protein_coding	18
ENSMUST00000118600	Dmxl2	ENSMUSG00000041268	protein_coding	9
ENSMUST00000094897	Dnaaf3	ENSMUSG00000055809	protein_coding	7
ENSMUST00000026975	Dnaaf5	ENSMUSG00000025857	protein_coding	5
ENSMUST00000114040	Dnah6	ENSMUSG00000052861	protein_coding	6
ENSMUST00000160285	Dnai3	ENSMUSG00000043020	protein_coding	3
ENSMUST00000125442	Dnaja1	ENSMUSG00000028410	protein_coding	4
ENSMUST00000034138	Dnaja2	ENSMUSG00000031701	protein_coding	8
ENSMUST00000005620	Dnajb1	ENSMUSG00000005483	protein_coding	8
ENSMUST00000119972	Dnajb3	ENSMUSG00000081984	protein_coding	1
ENSMUST00000050073	Dnajb4	ENSMUSG00000028035	protein_coding	3
ENSMUST00000166495	Dnajc1	ENSMUSG00000026740	protein_coding	2
ENSMUST00000028392	Dnajc10	ENSMUSG00000027006	protein_coding	2
ENSMUST00000219508	Dnajc14	ENSMUSG00000025354	protein_coding	10
ENSMUST00000226459	Dnajc15	ENSMUSG00000022013	protein_coding	14
ENSMUST00000153880	Dnajc16	ENSMUSG00000040697	protein_coding	4
ENSMUST00000117223	Dnajc19	ENSMUSG00000027679	protein_coding	3
ENSMUST00000115195	Dnajc2	ENSMUSG00000029014	protein_coding	5
ENSMUST00000136591	Dnajc21	ENSMUSG00000044224	protein_coding	15
ENSMUST00000151581	Dnajc24	ENSMUSG00000027166	protein_coding	2
ENSMUST00000133731	Dnajc28	ENSMUSG00000039763	protein_coding	16
ENSMUST00000022734	Dnajc3	ENSMUSG00000022136	protein_coding	14
ENSMUST00000108797	Dnajc5	ENSMUSG00000000826	protein_coding	2
ENSMUST00000036383	Dnali1	ENSMUSG00000042707	protein_coding	4
ENSMUST00000061522	Dnd1	ENSMUSG00000044595	protein_coding	18
ENSMUST00000230980	Dnm1l	ENSMUSG00000022789	protein_coding	16
ENSMUST00000091087	Dnm2	ENSMUSG00000033335	protein_coding	9
ENSMUST00000172689	Dnmt3a	ENSMUSG00000020661	protein_coding	12
ENSMUST00000190005	Dnpep	ENSMUSG00000026209	protein_coding	1
ENSMUST00000046497	Dnph1	ENSMUSG00000040658	protein_coding	17
ENSMUST00000197215	Dnttip2	ENSMUSG00000039756	protein_coding	3
ENSMUST00000222798	Dock4	ENSMUSG00000035954	protein_coding	12
ENSMUST00000100299	Dock9	ENSMUSG00000025558	protein_coding	14
ENSMUST00000072751	Dohh	ENSMUSG00000078440	protein_coding	10
ENSMUST00000133991	Dolpp1	ENSMUSG00000026856	protein_coding	2
ENSMUST00000105336	Dot1l	ENSMUSG00000061589	protein_coding	10
ENSMUST00000138993	Dpf1	ENSMUSG00000030584	protein_coding	7
ENSMUST00000178756	Dpf3	ENSMUSG00000021221	protein_coding	12
ENSMUST00000044949	Dph1	ENSMUSG00000078789	protein_coding	11
ENSMUST00000030265	Dph2	ENSMUSG00000028540	protein_coding	4
ENSMUST00000112000	Dph3	ENSMUSG00000021905	protein_coding	14
ENSMUST00000055144	Dph6	ENSMUSG00000057147	protein_coding	2
ENSMUST00000128039	Dpm2	ENSMUSG00000026810	protein_coding	2
ENSMUST00000025851	Dpp3	ENSMUSG00000063904	protein_coding	19
ENSMUST00000028332	Dpp7	ENSMUSG00000026958	protein_coding	2
ENSMUST00000233059	Dpy30	ENSMUSG00000024067	protein_coding	17
ENSMUST00000101442	Dpysl5	ENSMUSG00000029168	protein_coding	5
ENSMUST00000113674	Drap1	ENSMUSG00000024914	protein_coding	19
ENSMUST00000125424	Drg1	ENSMUSG00000020457	protein_coding	11
ENSMUST00000169061	Drosha	ENSMUSG00000022191	protein_coding	15
ENSMUST00000056102	Dscam	ENSMUSG00000050272	protein_coding	16
ENSMUST00000189370	Dsel	ENSMUSG00000038702	protein_coding	1
ENSMUST00000103172	Dstn	ENSMUSG00000015932	protein_coding	2
ENSMUST00000188973	Dstyk	ENSMUSG00000042046	protein_coding	1
ENSMUST00000028917	Dtd1	ENSMUSG00000027430	protein_coding	2
ENSMUST00000193977	Dtl	ENSMUSG00000037474	protein_coding	1
ENSMUST00000163590	Dtwd2	ENSMUSG00000024505	protein_coding	18
ENSMUST00000130345	Dtx2	ENSMUSG00000004947	protein_coding	5
ENSMUST00000027503	Dtymk	ENSMUSG00000026281	protein_coding	1
ENSMUST00000053734	Duox2	ENSMUSG00000068452	protein_coding	2
ENSMUST00000143139	Dus1l	ENSMUSG00000025155	protein_coding	11
ENSMUST00000232684	Dus3l	ENSMUSG00000007603	protein_coding	17
ENSMUST00000219855	Dus4l	ENSMUSG00000020648	protein_coding	12
ENSMUST00000025025	Dusp1	ENSMUSG00000024190	protein_coding	17
ENSMUST00000032071	Dusp11	ENSMUSG00000030002	protein_coding	6
ENSMUST00000100857	Dusp16	ENSMUSG00000030203	protein_coding	6
ENSMUST00000091672	Dusp22	ENSMUSG00000069255	protein_coding	13
ENSMUST00000027826	Dusp23	ENSMUSG00000026544	protein_coding	1
ENSMUST00000033930	Dusp4	ENSMUSG00000031530	protein_coding	8
ENSMUST00000020118	Dusp6	ENSMUSG00000019960	protein_coding	10
ENSMUST00000172306	Dusp7	ENSMUSG00000053716	protein_coding	9
ENSMUST00000039926	Dusp8	ENSMUSG00000037887	protein_coding	7
ENSMUST00000051605	Dut	ENSMUSG00000027203	protein_coding	2
ENSMUST00000143457	Dvl1	ENSMUSG00000029071	protein_coding	4
ENSMUST00000019362	Dvl2	ENSMUSG00000020888	protein_coding	11
ENSMUST00000180043	Dxo	ENSMUSG00000040482	protein_coding	17
ENSMUST00000236220	Dym	ENSMUSG00000035765	protein_coding	18
ENSMUST00000018851	Dync1h1	ENSMUSG00000018707	protein_coding	12
ENSMUST00000047404	Dync1li1	ENSMUSG00000032435	protein_coding	9
ENSMUST00000048417	Dync2h1	ENSMUSG00000047193	protein_coding	9
ENSMUST00000113711	Dync2i2	ENSMUSG00000039715	protein_coding	2
ENSMUST00000020775	Dynll2	ENSMUSG00000020483	protein_coding	11
ENSMUST00000179569	Dynlt1	ENSMUSG00000096255	protein_coding	17
ENSMUST00000179569	Dynlt1b	ENSMUSG00000096255	protein_coding	17
ENSMUST00000131204	Dynlt2b	ENSMUSG00000014075	protein_coding	16
ENSMUST00000154091	Dynlt3	ENSMUSG00000031176	protein_coding	X
ENSMUST00000119878	Dyrk1a	ENSMUSG00000022897	protein_coding	16
ENSMUST00000172761	Dyrk1b	ENSMUSG00000002409	protein_coding	7
ENSMUST00000016670	Dyrk3	ENSMUSG00000016526	protein_coding	1
ENSMUST00000081904	Dysf	ENSMUSG00000033788	protein_coding	6
ENSMUST00000004055	Dzip1	ENSMUSG00000042156	protein_coding	14
ENSMUST00000135244	E030042O20Rik	ENSMUSG00000087222	lncRNA	2
ENSMUST00000129713	E130018N17Rik	ENSMUSG00000087648	lncRNA	2
ENSMUST00000139429	E130307A14Rik	ENSMUSG00000087177	lncRNA	10
ENSMUST00000052420	E130308A19Rik	ENSMUSG00000045071	protein_coding	4
ENSMUST00000102948	E2f3	ENSMUSG00000016477	protein_coding	13
ENSMUST00000029069	E2f5	ENSMUSG00000027552	protein_coding	3
ENSMUST00000058745	E2f8	ENSMUSG00000046179	protein_coding	7
ENSMUST00000186785	E330020D12Rik	ENSMUSG00000073538	lncRNA	1
ENSMUST00000160545	E430024P14Rik	ENSMUSG00000090069	lncRNA	17
ENSMUST00000226941	E4f1	ENSMUSG00000024137	protein_coding	17
ENSMUST00000228952	Eaf1	ENSMUSG00000021890	protein_coding	14
ENSMUST00000147053	Eaf2	ENSMUSG00000022838	protein_coding	16
ENSMUST00000163433	Eapp	ENSMUSG00000054302	protein_coding	12
ENSMUST00000227691	Ebag9	ENSMUSG00000022339	protein_coding	15
ENSMUST00000149495	Ebp	ENSMUSG00000031168	protein_coding	X
ENSMUST00000224412	Ecd	ENSMUSG00000021810	protein_coding	14
ENSMUST00000042658	Echdc3	ENSMUSG00000039063	protein_coding	2
ENSMUST00000024946	Eci1	ENSMUSG00000024132	protein_coding	17
ENSMUST00000149301	Ecpas	ENSMUSG00000050812	protein_coding	4
ENSMUST00000176535	Ect2	ENSMUSG00000027699	protein_coding	3
ENSMUST00000113783	Eda	ENSMUSG00000059327	protein_coding	X
ENSMUST00000142807	Edc3	ENSMUSG00000038957	protein_coding	9
ENSMUST00000089162	Edem1	ENSMUSG00000030104	protein_coding	6
ENSMUST00000034029	Ednra	ENSMUSG00000031616	protein_coding	8
ENSMUST00000051169	Edrf1	ENSMUSG00000039990	protein_coding	7
ENSMUST00000218088	Eea1	ENSMUSG00000036499	protein_coding	10
ENSMUST00000208643	Eed	ENSMUSG00000030619	protein_coding	7
ENSMUST00000042235	Eef1a1	ENSMUSG00000037742	protein_coding	9
ENSMUST00000022518	Eef1akmt1	ENSMUSG00000021951	protein_coding	14
ENSMUST00000033257	Eef1akmt2	ENSMUSG00000030960	protein_coding	7
ENSMUST00000126795	Eef1b	ENSMUSG00000025967	protein_coding	1
ENSMUST00000126795	Eef1b2	ENSMUSG00000025967	protein_coding	1
ENSMUST00000145764	Eef1d	ENSMUSG00000055762	protein_coding	15
ENSMUST00000224487	Eef1e1	ENSMUSG00000001707	protein_coding	13
ENSMUST00000122932	Eef1g	ENSMUSG00000071644	protein_coding	19
ENSMUST00000047864	Eef2	ENSMUSG00000034994	protein_coding	10
ENSMUST00000140718	Eef2kmt	ENSMUSG00000022544	protein_coding	16
ENSMUST00000040677	Eepd1	ENSMUSG00000036611	protein_coding	9
ENSMUST00000229121	Efcab1	ENSMUSG00000068617	protein_coding	16
ENSMUST00000221801	Efcab11	ENSMUSG00000021176	protein_coding	12
ENSMUST00000074425	Efcab14	ENSMUSG00000034210	protein_coding	4
ENSMUST00000126656	Efcab8	ENSMUSG00000044083	protein_coding	2
ENSMUST00000167855	Efemp2	ENSMUSG00000024909	protein_coding	19
ENSMUST00000036854	Efhd2	ENSMUSG00000040659	protein_coding	4
ENSMUST00000029673	Efna3	ENSMUSG00000028039	protein_coding	3
ENSMUST00000052839	Efnb1	ENSMUSG00000031217	protein_coding	X
ENSMUST00000004036	Efnb3	ENSMUSG00000003934	protein_coding	11
ENSMUST00000111178	Efr3b	ENSMUSG00000020658	protein_coding	12
ENSMUST00000148605	EG433182	ENSMUSG00000063524	protein_coding	4
ENSMUST00000199615	Egf	ENSMUSG00000028017	protein_coding	3
ENSMUST00000020329	Egfr	ENSMUSG00000020122	protein_coding	11
ENSMUST00000134906	Egln2	ENSMUSG00000058709	protein_coding	7
ENSMUST00000165033	Egr1	ENSMUSG00000038418	protein_coding	18
ENSMUST00000048289	Egr2	ENSMUSG00000037868	protein_coding	10
ENSMUST00000180360	Ehbp1	ENSMUSG00000042302	protein_coding	11
ENSMUST00000148073	Ehd4	ENSMUSG00000027293	protein_coding	2
ENSMUST00000150379	Ehmt1	ENSMUSG00000036893	protein_coding	2
ENSMUST00000115086	Ei24	ENSMUSG00000062762	protein_coding	9
ENSMUST00000151513	Eif1	ENSMUSG00000035530	protein_coding	11
ENSMUST00000078079	Eif1a	ENSMUSG00000057561	protein_coding	18
ENSMUST00000137469	Eif2a	ENSMUSG00000027810	protein_coding	3
ENSMUST00000162950	Eif2ak3	ENSMUSG00000031668	protein_coding	6
ENSMUST00000106448	Eif2b3	ENSMUSG00000028683	protein_coding	4
ENSMUST00000003320	Eif2b5	ENSMUSG00000003235	protein_coding	16
ENSMUST00000099173	Eif2s2	ENSMUSG00000074656	protein_coding	2
ENSMUST00000025955	Eif3a	ENSMUSG00000024991	protein_coding	19
ENSMUST00000205949	Eif3c	ENSMUSG00000030738	protein_coding	7
ENSMUST00000100484	Eif3d	ENSMUSG00000016554	protein_coding	15
ENSMUST00000033342	Eif3f	ENSMUSG00000031029	protein_coding	7
ENSMUST00000213454	Eif3g	ENSMUSG00000070319	protein_coding	9
ENSMUST00000207762	Eif3k	ENSMUSG00000053565	protein_coding	7
ENSMUST00000111110	Eif3m	ENSMUSG00000027170	protein_coding	2
ENSMUST00000128519	Eif4a1	ENSMUSG00000059796	protein_coding	11
ENSMUST00000141392	Eif4a2	ENSMUSG00000022884	protein_coding	16
ENSMUST00000229400	Eif4b	ENSMUSG00000058655	protein_coding	15
ENSMUST00000200239	Eif4e	ENSMUSG00000028156	protein_coding	3
ENSMUST00000113231	Eif4e2	ENSMUSG00000026254	protein_coding	1
ENSMUST00000020288	Eif4ebp2	ENSMUSG00000020091	protein_coding	10
ENSMUST00000036765	Eif4ebp3	ENSMUSG00000090264	protein_coding	18
ENSMUST00000115457	Eif4g1	ENSMUSG00000045983	protein_coding	16
ENSMUST00000159305	Eif4g2	ENSMUSG00000005610	protein_coding	7
ENSMUST00000200874	Eif4h	ENSMUSG00000040731	protein_coding	5
ENSMUST00000050993	Eif5	ENSMUSG00000021282	protein_coding	12
ENSMUST00000108612	Eif5a	ENSMUSG00000078812	protein_coding	11
ENSMUST00000060500	Eif5a2	ENSMUSG00000050192	protein_coding	3
ENSMUST00000008633	Elavl2	ENSMUSG00000008489	protein_coding	4
ENSMUST00000195432	Elf2	ENSMUSG00000037174	protein_coding	3
ENSMUST00000210155	Ell	ENSMUSG00000070002	protein_coding	8
ENSMUST00000222194	Ell2	ENSMUSG00000001542	protein_coding	13
ENSMUST00000053902	Elmod2	ENSMUSG00000035151	protein_coding	8
ENSMUST00000030427	Eloa	ENSMUSG00000028668	protein_coding	4
ENSMUST00000233483	Elob	ENSMUSG00000055839	protein_coding	17
ENSMUST00000021793	Elovl2	ENSMUSG00000021364	protein_coding	13
ENSMUST00000034904	Elovl5	ENSMUSG00000032349	protein_coding	9
ENSMUST00000030140	Elp1	ENSMUSG00000028431	protein_coding	4
ENSMUST00000234484	Elp2	ENSMUSG00000024271	protein_coding	18
ENSMUST00000148441	Elp4	ENSMUSG00000027167	protein_coding	2
ENSMUST00000127437	Elp5	ENSMUSG00000018565	protein_coding	11
ENSMUST00000119197	Emd	ENSMUSG00000001964	protein_coding	X
ENSMUST00000117338	Eml2	ENSMUSG00000040811	protein_coding	7
ENSMUST00000049503	Eml4	ENSMUSG00000032624	protein_coding	17
ENSMUST00000223282	Eml5	ENSMUSG00000051166	protein_coding	12
ENSMUST00000058902	Eml6	ENSMUSG00000044072	protein_coding	11
ENSMUST00000205276	Emsy	ENSMUSG00000035401	protein_coding	7
ENSMUST00000041623	Enc1	ENSMUSG00000041773	protein_coding	13
ENSMUST00000015481	Endog	ENSMUSG00000015337	protein_coding	2
ENSMUST00000027992	Enkur	ENSMUSG00000026679	protein_coding	2
ENSMUST00000148605	Eno1	ENSMUSG00000063524	protein_coding	4
ENSMUST00000054280	Eno4	ENSMUSG00000048029	protein_coding	19
ENSMUST00000155770	Enox2	ENSMUSG00000031109	protein_coding	X
ENSMUST00000024757	Enpp4	ENSMUSG00000023961	protein_coding	17
ENSMUST00000037983	Ensa	ENSMUSG00000038619	protein_coding	3
ENSMUST00000139723	Entpd6	ENSMUSG00000033068	protein_coding	2
ENSMUST00000189338	Ep300	ENSMUSG00000055024	protein_coding	15
ENSMUST00000024954	Epas1	ENSMUSG00000024140	protein_coding	17
ENSMUST00000105981	Epb41	ENSMUSG00000028906	protein_coding	4
ENSMUST00000218903	Epb41l2	ENSMUSG00000019978	protein_coding	10
ENSMUST00000027632	Epb41l5	ENSMUSG00000026383	protein_coding	1
ENSMUST00000115870	Epc1	ENSMUSG00000024240	protein_coding	18
ENSMUST00000092123	Epc2	ENSMUSG00000069495	protein_coding	2
ENSMUST00000044622	Epg5	ENSMUSG00000039840	protein_coding	18
ENSMUST00000029964	Epha7	ENSMUSG00000028289	protein_coding	4
ENSMUST00000006112	Ephb3	ENSMUSG00000005958	protein_coding	16
ENSMUST00000114732	Ephb6	ENSMUSG00000029869	protein_coding	6
ENSMUST00000049146	Ephx4	ENSMUSG00000033805	protein_coding	5
ENSMUST00000060711	Epm2aip1	ENSMUSG00000046785	protein_coding	9
ENSMUST00000146317	Epn1	ENSMUSG00000035203	protein_coding	7
ENSMUST00000052281	Epop	ENSMUSG00000043439	protein_coding	11
ENSMUST00000192284	Eprs	ENSMUSG00000026615	protein_coding	1
ENSMUST00000192284	Eprs1	ENSMUSG00000026615	protein_coding	1
ENSMUST00000176251	Eps15	ENSMUSG00000028552	protein_coding	4
ENSMUST00000163643	Eps15l1	ENSMUSG00000006276	protein_coding	8
ENSMUST00000210327	Erc2	ENSMUSG00000040640	protein_coding	14
ENSMUST00000136055	Ercc2	ENSMUSG00000030400	protein_coding	7
ENSMUST00000025241	Ercc3	ENSMUSG00000024382	protein_coding	18
ENSMUST00000188376	Ercc5	ENSMUSG00000026048	protein_coding	1
ENSMUST00000056904	Ercc6l	ENSMUSG00000051220	protein_coding	X
ENSMUST00000021926	Ercc6l2	ENSMUSG00000021470	protein_coding	13
ENSMUST00000045847	Erf	ENSMUSG00000040857	protein_coding	7
ENSMUST00000144707	Ergic3	ENSMUSG00000005881	protein_coding	2
ENSMUST00000106799	Ern1	ENSMUSG00000020715	protein_coding	11
ENSMUST00000221739	Ero1b	ENSMUSG00000057069	protein_coding	13
ENSMUST00000030811	Errfi1	ENSMUSG00000028967	protein_coding	4
ENSMUST00000234151	Esco1	ENSMUSG00000024293	protein_coding	18
ENSMUST00000225853	Esco2	ENSMUSG00000022034	protein_coding	14
ENSMUST00000175712	Esd	ENSMUSG00000021996	protein_coding	14
ENSMUST00000145192	Esrra	ENSMUSG00000024955	protein_coding	19
ENSMUST00000167891	Esrrb	ENSMUSG00000021255	protein_coding	12
ENSMUST00000003621	Ess2	ENSMUSG00000003527	protein_coding	16
ENSMUST00000220720	Esyt2	ENSMUSG00000021171	protein_coding	12
ENSMUST00000148496	Etaa1os	ENSMUSG00000086468	lncRNA	11
ENSMUST00000025218	Etf1	ENSMUSG00000024360	protein_coding	18
ENSMUST00000153186	Etfa	ENSMUSG00000032314	protein_coding	9
ENSMUST00000032413	Etnk1	ENSMUSG00000030275	protein_coding	6
ENSMUST00000034534	Ets1	ENSMUSG00000032035	protein_coding	9
ENSMUST00000233499	Ets2	ENSMUSG00000022895	protein_coding	16
ENSMUST00000161164	Etv1	ENSMUSG00000004151	protein_coding	12
ENSMUST00000079601	Etv5	ENSMUSG00000013089	protein_coding	16
ENSMUST00000111963	Etv6	ENSMUSG00000030199	protein_coding	6
ENSMUST00000205748	EU599041	ENSMUSG00000074887	lncRNA	7
ENSMUST00000232052	Eurl	ENSMUSG00000022864	protein_coding	16
ENSMUST00000155955	Evi5	ENSMUSG00000011831	protein_coding	5
ENSMUST00000077735	Evl	ENSMUSG00000021262	protein_coding	12
ENSMUST00000102930	Ewsr1	ENSMUSG00000009079	protein_coding	11
ENSMUST00000193822	Exo1	ENSMUSG00000039748	protein_coding	1
ENSMUST00000113493	Exoc1	ENSMUSG00000036435	protein_coding	5
ENSMUST00000090381	Exoc4	ENSMUSG00000029763	protein_coding	6
ENSMUST00000162821	Exoc6b	ENSMUSG00000033769	protein_coding	6
ENSMUST00000215819	Exog	ENSMUSG00000042787	protein_coding	9
ENSMUST00000097781	Exosc10	ENSMUSG00000017264	protein_coding	4
ENSMUST00000167515	Exosc4	ENSMUSG00000034259	protein_coding	15
ENSMUST00000154787	Exosc8	ENSMUSG00000027752	protein_coding	3
ENSMUST00000029269	Exosc9	ENSMUSG00000027714	protein_coding	3
ENSMUST00000125407	Ext2	ENSMUSG00000027198	protein_coding	2
ENSMUST00000145945	Extl2	ENSMUSG00000027963	protein_coding	3
ENSMUST00000145668	Eya3	ENSMUSG00000028886	protein_coding	4
ENSMUST00000219315	Eya4	ENSMUSG00000010461	protein_coding	10
ENSMUST00000114618	Ezh2	ENSMUSG00000029687	protein_coding	6
ENSMUST00000162463	Fa2h	ENSMUSG00000033579	protein_coding	8
ENSMUST00000150614	Faah	ENSMUSG00000034171	protein_coding	4
ENSMUST00000154597	Faap24	ENSMUSG00000030493	protein_coding	7
ENSMUST00000033394	Fadd	ENSMUSG00000031077	protein_coding	7
ENSMUST00000237221	Fads1	ENSMUSG00000010663	protein_coding	19
ENSMUST00000143217	Faf1	ENSMUSG00000010517	protein_coding	4
ENSMUST00000026991	Faf2	ENSMUSG00000025873	protein_coding	13
ENSMUST00000133512	Fam102a	ENSMUSG00000039157	protein_coding	2
ENSMUST00000046924	Fam102b	ENSMUSG00000040339	protein_coding	3
ENSMUST00000115053	Fam107b	ENSMUSG00000026655	protein_coding	2
ENSMUST00000141479	Fam110b	ENSMUSG00000049119	protein_coding	4
ENSMUST00000132357	Fam117a	ENSMUSG00000038893	protein_coding	11
ENSMUST00000099556	Fam122a	ENSMUSG00000074922	protein_coding	19
ENSMUST00000030849	Fam126a	ENSMUSG00000028995	protein_coding	5
ENSMUST00000128273	Fam131a	ENSMUSG00000050821	protein_coding	16
ENSMUST00000199666	Fam133b	ENSMUSG00000058503	protein_coding	5
ENSMUST00000185525	Fam135a	ENSMUSG00000026153	protein_coding	1
ENSMUST00000204893	Fam136a	ENSMUSG00000057497	protein_coding	6
ENSMUST00000225299	Fam151b	ENSMUSG00000034334	protein_coding	13
ENSMUST00000237170	Fam160b1	ENSMUSG00000033478	protein_coding	19
ENSMUST00000020064	Fam162b	ENSMUSG00000019909	protein_coding	10
ENSMUST00000208013	Fam168a	ENSMUSG00000029461	protein_coding	7
ENSMUST00000062934	Fam171a1	ENSMUSG00000050530	protein_coding	2
ENSMUST00000051454	Fam171b	ENSMUSG00000048388	protein_coding	2
ENSMUST00000163257	Fam172a	ENSMUSG00000064138	protein_coding	13
ENSMUST00000119118	Fam189a1	ENSMUSG00000030518	protein_coding	7
ENSMUST00000180376	Fam193a	ENSMUSG00000037210	protein_coding	5
ENSMUST00000235293	Fam204a	ENSMUSG00000057858	protein_coding	19
ENSMUST00000122424	Fam20b	ENSMUSG00000033557	protein_coding	1
ENSMUST00000042852	Fam210a	ENSMUSG00000038121	protein_coding	18
ENSMUST00000146276	Fam219a	ENSMUSG00000028439	protein_coding	4
ENSMUST00000134786	Fam221a	ENSMUSG00000047115	protein_coding	6
ENSMUST00000130983	Fam222a	ENSMUSG00000041930	protein_coding	5
ENSMUST00000155571	Fam222b	ENSMUSG00000037750	protein_coding	11
ENSMUST00000156413	Fam227b	ENSMUSG00000027209	protein_coding	2
ENSMUST00000234687	Fam234a	ENSMUSG00000024187	protein_coding	17
ENSMUST00000003123	Fam32a	ENSMUSG00000003039	protein_coding	8
ENSMUST00000114141	Fam3a	ENSMUSG00000031399	protein_coding	X
ENSMUST00000231414	Fam3b	ENSMUSG00000022938	protein_coding	16
ENSMUST00000137705	Fam53a	ENSMUSG00000037339	protein_coding	5
ENSMUST00000235929	Fam53c	ENSMUSG00000034300	protein_coding	18
ENSMUST00000206195	Fam71e1	ENSMUSG00000051113	protein_coding	7
ENSMUST00000030696	Fam76a	ENSMUSG00000028878	protein_coding	4
ENSMUST00000129861	Fam76b	ENSMUSG00000037808	protein_coding	9
ENSMUST00000029183	Fam83d	ENSMUSG00000027654	protein_coding	2
ENSMUST00000037270	Fam91a1	ENSMUSG00000037119	protein_coding	15
ENSMUST00000154416	Fam92a	ENSMUSG00000028218	protein_coding	4
ENSMUST00000112507	Fam98a	ENSMUSG00000002017	protein_coding	17
ENSMUST00000138084	Fam98c	ENSMUSG00000030590	protein_coding	7
ENSMUST00000161977	Fancc	ENSMUSG00000021461	protein_coding	13
ENSMUST00000233705	Fance	ENSMUSG00000007570	protein_coding	17
ENSMUST00000123845	Far1	ENSMUSG00000030759	protein_coding	7
ENSMUST00000122402	Farp2	ENSMUSG00000034066	protein_coding	1
ENSMUST00000225525	Fars2	ENSMUSG00000021420	protein_coding	13
ENSMUST00000109754	Farsa	ENSMUSG00000003808	protein_coding	8
ENSMUST00000140776	Fastkd1	ENSMUSG00000027086	protein_coding	2
ENSMUST00000237840	Fau	ENSMUSG00000038274	protein_coding	19
ENSMUST00000042405	Fbl	ENSMUSG00000046865	protein_coding	7
ENSMUST00000205432	Fbrs	ENSMUSG00000042423	protein_coding	7
ENSMUST00000155301	Fbxl12	ENSMUSG00000066892	protein_coding	9
ENSMUST00000024761	Fbxl17	ENSMUSG00000023965	protein_coding	17
ENSMUST00000128668	Fbxl21	ENSMUSG00000035509	protein_coding	13
ENSMUST00000144141	Fbxl3	ENSMUSG00000022124	protein_coding	14
ENSMUST00000185029	Fbxl4	ENSMUSG00000040410	protein_coding	4
ENSMUST00000196483	Fbxl5	ENSMUSG00000039753	protein_coding	5
ENSMUST00000059204	Fbxl7	ENSMUSG00000043556	protein_coding	15
ENSMUST00000052236	Fbxo10	ENSMUSG00000048232	protein_coding	4
ENSMUST00000235112	Fbxo11	ENSMUSG00000005371	protein_coding	17
ENSMUST00000192544	Fbxo28	ENSMUSG00000047539	protein_coding	1
ENSMUST00000059018	Fbxo31	ENSMUSG00000052934	protein_coding	8
ENSMUST00000022986	Fbxo32	ENSMUSG00000022358	protein_coding	15
ENSMUST00000043204	Fbxo33	ENSMUSG00000035329	protein_coding	12
ENSMUST00000095941	Fbxo34	ENSMUSG00000037536	protein_coding	14
ENSMUST00000042732	Fbxo45	ENSMUSG00000035764	protein_coding	16
ENSMUST00000053109	Fbxo46	ENSMUSG00000050428	protein_coding	7
ENSMUST00000093939	Fbxo47	ENSMUSG00000070336	protein_coding	11
ENSMUST00000109635	Fbxo48	ENSMUSG00000044966	protein_coding	11
ENSMUST00000019907	Fbxo5	ENSMUSG00000019773	protein_coding	10
ENSMUST00000159099	Fbxo9	ENSMUSG00000001366	protein_coding	9
ENSMUST00000143290	Fbxw11	ENSMUSG00000020271	protein_coding	11
ENSMUST00000113080	Fbxw2	ENSMUSG00000035949	protein_coding	2
ENSMUST00000126601	Fbxw5	ENSMUSG00000015095	protein_coding	2
ENSMUST00000151410	Fbxw7	ENSMUSG00000028086	protein_coding	3
ENSMUST00000049474	Fbxw8	ENSMUSG00000032867	protein_coding	5
ENSMUST00000145479	Fbxw9	ENSMUSG00000008167	protein_coding	8
ENSMUST00000099277	Fcho2	ENSMUSG00000041685	protein_coding	13
ENSMUST00000145802	Fchsd2	ENSMUSG00000030691	protein_coding	7
ENSMUST00000196921	Fdps	ENSMUSG00000059743	protein_coding	3
ENSMUST00000034552	Fdx1	ENSMUSG00000032051	protein_coding	9
ENSMUST00000176619	Fdxacb1	ENSMUSG00000037845	protein_coding	9
ENSMUST00000235766	Fech	ENSMUSG00000024588	protein_coding	18
ENSMUST00000060253	Fem1a	ENSMUSG00000043683	protein_coding	17
ENSMUST00000060253	Fem1aa	ENSMUSG00000043683	protein_coding	17
ENSMUST00000036226	Fem1c	ENSMUSG00000033319	protein_coding	18
ENSMUST00000232945	Fer	ENSMUSG00000000127	protein_coding	17
ENSMUST00000161500	Fez1	ENSMUSG00000032118	protein_coding	9
ENSMUST00000026296	Fgd1	ENSMUSG00000025265	protein_coding	X
ENSMUST00000020208	Fgd6	ENSMUSG00000020021	protein_coding	10
ENSMUST00000232352	Fgf12	ENSMUSG00000022523	protein_coding	16
ENSMUST00000067404	Fgfr1op2	ENSMUSG00000040242	protein_coding	6
ENSMUST00000112560	Fgfrl1	ENSMUSG00000008090	protein_coding	5
ENSMUST00000027810	Fh	ENSMUSG00000026526	protein_coding	1
ENSMUST00000027810	Fh1	ENSMUSG00000026526	protein_coding	1
ENSMUST00000107689	Fhdc1	ENSMUSG00000041842	protein_coding	3
ENSMUST00000106199	Fhl3	ENSMUSG00000032643	protein_coding	4
ENSMUST00000065698	Ficd	ENSMUSG00000053334	protein_coding	5
ENSMUST00000171938	Fignl1	ENSMUSG00000035455	protein_coding	11
ENSMUST00000239133	Filip1	ENSMUSG00000034898	protein_coding	9
ENSMUST00000159414	Filip1l	ENSMUSG00000043336	protein_coding	16
ENSMUST00000080164	Fip1l1	ENSMUSG00000029227	protein_coding	5
ENSMUST00000124842	Firre	ENSMUSG00000085396	lncRNA	X
ENSMUST00000111094	Fis1	ENSMUSG00000019054	protein_coding	5
ENSMUST00000209060	Fiz1	ENSMUSG00000061374	protein_coding	7
ENSMUST00000003445	Fkbp11	ENSMUSG00000003355	protein_coding	15
ENSMUST00000084528	Fkbp15	ENSMUSG00000066151	protein_coding	4
ENSMUST00000126670	Fkbp1a	ENSMUSG00000032966	protein_coding	2
ENSMUST00000237119	Fkbp2	ENSMUSG00000056629	protein_coding	19
ENSMUST00000221166	Fkbp3	ENSMUSG00000020949	protein_coding	12
ENSMUST00000151796	Fkbp4	ENSMUSG00000030357	protein_coding	6
ENSMUST00000079413	Fkbp5	ENSMUSG00000024222	protein_coding	17
ENSMUST00000201784	Fkbp6	ENSMUSG00000040013	protein_coding	5
ENSMUST00000119353	Fkbp8	ENSMUSG00000019428	protein_coding	8
ENSMUST00000036720	Fkbpl	ENSMUSG00000033739	protein_coding	17
ENSMUST00000205677	Fkrp	ENSMUSG00000048920	protein_coding	7
ENSMUST00000050398	Flad1	ENSMUSG00000042642	protein_coding	3
ENSMUST00000149124	Flicr	ENSMUSG00000039545	lncRNA	X
ENSMUST00000144429	Flna	ENSMUSG00000031328	protein_coding	X
ENSMUST00000173628	Flot1	ENSMUSG00000059714	protein_coding	17
ENSMUST00000209612	Flt3l	ENSMUSG00000110206	protein_coding	7
ENSMUST00000209612	Flt3lg	ENSMUSG00000110206	protein_coding	7
ENSMUST00000192666	Flvcr1	ENSMUSG00000066595	protein_coding	1
ENSMUST00000226460	Flywch1	ENSMUSG00000040097	protein_coding	17
ENSMUST00000099576	Fmn1	ENSMUSG00000044042	protein_coding	2
ENSMUST00000140283	Fmo5	ENSMUSG00000028088	protein_coding	3
ENSMUST00000127954	Fmr1	ENSMUSG00000000838	protein_coding	X
ENSMUST00000038096	Fn3krp	ENSMUSG00000039253	protein_coding	11
ENSMUST00000162947	Fnbp1l	ENSMUSG00000039735	protein_coding	3
ENSMUST00000123314	Fnbp4	ENSMUSG00000008200	protein_coding	2
ENSMUST00000162825	Fndc3a	ENSMUSG00000033487	protein_coding	14
ENSMUST00000191684	Fndc3b	ENSMUSG00000039286	protein_coding	3
ENSMUST00000076136	Fnip2	ENSMUSG00000061175	protein_coding	3
ENSMUST00000097992	Focad	ENSMUSG00000038368	protein_coding	4
ENSMUST00000021674	Fos	ENSMUSG00000021250	protein_coding	12
ENSMUST00000207716	Fosb	ENSMUSG00000003545	protein_coding	7
ENSMUST00000201110	Fosl2	ENSMUSG00000029135	protein_coding	5
ENSMUST00000062292	Foxc1	ENSMUSG00000050295	protein_coding	13
ENSMUST00000161196	Foxj3	ENSMUSG00000032998	protein_coding	4
ENSMUST00000106113	Foxk2	ENSMUSG00000039275	protein_coding	11
ENSMUST00000053764	Foxo1	ENSMUSG00000044167	protein_coding	3
ENSMUST00000102656	Foxo6	ENSMUSG00000052135	protein_coding	4
ENSMUST00000127996	Foxred1	ENSMUSG00000039048	protein_coding	9
ENSMUST00000059231	Frat2	ENSMUSG00000047604	protein_coding	19
ENSMUST00000091137	Frem2	ENSMUSG00000037016	protein_coding	3
ENSMUST00000128428	Frmd5	ENSMUSG00000027238	protein_coding	2
ENSMUST00000057859	Frmd6	ENSMUSG00000048285	protein_coding	12
ENSMUST00000219104	Frs2	ENSMUSG00000020170	protein_coding	10
ENSMUST00000156118	Frs3	ENSMUSG00000023266	protein_coding	17
ENSMUST00000101127	Fryl	ENSMUSG00000070733	protein_coding	5
ENSMUST00000011733	Fsd1	ENSMUSG00000011589	protein_coding	17
ENSMUST00000114928	Fsip2l	ENSMUSG00000079606	protein_coding	X
ENSMUST00000159686	Fstl5	ENSMUSG00000034098	protein_coding	3
ENSMUST00000025563	Fth1	ENSMUSG00000024661	protein_coding	19
ENSMUST00000210106	Ftl1	ENSMUSG00000050708	protein_coding	7
ENSMUST00000143729	Ftsj3	ENSMUSG00000020706	protein_coding	11
ENSMUST00000113482	Fubp3	ENSMUSG00000026843	protein_coding	2
ENSMUST00000030434	Fuca1	ENSMUSG00000028673	protein_coding	4
ENSMUST00000142638	Fundc1	ENSMUSG00000025040	protein_coding	X
ENSMUST00000137464	Fus	ENSMUSG00000030795	protein_coding	7
ENSMUST00000171770	Fut8	ENSMUSG00000021065	protein_coding	12
ENSMUST00000167354	Fxr1	ENSMUSG00000027680	protein_coding	3
ENSMUST00000018909	Fxr2	ENSMUSG00000018765	protein_coding	11
ENSMUST00000206030	Fxyd1	ENSMUSG00000036570	protein_coding	7
ENSMUST00000184082	Fyco1	ENSMUSG00000025241	protein_coding	9
ENSMUST00000099967	Fyn	ENSMUSG00000019843	protein_coding	10
ENSMUST00000145146	Fyttd1	ENSMUSG00000022800	protein_coding	16
ENSMUST00000054294	Fzd1	ENSMUSG00000044674	protein_coding	5
ENSMUST00000058755	Fzd4	ENSMUSG00000049791	protein_coding	7
ENSMUST00000114246	Fzd7	ENSMUSG00000041075	protein_coding	1
ENSMUST00000041080	Fzd8	ENSMUSG00000036904	protein_coding	18
ENSMUST00000138343	Fzr1	ENSMUSG00000020235	protein_coding	10
ENSMUST00000119211	G2e3	ENSMUSG00000035293	protein_coding	12
ENSMUST00000018727	G3bp1	ENSMUSG00000018583	protein_coding	11
ENSMUST00000201820	G3bp2	ENSMUSG00000029405	protein_coding	5
ENSMUST00000144443	Gabarap	ENSMUSG00000018567	protein_coding	11
ENSMUST00000174347	Gabbr1	ENSMUSG00000024462	protein_coding	17
ENSMUST00000130263	Gabpb1	ENSMUSG00000027361	protein_coding	2
ENSMUST00000107209	Gabpb2	ENSMUSG00000038766	protein_coding	3
ENSMUST00000128617	Gadd45a	ENSMUSG00000036390	protein_coding	6
ENSMUST00000219449	Gadd45b	ENSMUSG00000015312	protein_coding	10
ENSMUST00000021903	Gadd45g	ENSMUSG00000021453	protein_coding	13
ENSMUST00000199662	Gak	ENSMUSG00000062234	protein_coding	5
ENSMUST00000045737	Galnt11	ENSMUSG00000038072	protein_coding	5
ENSMUST00000040001	Galnt9	ENSMUSG00000033316	protein_coding	5
ENSMUST00000064488	Gan	ENSMUSG00000052557	protein_coding	8
ENSMUST00000096246	Ganab	ENSMUSG00000071650	protein_coding	19
ENSMUST00000143409	Ganc	ENSMUSG00000062646	protein_coding	2
ENSMUST00000234115	Garem1	ENSMUSG00000042680	protein_coding	18
ENSMUST00000124000	Garnl3	ENSMUSG00000038860	protein_coding	2
ENSMUST00000205618	Garre1	ENSMUSG00000066571	protein_coding	7
ENSMUST00000231380	Gart	ENSMUSG00000022962	protein_coding	16
ENSMUST00000223933	Gas1	ENSMUSG00000052957	protein_coding	13
ENSMUST00000107589	Gas2	ENSMUSG00000030498	protein_coding	7
ENSMUST00000156196	Gas2l1	ENSMUSG00000034201	protein_coding	11
ENSMUST00000161229	Gas5	ENSMUSG00000053332	lncRNA	1
ENSMUST00000116463	Gatad2a	ENSMUSG00000036180	protein_coding	8
ENSMUST00000200373	Gatad2b	ENSMUSG00000042390	protein_coding	3
ENSMUST00000029726	Gatb	ENSMUSG00000028085	protein_coding	3
ENSMUST00000218286	Gatd3a	ENSMUSG00000053329	protein_coding	10
ENSMUST00000028624	Gatm	ENSMUSG00000027199	protein_coding	2
ENSMUST00000164300	Gbe1	ENSMUSG00000022707	protein_coding	16
ENSMUST00000036954	Gbx2	ENSMUSG00000034486	protein_coding	1
ENSMUST00000006544	Gcat	ENSMUSG00000006378	protein_coding	15
ENSMUST00000089959	Gch1	ENSMUSG00000037580	protein_coding	14
ENSMUST00000057454	Gchfr	ENSMUSG00000046814	protein_coding	2
ENSMUST00000136258	Gda	ENSMUSG00000058624	protein_coding	19
ENSMUST00000057613	Gdf6	ENSMUSG00000051279	protein_coding	4
ENSMUST00000221875	Gdi2	ENSMUSG00000021218	protein_coding	13
ENSMUST00000020804	Gdpd1	ENSMUSG00000061666	protein_coding	11
ENSMUST00000102500	Gemin4	ENSMUSG00000049396	protein_coding	11
ENSMUST00000069486	Gemin6	ENSMUSG00000055760	protein_coding	17
ENSMUST00000023913	Get1	ENSMUSG00000023147	protein_coding	16
ENSMUST00000064314	Get3	ENSMUSG00000052456	protein_coding	8
ENSMUST00000230610	Gfus	ENSMUSG00000022570	protein_coding	15
ENSMUST00000131081	Gga2	ENSMUSG00000030872	protein_coding	7
ENSMUST00000149814	Gga3	ENSMUSG00000020740	protein_coding	11
ENSMUST00000162164	Ggact	ENSMUSG00000041625	protein_coding	14
ENSMUST00000203208	Ggct	ENSMUSG00000002797	protein_coding	6
[truncated: 3,993 more rows]

## Sheet: M-TAF4b-2_PromoterNames
Annotation ID	Symbol	Ensembl Gene ID	Gene Type	Chr
[truncated: 780 more rows]

[truncated: 4 more sheets: M-H3K4me3-1_annotatedregions, M-H3K4me3-2_annotatedregions, M-TAF4b-1_Motifs, M-TAF4b-2_Motifs]
