# Supplementary material for: Transcription and chromatin regulation by TAF4b during cellular quiescence of developing prospermatogonia
Source: Front Cell Dev Biol. 2023 Oct 12;11:1270408. doi: 10.3389/fcell.2023.1270408 (PMC10600471; doi:10.3389/fcell.2023.1270408)
Supplement: Supplementary file 1 [file Presentation1.zip › Gura et al., Supplemental Files/Supplementary Table 2.xlsx]

## Sheet: Description
Description for Supplementary Table 2
Tab	Description
TPMs (avg > 1)	TPMs for all genes that had an average TPM > 1
Quick_Calc	Table for quick examination of gene TPMs, type into highlighted yellow box
DESeq2_Output	DESeq2 Output for all genes that had an average TPM > 1

## Sheet: TPMs (avg > 1)
Gene_Name	Gene_ID	TPM_DEF.1	TPM_DEF.2	TPM_DEF.3	TPM_DEF.4	TPM_DEF.5	TPM_DEF.6	TPM_DEF.7	TPM_DEF.8	TPM_HET.1	TPM_HET.2	TPM_HET.3	TPM_HET.4	TPM_HET.5	TPM_HET.6	TPM_HET.7	TPM_HET.8	TPM_HET.9	TPM_WT.1	TPM_WT.2	TPM_WT.3	TPM_WT.4	TPM_WT.5	TPM_WT.6	TPM_WT.7
0610009B22Rik	ENSMUSG00000007777	33.7349	49.2463	35.1073	28.7561	38.273	45.5333	48.3486	30.8005	32.5196	34.3633	31.568	25.9498	33.7103	39.4792	37.1672	35.4043	37.4971	36.0161	35.1104	34.9848	37.8199	37.9265	32.8365	28.3141
0610009E02Rik	ENSMUSG00000086714	2.72943	1.20427	1.77751	1.45561	1.0005	1.18782	0.729914	0.552606	2.20841	0.571561	0.964688	2.53305	1.29849	1.33813	1.33467	1.35629	2.25655	0.89662	2.0152	0.64239	2.5126	1.03837	1.06642	2.20367
0610009L18Rik	ENSMUSG00000043644	3.04879	6.09363	4.33275	3.47734	4.45394	5.208	6.99042	2.14963	4.21743	5.57214	3.54047	3.87252	3.33948	3.96301	3.80471	4.4311	5.34252	6.03418	4.7535	2.14759	2.98728	1.39622	3.83873	3.89449
0610010F05Rik	ENSMUSG00000042208	5.35347	5.87187	6.13302	5.85466	6.561	5.70083	6.4113	3.16511	6.16801	5.55184	5.98154	4.28397	1.56298	6.12516	5.59433	3.94588	6.18318	5.23017	4.73301	4.76627	3.93991	3.15831	3.49708	4.89997
0610010K14Rik	ENSMUSG00000020831	116.529	124.292	142.329	126.063	165.697	141.453	124.486	163.865	107.159	150.496	127.217	133.299	138.579	142.589	167.573	134.607	161.015	190.245	194.5	162.425	166.046	146.702	146.282	132.946
0610012G03Rik	ENSMUSG00000107002	18.07	23.3537	27.4865	16.8645	24.3843	30.6615	25.0728	28.9377	20.4005	29.819	18.3891	16.3186	7.58252	22.7741	27.5321	19.3635	23.8623	22.5893	17.9538	19.7305	12.8217	12.1902	19.8548	16.3898
0610030E20Rik	ENSMUSG00000058706	3.24806	4.09023	3.75374	2.49878	5.12828	3.45504	3.66406	2.24354	2.52061	3.09734	3.58104	3.79407	2.87814	4.21668	4.10345	3.21242	2.99516	3.74826	2.64997	4.04778	3.15138	4.33905	3.20399	4.85815
0610040B10Rik	ENSMUSG00000089889	5.04641	6.36486	5.93335	4.67836	4.52004	5.44905	4.35321	5.2541	6.76508	6.53286	6.91256	4.50972	6.6378	6.49887	4.50216	7.0181	5.26703	4.85543	4.013	5.20633	3.51324	3.53857	4.21661	3.31454
0610040J01Rik	ENSMUSG00000060512	6.72248	0.416048	2.67306	3.96841	1.29871	0.493263	0.303838	3.50904	3.13709	3.51598	7.19553	5.23937	7.62756	4.3783	5.11499	5.5431	3.56679	2.11635	4.29438	5.92216	4.22912	3.15108	3.27862	6.23383
1010001B22Rik	ENSMUSG00000097863	4.37228	2.15285	5.49	3.71039	5.69539	4.88059	1.85355	5.09866	5.76225	5.13502	2.95734	3.79145	4.84348	3.74325	8.0656	4.49317	6.11135	6.12947	3.23387	4.04537	3.98995	5.63306	4.8162	4.26509
1110002J07Rik	ENSMUSG00000097134	1.72639	1.89924	1.10268	0.168899	1.02393	2.42978	1.48283	0.558854	0.801346	1.24033	0.84947	0.443225	0.73818	1.02244	1.5028	1.30556	1.62494	0.417475	0.627523	1.00172	1.23693	1.1703	1.08485	0.862779
1110002L01Rik	ENSMUSG00000071456	8.86147	14.8492	9.23844	8.40374	11.9771	12.8795	12.3777	7.55464	6.68856	9.75117	8.47105	6.23721	9.54688	8.56879	11.5525	8.80379	8.13412	9.37149	8.87514	9.09679	8.55933	9.3223	8.10858	9.33562
1110003F10Rik	ENSMUSG00000106291	1.87663	4.04448	2.62987	1.73513	1.99167	3.30111	3.49956	4.70586	1.42079	2.52102	3.04765	1.83699	2.43106	0.791267	1.46999	1.05624	2.2232	2.37399	2.65181	1.01519	1.66097	2.59557	3.13748	1.75337
1110004F10Rik	ENSMUSG00000030663	75.5019	174.222	128.381	75.5779	136.338	155.128	206.144	115.278	92.5058	138.32	96.4684	82.8506	119.623	135.539	139.055	118.465	115.118	129.974	107.02	122.722	108.427	90.6636	93.8943	79.6563
1110006O24Rik	ENSMUSG00000107121	7.01343	3.8537	4.81425	5.99714	4.74996	4.85127	3.31833	6.85258	6.96986	5.26981	9.27179	7.14908	4.36743	4.40929	6.94892	4.05203	7.58909	6.10315	4.49033	4.35894	6.44888	7.55769	4.96523	4.56469
1110008P14Rik	ENSMUSG00000039195	187.136	96.3674	147.708	173.853	130.241	107.371	93.935	181.936	199.604	162.122	206.108	159.961	220.862	137.89	171.511	197.963	177.142	124.807	194.039	162.25	235.857	218.454	213.068	181.636
1110012L19Rik	ENSMUSG00000045237	18.7391	27.4504	25.3342	17.577	28.001	28.8743	26.8282	29.8097	20.2745	26.2919	18.3822	16.7764	23.5609	23.655	26.6546	23.8232	20.7029	28.4305	20.7483	21.5562	23.8863	24.9882	19.3368	18.3792
1110017D15Rik	ENSMUSG00000028441	1.86216	3.00253	2.48651	1.34644	3.96812	3.2093	4.34984	4.82198	3.65082	5.01338	5.10106	5.86337	4.04904	4.69418	4.75263	4.90422	3.7961	4.60242	4.33863	3.85069	3.43574	3.71701	3.37926	4.29208
1110018N20Rik	ENSMUSG00000085151	0.621885	0.411673	0.769774	1.59508	0.97844	1.11766	1.84271	1.14775	3.6627	1.13279	2.30698	3.07101	2.19917	1.96552	2.71872	1.26072	1.78538	1.28897	0.517919	2.2857	1.6901	2.38232	1.71486	3.02479
1110019D14Rik	ENSMUSG00000097616	16.2955	14.0359	11.82	11.385	12.6325	14.0112	15.6294	14.0446	16.7307	18.2847	17.3632	14.3035	15.7242	13.1753	17.865	16.5928	16.4184	14.7555	23.872	16.5136	24.0743	17.0865	21.2584	16.2309
1110020A21Rik	ENSMUSG00000097047	8.96574	6.08659	6.19658	5.98219	5.54045	5.1919	5.08932	6.22367	11.3329	12.0793	8.79777	7.44462	7.53271	7.27542	8.24952	8.83678	10.2035	9.38174	11.9926	6.30397	11.4558	9.98034	8.91821	10.7057
1110032A03Rik	ENSMUSG00000037971	23.1079	28.9343	14.6633	19.1299	28.0479	23.433	34.6291	32.6579	31.2845	30.9653	24.3436	28.298	32.0224	17.9541	29.9134	21.3158	32.8788	26.1163	26.2021	16.7696	19.2969	19.6949	24.4144	25.7841
1110038B12Rik	ENSMUSG00000092203	47.6668	45.5362	67.0168	39.7754	44.7859	52.3453	38.5062	23.2626	44.1506	45.1705	37.1389	35.7311	37.8041	40.1112	49.7804	39.0555	44.5141	43.8977	33.7562	34.6645	45.5171	49.7415	42.3937	27.2081
1110038F14Rik	ENSMUSG00000063236	15.4399	42.4331	27.6343	21.6117	32.388	40.2407	35.3418	27.0359	18.9119	31.6711	17.9687	17.3857	28.7325	29.6391	25.5394	27.3138	27.4778	23.7772	22.4588	16.5672	18.2223	22.8621	18.3232	16.1701
1110046J04Rik	ENSMUSG00000085457	5.31692	0.735988	3.79566	5.25054	2.03129	2.54505	1.17133	1.79832	3.18928	3.174	3.16588	3.36961	3.99001	3.24899	2.56154	4.74402	2.59538	2.19982	3.43048	3.71433	6.67021	4.73451	7.74825	2.64021
1110051M20Rik	ENSMUSG00000040591	30.0832	20.5872	32.8961	41.3717	25.8578	35.2532	31.0447	32.7076	44.1658	46.8026	47.412	40.7255	38.3182	39.8941	42.301	45.4109	30.361	40.4527	30.1447	32.5395	32.1808	41.497	34.29	31.5124
1110059E24Rik	ENSMUSG00000035171	235.075	179.375	195.262	260.069	219.327	195.192	157.027	210.53	232.174	267.743	257.422	233.522	274.085	236.384	282.304	287.424	280.781	213.606	277.273	231.356	258.263	270.634	269.978	246.868
1110059G10Rik	ENSMUSG00000032551	15.4788	11.7707	13.511	17.3402	13.1912	13.1533	15.3281	12.1428	20.8441	17.757	21.4946	17.1238	21.4061	17.0639	18.66	16.9217	18.1001	15.6488	21.4412	17.3974	24.0453	21.1496	27.9615	23.409
1110065P20Rik	ENSMUSG00000078570	26.9589	21.9229	17.7529	9.04031	24.5672	24.8984	26.0804	25.1313	11.8235	12.345	10.8789	13.2202	10.555	14.1323	12.421	15.5549	12.7554	9.74516	23.9707	11.3954	14.4818	22.472	17.2732	20.3105
1190005I06Rik	ENSMUSG00000043687	3.28423	0.604993	2.96114	0.874327	0.567779	1.22627	0.535481	1.85348	2.38804	1.49617	1.74712	2.67436	0.979868	2.26756	1.02771	3.41731	1.25298	2.57619	1.8275	2.94606	3.21332	1.67622	1.6616	0.888879
1190007I07Rik	ENSMUSG00000063320	9.48176	13.7886	8.50275	9.59881	19.6625	16.797	16.8722	11.1417	8.67497	14.1721	6.66405	12.6438	10.7618	10.5548	9.95673	8.91126	8.00518	14.7377	21.5977	11.6512	12.2149	19.4301	13.3458	14.2979
1300002E11Rik	ENSMUSG00000097290	81.1065	28.6401	37.8161	84.26	32.06	41.9806	76.2661	66.1282	47.8859	45.8072	48.2238	37.8923	91.926	75.8476	80.186	41.1104	91.2205	47.045	73.6371	26.0244	82.1253	44.5798	85.3685	38.5288
1300017J02Rik	ENSMUSG00000033688	3.89022	3.74014	6.89157	5.10151	4.00345	5.34302	3.71984	4.18193	7.56214	2.81715	5.79321	6.3269	3.2891	2.39791	3.94459	6.28986	4.37025	3.83563	5.59095	4.28735	6.1736	5.99585	4.79201	8.36458
1500004A13Rik	ENSMUSG00000098912	4.14291	4.25969	4.55825	5.74957	4.48565	5.54106	7.35911	5.38591	3.41376	4.90009	3.46968	3.7293	3.3089	5.75909	5.54143	4.64747	5.31767	5.43752	5.3363	5.26502	3.85373	3.96438	4.37995	3.69291
1500009L16Rik	ENSMUSG00000087651	119.321	44.9536	79.6084	116.116	73.4532	46.1315	42.8386	99.5129	126.804	107.866	131.281	104.787	141.147	92.203	107.64	107.135	125.693	78.9112	107.81	98.6971	133.878	113.08	127.659	99.3259
1500011B03Rik	ENSMUSG00000072694	169.63	194.692	163.909	147.808	191.725	180.742	172.968	222.417	170.47	219.68	157.987	159.946	217.53	191.799	219.142	221.7	228.278	208.931	232.549	177.535	205.492	197.547	161.405	141.407
1500015A07Rik	ENSMUSG00000098702	7.48193	6.98147	7.27007	6.2441	6.32949	4.5511	3.4918	4.3145	8.64941	10.4621	20.2703	12.7256	15.571	9.11611	9.77652	14.9097	16.8613	4.37162	12.4507	10.7432	14.1975	16.1166	15.6028	15.9618
1520401A03Rik	ENSMUSG00000043747	2.47236	0.72332	1.28789	2.11962	0.754899	2.4177	2.31687	2.05208	3.27344	2.33908	2.48359	4.36333	3.93347	2.60396	4.2382	5.22551	3.24117	2.27193	2.42409	3.34902	4.28848	5.18217	2.67806	2.83957
1600002K03Rik	ENSMUSG00000035595	12.1381	13.2719	11.9123	9.13975	11.9793	16.4457	16.1578	13.7194	15.2819	17.2602	11.5221	11.8353	13.7693	13.8909	12.4539	9.05846	13.5039	11.0147	12.843	10.4209	12.0489	18.9909	12.2731	11.4356
1600012H06Rik	ENSMUSG00000050088	15.0908	19.9465	16.6568	16.1035	20.6901	18.035	20.1246	11.6424	15.9377	9.89368	5.17408	15.1837	15.9875	16.7985	15.321	19.3139	16.7548	14.7843	12.7	15.0466	14.4183	17.2643	16.4087	15.951
1600014C10Rik	ENSMUSG00000054676	2.9606	1.05797	1.46762	1.29474	1.0092	1.16025	1.53064	1.02991	2.85539	1.34025	0.797929	0.887757	0.962698	1.35621	2.55422	1.31597	1.31761	1.06984	1.40678	2.63753	1.86064	1.20554	1.65282	0.935986
1600019K03Rik	ENSMUSG00000099429	0.505808	0.549006	0	1.11298	0	1.78255	0.377711	3.15721	2.4625	2.00021	1.78556	1.10861	0.995396	1.25219	2.60784	2.56269	0.672498	0.619333	0.960079	1.59436	0.614546	4.50746	1.14423	1.63457
1600020E01Rik	ENSMUSG00000097048	32.4811	28.2674	37.5022	32.259	29.9214	34.1143	31.1068	29.6308	38.4689	37.547	39.3893	40.5778	25.3399	29.3645	33.9878	37.324	34.4258	34.905	34.2361	20.9097	32.8285	35.1138	32.5299	37.0745
1600023N17Rik	ENSMUSG00000104986	1.50275	0.961788	0.695046	1.10492	1.29607	1.10183	0.60069	1.49993	1.62731	1.47001	0.450149	1.79184	2.39815	1.2386	1.60621	1.53531	1.15446	1.96837	1.92085	1.28383	1.96831	1.8995	1.99081	2.48957
1600025M17Rik	ENSMUSG00000085114	7.2171	2.40229	4.164	4.97754	3.83354	3.08126	1.74848	13.3364	7.86364	6.03799	7.38288	8.187	9.56827	8.6816	9.16017	11.1059	9.94638	8.09236	8.91037	7.91849	11.6722	9.26852	10.7896	8.84647
1700001C19Rik	ENSMUSG00000047150	3.65727	2.10744	4.07384	2.14832	3.06664	3.22405	2.00592	2.84223	5.19995	4.28648	4.21905	3.68561	5.53319	3.5197	4.61078	3.97429	4.68063	3.55768	3.88946	4.3651	4.23963	4.51118	3.78472	3.39481
1700001G11Rik	ENSMUSG00000085984	0.978355	2.46768	2.27294	1.43695	3.46416	1.78714	1.12456	2.75864	5.09158	3.42554	4.36827	2.69261	3.07857	1.33271	4.08792	1.21654	3.43756	2.62862	3.63738	3.05478	4.20634	4.0628	3.1746	4.62819
1700001K23Rik	ENSMUSG00000118314	2.53124	0.667319	2.21476	1.98222	0.855481	0.604625	0.675563	0.741541	3.60022	1.9992	1.4744	1.18385	0.540392	1.09616	1.94545	1.81291	0.752761	0.640228	2.14796	1.17844	3.19451	1.11693	1.59576	2.7951
1700001L05Rik	ENSMUSG00000075511	20.1239	18.7656	18.9992	23.5022	27.1731	18.967	18.8743	15.1763	13.2612	10.2855	19.2303	16.0122	14.4041	23.9949	12.5454	6.60579	6.19063	24.6085	14.0014	18.1916	11.5031	11.4269	12.5911	17.6298
1700001L19Rik	ENSMUSG00000021534	23.0684	14.205	23.0573	19.0724	23.6135	15.4664	12.3781	19.0053	30.0196	25.3972	22.9422	24.4055	12.7638	15.3467	25.8068	18.1935	18.796	15.9724	22.0498	8.58344	25.5702	31.3182	20.3201	20.766
1700003E16Rik	ENSMUSG00000030030	3.77876	0.382282	1.69956	5.49622	2.22938	1.25139	0.721104	5.18251	10.8643	2.93102	9.08735	5.53514	6.71426	5.3076	5.54626	6.91663	5.51469	4.72796	7.9207	6.32364	8.81625	8.35686	9.6299	9.24499
1700003E24Rik	ENSMUSG00000095110	9.33526	11.5554	19.0377	15.7708	14.2665	11.186	8.59745	13.5968	13.6875	18.4884	10.8184	12.9385	14.6227	15.7721	14.1502	19.2023	16.631	11.0859	14.0586	15.91	15.2553	18.3689	15.6135	10.0782
1700003G18Rik	ENSMUSG00000087621	4.73526	9.72948	5.90692	4.81655	9.0771	10.9029	9.42661	10.488	5.04972	8.02648	7.35355	9.31253	4.0028	5.05209	5.44127	5.04675	5.68708	7.35685	10.5427	5.70273	6.17309	12.0971	13.3773	10.9307
1700003I22Rik	ENSMUSG00000100372	4.46201	0.658049	0.625258	2.50696	2.0205	0.902794	1.47436	1.90983	7.08333	4.17978	4.19041	4.79786	3.36905	5.38852	4.77967	7.21979	3.53279	1.96041	5.52149	2.35615	2.623	6.0764	4.05182	3.46176
1700003M07Rik	ENSMUSG00000085389	18.8464	2.97609	10.9104	10.3788	7.23763	6.56264	4.04666	7.90371	23.7216	8.14492	15.5151	18.3374	14.0449	14.4808	16.4963	11.5393	11.3727	10.7288	10.9052	11.8388	14.2857	14.0943	14.0035	16.3202
1700006J14Rik	ENSMUSG00000034764	1.88377	2.93537	2.26344	2.81772	4.80875	1.93407	5.17206	1.90262	3.53164	4.69448	1.7643	1.96814	1.12022	1.79507	1.5862	2.42604	2.38097	2.77417	1.32093	2.09996	3.96068	2.4656	2.13448	2.0147
1700007K13Rik	ENSMUSG00000026831	31.6972	26.982	35.1175	39.301	28.1722	30.8281	23.3618	35.3722	45.7021	48.0062	44.7874	36.6574	45.2494	33.8041	60.7443	54.1139	56.1869	36.5904	49.9372	36.0149	44.2171	52.0725	52.9016	41.054
1700007L15Rik	ENSMUSG00000097318	4.24572	19.6069	15.5469	5.53183	12.3324	19.3923	21.3328	9.13473	6.53691	10.9765	5.4361	7.0312	11.0933	8.5234	10.1473	4.78577	7.98694	9.09415	7.89925	7.72905	6.02089	5.99037	5.79053	3.19248
1700008J07Rik	ENSMUSG00000101225	4.06551	4.02953	5.30049	4.22867	3.52362	4.69275	4.92258	3.71565	5.79338	5.71888	4.63711	5.1501	4.91608	5.86445	3.89646	4.1062	4.88331	4.19619	4.98528	4.71319	6.07748	5.09224	5.1742	6.09788
1700008O03Rik	ENSMUSG00000008028	0.736665	0.766601	2.26389	0.774635	0.600748	1.5392	0.669707	0.914161	2.30191	1.00762	1.18585	1.59389	1.24656	2.03388	0.45247	1.53274	0.851363	0.738239	0.915279	0.914395	1.36664	2.11103	0.688691	0.991059
1700010B08Rik	ENSMUSG00000057047	19.627	5.40681	10.7608	17.5578	10.7242	10.9996	4.92384	12.7259	15.8634	12.395	19.407	16.2809	22.6816	15.9495	14.2109	19.5105	19.8124	11.7189	11.6764	14.8121	22.5084	15.5675	15.4798	12.8
1700010D01Rik	ENSMUSG00000071721	2.1645	7.08131	7.8015	2.25386	7.12498	3.47223	5.33784	5.07471	7.81067	10.288	6.6394	4.94649	5.64309	6.61903	7.22311	3.43925	5.82147	8.81776	9.58129	5.41034	8.37703	4.11815	7.80262	5.31182
1700011D18Rik	ENSMUSG00000108791	4.44812	0.398407	4.76528	2.83993	5.30505	2.9626	1.66842	4.06343	7.18621	8.11917	7.65928	6.65956	8.41988	2.87755	8.58731	6.78516	7.24535	3.8848	7.8793	7.4736	8.94137	7.11629	14.129	9.75205
1700011M02Rik	ENSMUSG00000079476	6.4131	3.89105	4.545	4.99283	3.04035	5.39183	3.95109	6.41672	7.11156	8.11279	8.73379	4.47603	4.99894	5.95277	10.3836	8.54992	10.0835	2.20338	10.0747	7.65972	8.09933	7.9917	7.93015	11.0715
1700012B07Rik	ENSMUSG00000020617	15.9747	11.9858	15.1962	16.3905	11.9453	11.4739	8.57396	15.6866	11.8964	19.0527	15.5492	15.769	19.2725	16.479	17.0446	19.0929	22.5169	16.2891	16.3556	11.9068	18.639	15.2642	17.2574	17.7261
1700012B09Rik	ENSMUSG00000031927	1.58157	0.17876	1.6501	0.497115	0	0	0	1.62956	2.35274	1.38695	3.19107	2.15524	1.1543	0.181695	0.510393	1.20099	0.919121	0.564103	1.90756	1.08273	2.23384	2.68369	2.61432	2.98983
1700012D14Rik	ENSMUSG00000110424	3.51069	4.79715	4.14881	5.16033	3.5381	5.97627	4.36534	1.9935	6.55205	2.77149	4.11986	5.34644	2.15761	4.18686	3.35644	4.31392	3.14196	3.16425	4.25379	2.64498	4.0521	5.45055	5.98747	5.85963
1700013F07Rik	ENSMUSG00000027886	0.860074	0.287651	0.49019	1.12688	0.359678	0.078714	0.141027	0.493307	2.18739	1.37824	1.98533	1.80966	1.86128	1.24075	1.63045	1.86747	1.46528	1.18861	1.49027	1.46964	4.29057	2.89867	2.35219	3.36432
1700013H16Rik	ENSMUSG00000054727	8.92219	13.1113	17.1332	5.47259	12.6313	11.9787	16.6721	5.08516	6.10815	16.6612	8.50992	7.54724	12.0084	18.3009	11.0586	11.9249	6.03589	9.8583	6.82711	11.3481	8.30557	10.4563	6.49283	6.52428
1700015F17Rik	ENSMUSG00000079666	1.52023	0.31616	1.10343	1.31287	0.76662	0.554819	1.22494	0.427051	6.28091	1.35284	2.1047	3.26935	1.71039	2.86666	2.98955	3.34897	1.91439	3.09429	2.75153	1.65873	5.03685	2.97096	3.14143	3.40764
1700015G11Rik	ENSMUSG00000094445	7.29507	1.85422	6.7742	4.4162	5.05899	3.34828	3.42434	14.0946	16.7168	10.5257	15.0054	6.12044	13.5042	7.98656	18.7276	11.7569	11.9566	9.99055	10.3306	9.52802	11.2468	9.60434	10.9417	11.9019
1700016C15Rik	ENSMUSG00000015962	0.273011	1.14087	0.56353	0.757748	0.897139	1.06597	0.512058	0.332078	1.15307	1.35146	1.35668	1.11634	1.23725	0.557279	0.823395	0.898591	0.60149	1.3123	1.57675	1.63539	1.53457	0.760547	1.10405	1.91686
1700016F12Rik	ENSMUSG00000104955	1.31494	1.51805	1.70393	0.569177	0.77277	1.45792	1.35107	0.600069	0.829928	1.58864	0.69674	0.66693	1.66721	2.13243	2.89535	7.33021	2.93664	0.528959	1.08925	0	1.51005	0.536238	0.832387	0.230747
1700016H13Rik	ENSMUSG00000029320	4.66836	0.855585	2.03054	2.54773	1.87237	0.825453	0.347705	2.95379	9.20693	1.83758	5.69338	6.3492	5.15235	2.14333	4.62504	4.29981	5.52486	2.44389	7.23277	4.44036	4.77597	6.12548	4.94491	5.68302
1700016J18Rik	ENSMUSG00000111103	0.477259	0.70629	1.481	1.48293	1.6985	0.778714	0	1.0561	1.64302	0.411003	1.27621	0	2.59061	1.31106	0.61289	0.905105	1.43261	0.582299	4.03974	0.219074	2.15262	0.958341	1.84626	2.39332
1700016K19Rik	ENSMUSG00000053783	40.1946	10.1666	22.3145	27.6452	15.1105	15.6995	12.462	35.7659	38.8545	23.6248	39.8525	27.7995	41.4453	24.4782	27.6359	34.8963	31.4967	23.5942	37.1844	25.9523	37.5475	30.8248	42.7272	35.759
1700017B05Rik	ENSMUSG00000032300	29.8126	9.48114	28.8599	31.9854	30.8806	28.2495	31.4661	17.8568	9.3174	9.60846	29.3663	30.255	29.88	25.6852	28.4923	31.1137	9.0565	24.0253	28.2892	7.53105	9.61834	31.9477	36.9204	9.50014
1700017D01Rik	ENSMUSG00000024729	4.31381	0.452107	1.07781	2.07454	0.597313	0.777582	0.643992	2.24927	2.82034	1.37231	6.31649	4.19609	4.73536	3.692	2.17776	3.70401	2.98298	2.07215	2.38729	2.83324	3.81578	2.5971	3.98853	4.59489
1700017J07Rik	ENSMUSG00000086348	2.65869	0.322056	0	0.340945	1.30136	0.355434	0.383002	0	2.45411	2.09242	2.14642	0.439365	2.67777	0.76217	3.07431	4.86278	1.79405	0.95853	4.85952	1.90607	3.37594	4.98544	3.77311	3.28301
1700018A04Rik	ENSMUSG00000038408	0.593071	0.145939	0.739834	0.068172	1.27517	0.967452	1.01344	1.83795	2.0895	0.576166	1.24757	2.2934	1.96063	1.10073	0.763593	1.40809	1.96034	1.58207	0.510805	0.562512	1.54304	1.67959	0.936405	1.75386
1700018B08Rik	ENSMUSG00000031809	9.32617	4.33575	7.82978	7.59762	7.43905	6.65414	3.4463	6.30828	8.39308	6.21809	9.46817	5.07871	9.14702	7.30213	8.45197	8.43959	7.18843	6.85027	7.44303	9.11862	7.54841	7.13521	9.20134	8.54769
1700018B24Rik	ENSMUSG00000037910	33.513	66.6357	49.9798	32.8647	55.0485	59.0171	70.3364	53.2611	41.7217	59.0504	39.9207	46.1024	67.134	56.8416	55.753	55.849	57.4856	53.8332	53.9394	51.6869	65.1282	59.2242	43.756	42.7897
1700018P08Rik	ENSMUSG00000110709	0.657341	0.599126	1.04659	1.79117	1.07815	1.49479	0.346282	0.689813	1.71838	1.4077	1.86415	1.80432	1.71855	0.739836	0.980886	1.71651	1.18019	0.591658	1.52772	1.03633	2.09238	1.54612	0.882088	0.731634
1700019A02Rik	ENSMUSG00000060715	20.493	9.84228	19.2302	20.8637	15.0633	11.7189	10.4236	23.9341	27.9186	19.8381	32.5157	20.3531	37.2976	36.7711	21.9834	33.4533	34.332	19.135	30.5445	26.43	33.6629	24.5469	28.267	25.4326
1700019C18Rik	ENSMUSG00000113770	56.5978	17.8089	45.9652	55.312	34.8338	31.724	18.8428	51.893	74.324	59.7543	74.693	65.4677	77.9451	52.5052	69.5956	70.5294	80.6489	45.1512	76.5985	61.2162	87.0962	82.7592	82.2498	70.1865
1700019D03Rik	ENSMUSG00000043629	5.626	1.44851	4.05055	6.44179	3.38299	2.34603	1.84726	2.1259	4.6963	2.89189	4.6189	5.47588	3.94331	4.13298	4.59068	4.76761	4.1519	2.60004	4.79899	4.73692	6.39172	4.22768	5.22473	5.98636
1700019E08Rik	ENSMUSG00000086202	8.64996	11.3311	9.4051	6.8259	11.1776	12.4318	6.51468	8.642	14.5054	13.5476	8.14232	12.6839	9.76868	9.28256	13.6057	12.9583	10.5347	13.3949	12.6635	7.20447	11.1471	11.0955	9.06877	13.4109
1700019G24Rik	ENSMUSG00000085416	4.82533	0.241232	4.06934	1.92131	1.37268	0.791388	0.926097	1.6381	5.55495	2.71524	8.30737	2.90399	4.87185	1.79061	2.76233	5.86708	2.29821	1.60943	4.01577	3.95361	4.70387	2.81317	3.18348	5.30705
1700019N19Rik	ENSMUSG00000026931	5.52616	1.85657	3.47443	6.94197	3.868	2.36103	3.32588	5.7546	7.46185	4.92829	7.86616	5.2077	7.51682	7.92791	9.2536	4.78754	7.88052	4.42157	7.88408	8.40378	8.02138	6.76451	7.33656	7.78629
1700020N01Rik	ENSMUSG00000050844	23.3229	4.60435	14.0232	15.3265	10.8809	6.32344	5.68814	9.75205	18.8531	9.36202	22.0968	12.7621	14.5712	13.2833	14.2261	12.5869	16.7489	10.1584	14.6398	13.6937	23.9605	15.3102	18.2486	18.8051
1700020N15Rik	ENSMUSG00000059690	7.7111	23.9348	27.7236	10.0451	22.5869	26.1629	21.9328	17.5538	16.086	33.7905	16.7347	18.5533	19.1215	19.415	24.029	15.0249	21.2986	26.1269	18.9778	14.4606	17.1195	24.3316	17.4754	10.7046
1700021A07Rik	ENSMUSG00000037535	9.85933	6.26826	12.1505	4.36265	11.7604	6.45369	10.9039	2.44624	12.181	9.08606	9.51229	6.21673	8.40638	8.38803	5.81131	11.7721	15.3185	6.9495	17.5008	12.9754	13.705	7.40137	8.22533	4.57669
1700021F02Rik	ENSMUSG00000105426	7.48263	0.60068	3.60737	11.7698	2.25895	1.50642	0.850125	4.23079	11.9878	0.849885	12.1896	14.4518	5.40204	2.97074	0.563992	4.07618	5.36672	3.95194	8.5451	5.56728	7.4731	7.00933	10.5791	12.4809
1700021F05Rik	ENSMUSG00000019797	78.6902	174.974	104.139	80.3106	138.563	152.886	201.956	131.928	114.729	144.214	120.241	104.843	119.963	130.201	145.695	117.075	136.969	127.198	123.476	114.639	120.24	127.655	107.326	101.429
1700021F07Rik	ENSMUSG00000027518	16.5913	0.412211	5.43794	11.4482	2.22671	1.93484	0.7927	10.957	26.0042	3.47287	27.3483	12.5459	18.8404	8.22107	10.3976	13.8067	13.7811	2.83578	16.3084	5.81469	23.8593	21.6275	23.9222	17.2471
1700021L23Rik	ENSMUSG00000086955	5.73527	1.76701	3.2884	6.41175	5.02907	3.3727	3.526	6.60846	8.59642	5.28275	7.44037	7.61161	3.94706	5.13546	5.63353	6.10334	5.74607	6.73414	5.77395	5.85435	6.3039	5.14055	6.46816	6.95401
1700022I11Rik	ENSMUSG00000028451	10.7754	9.26408	9.1366	7.60065	10.8669	8.54226	9.36968	12.8896	12.8085	9.05977	10.2899	8.94491	10.8112	13.9865	13.908	11.9148	11.6448	12.1975	10.1759	15.0392	11.1648	12.9529	10.688	15.2795
1700022N22Rik	ENSMUSG00000097523	4.2183	1.98561	3.88202	2.3318	2.67512	2.87916	3.33255	3.64818	3.34813	4.99416	1.47518	3.25781	3.93143	2.14361	4.65404	2.18796	3.67813	5.53147	3.35737	4.31747	3.97826	2.93231	1.72121	2.11626
1700023H06Rik	ENSMUSG00000089827	3.76785	5.14819	4.02477	2.67575	2.63181	4.69203	7.60707	1.03422	5.27005	2.43393	2.93449	3.77183	0.47034	2.4532	2.64661	2.47514	1.66135	5.91213	2.74443	1.11006	3.09528	3.98714	1.28658	2.93741
1700024B18Rik	ENSMUSG00000099994	1.12211	0.371638	1.25534	1.22427	0.832428	1.19108	0.900337	1.69073	2.56316	1.90034	3.59338	2.30415	1.18512	0.767497	1.43553	0.605277	1.51156	2.0036	2.45895	1.11691	2.32668	1.84535	1.89183	1.9051
1700024G13Rik	ENSMUSG00000072473	1.04401	1.56188	2.11908	1.13389	0.722494	2.94845	2.71279	0	1.62115	1.36781	1.20032	2.13791	1.66458	0.703237	1.10806	1.56964	0.464749	2.03291	1.33496	0.976491	2.42428	1.58391	1.70614	1.34118
1700024I08Rik	ENSMUSG00000113825	1.61528	0.166615	1.00446	0.116766	0	1.83869	0	1.94263	0.263621	1.29556	1.06233	1.22737	0	2.20144	0.390118	0.543176	1.46643	1.15414	1.61878	0.568569	1.29771	0.302574	2.64239	1.65035
1700025F24Rik	ENSMUSG00000100558	3.36194	2.06232	2.31491	3.03669	2.07885	1.88477	1.4765	2.18677	2.67392	1.02689	3.3872	1.30005	2.15212	2.19625	3.10916	1.9157	2.15133	3.49196	2.47794	1.56784	2.33612	2.55971	1.79026	2.51261
1700025G04Rik	ENSMUSG00000032666	5.41795	7.82974	6.17801	6.08529	4.89533	5.70565	7.6906	5.14984	6.86266	5.09208	6.30867	5.60372	5.02987	5.34707	5.80068	7.03343	5.31214	6.01334	6.84512	6.06565	4.86155	5.23603	4.6326	6.43103
1700028B04Rik	ENSMUSG00000099417	1.91278	2.51341	2.53102	1.89408	1.43265	1.80213	2.43134	6.06671	1.33901	0.87244	2.19516	2.45858	1.42962	2.31031	1.55102	1.61724	2.39495	2.74889	1.27696	1.36686	1.98237	1.69728	1.36807	1.49346
1700028E10Rik	ENSMUSG00000097321	3.35615	7.67165	4.55641	2.7801	7.51127	5.16947	6.58145	3.54037	3.19339	5.02233	8.87076	3.8448	5.10867	6.45381	5.18752	6.95634	3.4654	4.2743	3.32423	2.68547	3.44619	3.78772	2.3259	2.81396
1700028J19Rik	ENSMUSG00000038782	5.01001	2.58118	2.56044	4.04787	2.70957	3.8599	2.59428	4.39292	5.80904	3.08394	5.41368	3.13877	3.88665	3.41463	4.94195	3.45197	2.2851	2.23357	2.77211	2.84956	6.76411	3.04488	5.09448	3.8592
1700028K03Rik	ENSMUSG00000089798	19.3781	15.1184	21.2857	18.4278	17.9733	17.2951	16.5216	12.2972	21.7068	27.2292	25.812	19.1972	23.1238	14.9903	15.3024	19.1666	15.3244	13.6724	22.2087	12.3317	18.3116	16.9654	18.749	17.4564
1700028P14Rik	ENSMUSG00000033053	2.36812	0.161681	3.22694	4.02322	1.79369	1.54037	0.684175	2.61172	5.76841	1.49744	7.68122	3.90557	5.84113	3.05893	4.99376	4.30419	3.37788	2.25034	9.24174	3.68426	6.31445	3.81002	9.34868	3.34769
1700029F12Rik	ENSMUSG00000052075	1.22484	0	0.670732	1.42444	1.28121	0.146471	0.199201	0.419084	2.00072	0.765772	2.53157	1.20122	0.813566	0.628333	1.44702	1.77719	1.78715	0.468214	1.72028	2.01944	1.558	2.56659	2.16767	3.59409
1700029I15Rik	ENSMUSG00000044916	0.503455	1.4661	1.15226	1.33092	0.617207	1.13499	1.25885	0.78447	0.569987	1.16023	0.638766	1.6637	0.410762	0.70083	0.521866	0.56822	0.410243	1.3053	0.81694	1.12145	0.730441	2.76378	0.96127	1.57772
1700029J07Rik	ENSMUSG00000071103	22.9114	8.55821	13.573	19.6756	14.1829	13.6639	13.3525	11.9891	24.5148	11.8868	22.4442	24.1717	14.0222	12.5213	18.0519	17.5573	14.0025	16.9773	23.1097	10.3793	21.287	14.7025	25.2086	23.5761
1700029M20Rik	ENSMUSG00000086788	3.9336	1.56361	3.18256	2.80111	2.57281	2.57148	1.90901	1.97423	4.28533	3.92934	5.51468	2.86319	3.71061	3.71444	4.31731	4.79307	4.16552	3.57529	3.04931	3.17983	4.01158	4.16855	4.33275	4.12482
1700029P11Rik	ENSMUSG00000061633	2.46222	6.3237	2.97934	1.97249	5.25929	4.81436	6.47735	2.91174	5.54101	7.15819	5.5178	4.93346	7.13781	6.93969	3.87406	3.967	6.82595	6.24664	3.93482	3.97995	5.2428	4.55887	5.91734	4.06679
1700030C10Rik	ENSMUSG00000091071	1.07182	1.58522	0.784523	0.596872	1.28388	1.23289	1.45064	1.46917	1.52081	1.81726	2.5861	1.3609	1.36976	1.95591	2.08331	2.78058	2.96681	1.10556	1.53048	0.977202	2.24061	1.63426	1.18069	2.15801
1700030C10Rik	ENSMUSG00000099759	2.3756	1.12428	5.78844	4.82751	1.908	5.0195	2.70244	5.63721	3.24306	3.51912	3.52499	2.93761	2.818	2.86932	2.53775	3.8154	4.14164	6.18722	2.9189	2.38117	2.94571	3.02621	2.64394	1.77463
1700030J22Rik	ENSMUSG00000031847	5.418	8.19987	5.56618	5.21546	8.88302	6.76621	8.88742	7.96997	6.22437	5.69985	5.7511	8.75133	6.57812	8.86424	7.35044	8.93052	6.69556	10.1551	7.54678	8.49921	5.93924	5.4312	7.00974	9.44158
1700030K09Rik	ENSMUSG00000052794	7.17494	7.84246	6.39863	6.30048	9.1207	10.5741	10.7465	11.724	8.71453	8.43224	9.10053	8.16852	9.55873	10.0502	7.48617	7.39549	7.52995	8.79923	8.46504	10.1279	10.238	9.56277	9.36361	8.10523
1700030N03Rik	ENSMUSG00000100969	1.63255	0.453136	1.76256	2.19111	0.790836	0.571452	0.707146	2.32987	3.57039	1.72177	3.62829	2.07311	3.13091	2.63333	2.652	3.24254	2.20714	2.22771	3.82255	2.40691	4.17805	3.06379	5.50763	4.02643
1700030O20Rik	ENSMUSG00000100198	6.49482	1.60093	6.28256	7.25129	3.66123	0.524652	0.514072	5.45207	9.83271	5.96853	7.74341	7.30493	9.16393	5.9341	2.9218	7.83984	5.21435	6.98857	6.46128	7.1807	7.7475	5.33916	8.30443	7.11404
1700031F05Rik	ENSMUSG00000032894	0.4821	0.379008	0.58805	1.83074	0.404555	0.257938	0.207662	0.357508	3.53992	0	2.72297	1.24504	1.15609	1.02918	1.03681	0.698619	0.868404	0.29137	1.1128	0.981321	1.08231	3.13085	1.47358	1.84293
1700034H15Rik	ENSMUSG00000055833	3.2892	1.60019	3.06287	2.54127	1.59775	0.974317	0.971416	1.02268	2.0664	0.821858	2.50088	2.26763	2.08277	1.53999	1.97713	2.02566	0.986442	2.92615	1.40115	1.26934	1.65359	2.17315	2.63044	2.84394
1700034P13Rik	ENSMUSG00000097893	6.71533	2.58616	2.12079	2.16648	2.06426	3.31456	1.64964	4.21027	9.09378	3.46169	6.59517	5.88554	7.38095	4.31347	3.32521	5.8811	8.01079	5.43965	7.50257	3.78555	7.09922	7.58823	8.18473	7.73982
1700037C18Rik	ENSMUSG00000005983	2.11246	3.55484	2.24046	1.48607	2.09268	3.78985	2.26496	2.05989	3.34307	1.74053	2.56804	2.27893	2.18047	3.56361	2.41731	4.2286	3.29426	2.49417	2.03928	2.06151	1.95559	3.50408	2.61766	4.46076
1700037H04Rik	ENSMUSG00000027327	368.811	197.7	262.585	322.778	233.299	254.087	221.18	433.797	407.372	306.522	403.001	318.546	434.092	317.345	339.421	379.868	371.898	313.692	365.927	283.814	418.798	419.167	422.112	382.708
1700040D17Rik	ENSMUSG00000097515	3.37423	0.904168	2.82728	2.09337	2.18626	0.825931	2.21478	1.5367	4.07615	3.07548	5.27546	3.56066	3.55126	3.32431	2.82279	2.73556	3.31632	2.41351	3.30242	3.57689	6.19395	6.42115	4.36083	4.68235
1700041G16Rik	ENSMUSG00000054822	1.99602	0.21987	1.58585	3.2016	0.793738	2.32236	1.12133	1.73858	3.24661	1.2365	3.68475	4.29122	2.12499	2.17095	3.71447	2.10325	2.04287	2.30462	1.63549	2.09062	1.84584	2.09058	2.21492	2.59539
1700047F07Rik	ENSMUSG00000085549	4.37799	5.86884	5.87091	3.72447	2.76153	3.39858	4.2991	3.10466	3.9917	7.5254	3.32271	3.77716	8.03678	5.93228	6.28751	7.66726	5.74589	4.15507	6.12199	5.99963	5.6964	3.20169	3.76038	4.12777
1700047I17Rik2	ENSMUSG00000094103	10.0228	8.20763	9.26832	13.5916	8.84281	11.9332	6.7919	11.1885	11.2326	10.1256	13.192	12.8535	10.6466	9.09058	10.2616	12.6343	9.62352	13.0427	9.44335	9.01636	11.5063	9.77496	9.33485	11.3099
1700048O20Rik	ENSMUSG00000043773	20.0995	48.0645	40.0455	26.104	37.9516	42.2708	44.816	32.1761	22.8605	38.1758	35.132	27.2403	29.4664	37.8206	31.3884	34.0419	30.1511	34.0007	24.2056	24.5721	26.3694	26.5369	24.6546	15.9922
1700049E17Rik1	ENSMUSG00000079271	4.06017	0.61402	2.72938	3.33809	0	1.60113	1.84844	2.75196	2.59693	2.94244	4.42988	2.88698	0	2.79209	2.98307	4.18173	2.94155	2.41561	2.82722	3.30522	2.80777	2.80366	4.21632	0
1700052K11Rik	ENSMUSG00000099681	3.10157	3.05332	3.50254	2.51958	2.78223	2.66482	3.12946	1.61253	3.55137	2.04035	2.9865	3.08263	1.55637	2.45886	2.64771	2.40015	2.55992	1.76237	2.15644	2.55016	1.73628	1.30195	1.3632	3.49153
1700054O05Rik	ENSMUSG00000111753	140.908	43.4705	94.4276	115.605	90.4113	65.3526	42.0737	133.222	154.426	101.521	160.491	118.644	160.994	88.9066	104.566	119.337	124.359	112.312	134.966	100.47	129.711	125.922	115.021	116.868
1700055D18Rik	ENSMUSG00000070997	1.23866	0.939326	1.03584	0.446481	1.76737	1.00661	1.31348	1.14073	1.66239	1.18399	2.00197	2.60524	1.82425	0.883611	1.11939	0.934866	1.96544	0.578388	2.67463	1.44452	1.29316	1.17456	0.731352	1.87125
1700056N10Rik	ENSMUSG00000084792	1.64952	3.17441	2.85603	4.39404	3.07312	3.88016	5.65495	3.43661	3.22195	2.02917	4.42355	4.65693	3.4694	2.28332	2.45287	2.62753	3.4545	2.74803	3.52479	1.06089	2.23474	2.70471	3.58666	3.77209
1700057G04Rik	ENSMUSG00000074139	1.48522	1.52875	2.18335	2.43283	1.69781	0.687652	1.70512	3.53374	2.49238	1.52774	1.48558	2.88201	1.66286	0.907858	2.37018	1.3279	1.12217	1.68148	1.72538	2.09332	1.86398	2.3	1.61507	1.81136
1700057H21Rik	ENSMUSG00000086007	1.38492	1.39218	1.05881	0.747457	0.35323	0.634805	1.39539	0.764558	3.95102	0.692596	2.14285	0.447796	1.35651	1.80608	1.37735	0.627564	0.529285	0	1.41607	0.122284	0.660496	1.62428	1.87547	0.287743
1700061A03Rik	ENSMUSG00000117966	2.76538	1.28755	4.36291	3.0634	4.05665	3.43465	1.88471	4.63787	3.5371	1.75698	5.38484	7.10844	2.78896	2.66059	2.44426	1.58957	1.95446	3.31335	1.79909	1.57428	2.46315	2.55157	2.35304	4.01397
1700063D05Rik	ENSMUSG00000100837	6.91687	1.14876	6.29689	5.5633	1.7281	1.04641	0.663423	4.05457	6.91695	5.5019	9.07942	6.52105	3.66638	2.30817	4.43419	5.80935	7.51919	3.17629	5.64285	7.21008	6.17985	4.27926	7.17538	7.89449
1700064M15Rik	ENSMUSG00000100211	1.03508	0.239313	0.71379	0	0.593973	1.1299	0.349211	0.529498	4.15671	1.2082	6.76355	1.93135	1.0352	1.04521	0.984057	0.503283	1.78028	0.729454	1.21632	0.307449	1.62322	1.32992	1.47712	1.82306
1700065I16Rik	ENSMUSG00000099435	1.20081	1.52031	0.759617	2.01039	1.07222	0.694762	1.29362	0.667406	3.27218	2.08791	0.809476	0.663945	1.66026	1.48419	1.26869	1.12399	0.924973	0.900447	1.57779	0.71477	2.11888	1.20472	1.28892	0.466685
1700066B17Rik	ENSMUSG00000101634	2.56347	0.548959	1.10836	1.18379	1.36024	1.47821	1.38217	0.830189	1.75622	1.84785	3.49648	1.82149	1.49628	0.503897	1.12881	1.59351	1.6076	1.564	2.75276	0.831258	2.18226	2.86579	1.9828	2.1006
1700066B19Rik	ENSMUSG00000073598	0.997716	0.265205	0.988737	0.820773	0.615292	0.729296	0.297648	1.53199	2.0017	1.11337	1.84088	1.42033	1.84469	1.58989	1.0633	1.48296	0.727443	0.89466	1.41386	1.20448	1.88625	1.36085	1.24629	1.52408
1700066J03Rik	ENSMUSG00000097717	5.45226	0.544066	1.33665	2.08348	1.22069	0	0.32226	1.43854	6.31857	0.518255	5.28067	2.38522	4.34058	1.91476	1.37174	3.54079	2.73745	1.30376	6.19615	1.99994	4.68483	4.66057	6.06291	5.55664
1700066M21Rik	ENSMUSG00000038323	9.74737	6.38606	8.62699	8.87434	9.04809	6.39085	3.55999	6.17988	11.5816	7.6592	10.815	8.25145	8.50014	7.76744	7.00401	6.52958	8.4964	7.64138	9.19655	7.73485	8.03317	8.55004	9.90551	10.08
1700067K01Rik	ENSMUSG00000046408	3.927	3.74741	4.12371	4.10235	3.74171	4.22301	4.60334	2.59281	5.73469	5.43982	3.96588	2.85898	3.62275	3.68794	7.01831	4.5335	6.06723	4.10388	4.68082	4.0963	3.50957	3.26989	2.56316	6.10076
1700080G11Rik	ENSMUSG00000086771	1.80524	0.963352	3.49922	2.68386	2.35125	1.3225	0.373898	1.29575	3.24956	1.01445	3.00033	2.01036	2.33273	1.56545	1.41316	2.63423	1.40727	1.94045	1.66776	1.42773	3.16964	2.78251	1.4543	3.06548
1700080O16Rik	ENSMUSG00000031118	20.4129	12.6009	18.9662	15.2168	21.0553	16.8607	20.7979	9.85302	21.4464	11.8483	17.8885	13.1341	15.5127	13.9777	20.4605	15.6602	15.2259	10.2662	13.2877	17.1369	17.5167	13.9774	15.1932	16.0321
1700081N11Rik	ENSMUSG00000113209	0.929127	1.30303	0.356342	0.791229	0.670538	0.856048	0.279727	0	1.84114	0.977659	1.66446	2.23678	1.49061	1.32696	1.12871	1.7444	2.4746	1.11157	1.10712	0.777423	3.50073	1.08015	1.06443	1.35968
1700084E18Rik	ENSMUSG00000100747	1.34467	1.55476	1.52681	2.23684	1.89128	0.70045	1.21122	1.22985	1.03215	1.99889	2.19364	1.42107	1.14094	0.67254	1.80354	2.4615	1.16573	0.895355	1.55059	2.00564	1.09663	1.21059	1.11658	1.92022
1700084M14Rik	ENSMUSG00000057805	9.28892	2.55366	7.37362	6.61217	8.13838	2.07359	4.34636	10.4889	8.35465	15.3292	9.61661	11.3974	10.9932	14.9103	11.9847	13.0437	12.8654	8.521	11.9484	8.14953	13.8678	11.0735	11.2952	8.00021
1700086L19Rik	ENSMUSG00000071265	11.4928	1.23082	7.80639	10.6511	8.0571	4.81382	4.89494	12.0548	18.094	15.4036	22.1515	17.7825	16.8729	11.6739	14.0677	10.7319	15.7147	7.4605	13.3185	7.13066	15.0451	13.2428	20.7889	15.6219
1700086O06Rik	ENSMUSG00000097080	2.09797	1.62505	2.71244	1.69807	2.28407	1.94391	1.67794	0.585859	4.36106	5.16061	4.73378	2.82862	5.03039	2.81147	3.72781	5.05585	3.50448	1.25399	3.9462	3.21807	5.5657	2.19588	2.69193	1.69514
1700086P04Rik	ENSMUSG00000085085	26.2993	10.9371	17.6084	21.6773	14.6935	12.085	8.95886	17.8008	40.9265	19.9452	28.9355	25.4782	22.9718	13.1206	19.1496	22.9458	22.4165	15.6658	30.6579	21.4865	37.006	28.4387	34.378	26.8656
1700088E04Rik	ENSMUSG00000033029	4.36233	1.50126	2.69879	2.27737	2.42941	1.65252	0.520964	4.13889	3.60953	4.12747	4.73672	1.14423	3.40447	3.23975	1.89254	3.49127	1.66753	1.89107	2.73175	2.56476	1.71375	3.61102	1.34743	3.53704
1700092E19Rik	ENSMUSG00000084811	3.86537	1.04328	2.46131	1.12176	0.487803	0.645987	0.70438	3.16427	12.8646	2.64363	9.06278	4.79826	5.22222	1.62032	3.90519	4.62669	4.21755	2.83271	4.57945	3.5834	11.0599	7.36934	5.66199	5.17065
1700095J03Rik	ENSMUSG00000085407	0.771592	0.677503	0.76716	1.02257	0.931822	0.915669	0.463745	0.448012	2.13471	0.695815	1.52199	0.937559	1.4863	1.51233	0.681883	1.10198	1.02642	1.32664	1.03079	0.974495	1.55231	1.53421	1.36305	1.77179
1700096K18Rik	ENSMUSG00000101856	5.27898	4.08972	4.56995	4.6574	5.83417	2.94753	4.22441	1.8073	6.92275	3.52254	8.00403	7.40071	2.94115	4.61989	3.3232	4.55637	6.71686	2.55787	7.09074	5.7071	5.37755	4.57996	6.23764	8.69293
1700097N02Rik	ENSMUSG00000099474	2.19379	0.893136	0.918392	1.0101	1.25659	1.27716	0.407667	1.28672	2.0594	1.0925	1.37686	1.50355	2.1015	1.6235	1.99907	1.28445	2.09887	0.47031	1.86135	1.05427	2.33938	1.5814	1.87231	0.82028
1700102P08Rik	ENSMUSG00000032611	16.2361	2.36533	6.53171	12.2168	3.38135	2.66935	2.36211	5.38761	23.6925	10.2115	29.1625	12.5006	13.9787	8.65912	15.3137	20.5736	13.3724	6.03547	17.4779	12.0373	26.4157	20.6585	23.7468	26.88
1700108F19Rik	ENSMUSG00000101009	1.47547	2.87306	1.32763	1.51609	1.46068	1.9869	2.71544	1.55549	2.87067	1.49021	2.4161	5.0432	1.30141	3.91946	1.85007	2.51513	1.17686	1.5446	3.38549	1.12112	1.62827	1.83795	2.30409	0.966605
1700109H08Rik	ENSMUSG00000008307	1.66513	1.64855	1.99116	1.53861	1.2666	2.23551	2.14825	2.34105	1.67901	1.98211	2.35933	2.27962	1.22131	1.87417	1.90586	1.0775	2.18249	1.90825	2.40419	1.41151	1.12123	1.88034	1.56673	3.11949
1700112D23Rik	ENSMUSG00000091329	34.0075	23.5475	24.3722	32.081	29.2542	21.3754	25.0383	16.9041	24.4449	27.4447	29.3719	21.095	27.2068	22.8525	23.0533	24.9164	27.8255	22.9835	25.9536	19.7847	29.3558	28.5936	24.9688	29.4757
1700112H15Rik	ENSMUSG00000101574	2.30301	1.78773	1.7146	2.64521	2.15925	3.1282	1.72479	1.69015	0.884288	2.17555	1.99987	1.68034	2.18214	1.97916	0.546227	1.32283	0.867579	1.50103	2.16734	2.20489	1.82481	1.44878	0.844643	1.59281
1700113A16Rik	ENSMUSG00000096935	17.7376	13.1101	19.5348	18.7201	17.2978	14.4497	11.209	25.3402	21.0771	21.2932	31.7793	22.6506	37.7507	19.7647	19.7856	36.0738	22.0544	18.7783	34.5536	22.2505	33.9872	29.2497	27.7396	23.5405
1700113B09Rik	ENSMUSG00000112028	6.7993	8.70221	11.7211	4.75268	7.9696	13.8365	13.9673	10.5104	13.1137	16.4713	8.0427	11.8478	13.6113	10.1234	11.6647	16.6848	11.6613	11.2302	14.1643	10.7618	9.79142	14.6402	13.3081	12.7094
1700120C14Rik	ENSMUSG00000100599	7.1848	4.77907	6.21564	5.79174	8.10331	3.30466	3.68171	7.7285	7.35355	8.32711	7.59188	7.14514	8.94634	4.30227	4.57082	8.72067	7.99425	9.12332	5.32474	5.41057	6.17762	9.93863	6.1505	12.8263
1700122E12Rik	ENSMUSG00000087685	10.3546	10.5458	12.5714	13.7955	9.25725	9.17159	5.43274	19.7646	21.9932	14.0781	20.9584	14.1792	14.4994	10.7156	16.9924	11.3966	11.6195	12.2315	19.2985	12.3099	25.6427	17.6763	15.828	21.6958
1700123M08Rik	ENSMUSG00000085614	0.092659	2.58937	2.33301	2.15265	1.95477	2.42606	3.03637	0.5974	2.50125	2.20938	1.96486	0.697775	2.12414	0.440761	3.9697	1.55575	2.71759	3.24727	0.84305	2.27843	3.60491	1.27917	2.1172	2.04342
1700123O20Rik	ENSMUSG00000040822	28.115	21.7793	23.292	20.5349	19.1502	13.573	21.3039	10.1422	17.2604	18.3389	19.054	18.3481	19.1454	17.2731	18.0653	15.8792	20.8982	14.5159	15.3177	15.5555	14.6173	19.0022	13.224	12.9848
1700125G22Rik	ENSMUSG00000097584	0.946446	0.843691	0.55438	1.67593	0.420313	0.884325	0.641718	1.36411	0.992704	0.79709	2.16476	0.940695	0.99298	0.780005	0.671047	1.40872	0.996858	1.86128	0.920004	1.15872	1.36829	1.86059	1.37668	1.25021
1700125H20Rik	ENSMUSG00000018479	1.53309	1.47007	3.20957	1.38337	2.24017	2.05633	1.80579	1.85386	3.00871	0.896717	2.04988	0.868264	1.78656	0.947945	2.65347	2.59884	2.12994	2.03805	2.14759	2.24701	2.46667	2.53944	1.52525	0.817419
1700126G02Rik	ENSMUSG00000107802	0.70838	2.00723	1.30416	1.20096	2.63688	3.14002	2.55742	1.95447	1.63364	3.14204	0.933906	1.13894	0.849792	1.68028	1.30094	0.672669	0.69484	1.63873	0.953616	0.821819	1.4091	1.13422	1.20962	1.4283
1810007D17Rik	ENSMUSG00000100001	1.56998	0.305232	2.6339	1.06291	1.40532	1.13061	0.756835	1.54177	1.76475	1.23988	0.669761	1.97102	1.15554	0.856588	1.73319	2.83848	1.01835	2.08925	2.53204	1.36108	0.993777	1.22817	1.17901	1.05564
1810009A15Rik	ENSMUSG00000071653	10.8005	42.8773	31.5763	17.1929	44.9616	50.3718	54.5005	32.5557	7.96627	41.9637	6.17129	20.3147	10.683	28.4696	16.6897	15.6355	17.3415	20.0468	12.5934	7.3969	12.3832	11.6591	7.73298	8.50466
1810010H24Rik	ENSMUSG00000078607	1.18779	3.32088	2.58551	1.50485	2.30417	3.13215	3.19081	2.21162	1.75511	1.91003	1.75649	1.38518	1.73666	2.8572	1.20774	1.73812	1.62128	2.59295	1.98832	1.13434	1.64612	0.979098	1.56007	1.22966
1810012K08Rik	ENSMUSG00000087595	2.66084	0.702229	1.64169	1.55858	1.13686	1.31791	1.24384	2.4247	1.84004	1.54866	3.19068	3.57825	0.598371	2.06892	2.20104	2.55253	2.04468	1.77761	2.26099	2.05915	1.3737	1.29685	2.17331	3.09152
1810013D15Rik	ENSMUSG00000028177	1.7169	0.759422	1.31172	0.922217	0.197644	1.07909	0.976699	1.52666	1.69589	1.52358	1.46282	0.622336	0.922205	1.28938	0.948997	1.96522	0.584939	0.871714	0.973972	1.09626	2.6729	1.69178	0.720915	1.02978
1810013L24Rik	ENSMUSG00000022507	31.0231	51.0859	40.9025	34.0891	39.9403	35.9615	45.5372	24.4606	34.8957	35.0932	38.9466	33.8805	16.5612	47.934	37.3936	38.1994	44.5137	41.0114	37.2185	57.1412	26.9088	22.8614	34.0341	44.1804
1810014B01Rik	ENSMUSG00000097412	6.47692	6.92012	6.45723	6.42302	7.59144	7.60015	9.15805	5.38708	6.61416	5.86896	8.6329	6.54809	6.23234	7.47938	6.75776	6.70585	7.58918	7.18814	5.42219	8.09943	6.24575	7.56953	4.63602	6.95642
1810019D21Rik	ENSMUSG00000086390	1.64319	0.769002	1.29767	1.27131	0.993262	0.457672	0.872316	2.96103	1.91344	1.23592	1.46062	2.08589	2.46478	0.563455	0.757512	2.51345	2.84392	1.39362	1.84161	1.64658	1.48195	2.68433	2.31157	2.02771
1810020O05Rik	ENSMUSG00000089997	4.42406	2.4681	3.87169	3.1895	2.44439	0.769065	0.808244	4.52992	6.36578	5.47877	10.1814	6.50389	6.19466	4.57448	6.74906	6.12847	4.08712	4.91981	4.51842	6.37136	5.25777	5.72768	5.92834	6.81777
1810024B03Rik	ENSMUSG00000044145	0.421481	1.56522	0.786481	0.949742	0.404171	1.06533	0.965469	0.701219	1.78407	1.24312	2.03079	1.03198	0.844644	0.889246	1.18195	1.01401	1.01465	1.71565	1.23063	1.03974	0.893991	1.51348	1.68976	1.56668
1810026B05Rik	ENSMUSG00000101970	8.05177	8.2789	3.65526	7.58473	2.84461	3.74575	6.19965	3.40491	6.40975	8.94166	5.41457	7.76108	4.17544	5.63517	13.2855	8.19498	10.7091	5.80863	4.15954	7.90617	6.0837	5.10974	3.10944	9.02601
1810030O07Rik	ENSMUSG00000044148	17.3826	22.8341	17.0053	17.8169	20.3264	22.5867	27.36	18.2411	15.9461	18.4192	16.8603	15.8695	16.8696	17.1587	20.6544	19.1413	16.7664	18.7413	17.2658	15.7952	16.158	17.6206	15.9518	15.9485
1810034E14Rik	ENSMUSG00000097101	0.858464	0.087452	0.425839	1.19405	0.177879	0.188659	0.168886	0.981948	0.917619	0.666155	1.98083	0.94187	2.7921	1.27938	0.802334	2.22892	1.87289	0.777168	2.80478	1.14776	2.46409	1.18824	2.37312	1.95155
1810037I17Rik	ENSMUSG00000054091	215.258	187.253	207.24	211.838	205.322	186.933	177.441	203.285	196.416	255.733	219.228	191.656	273.859	213.899	230.183	237.839	268.39	190.34	250.712	212.408	274.589	239.728	228.112	195.001
1810041H14Rik	ENSMUSG00000102112	4.79416	3.1029	2.18796	4.82353	3.15855	5.21389	3.98999	1.06166	4.09407	2.25381	6.09445	3.95589	5.09005	2.17866	1.86105	2.68877	4.43492	4.56969	3.47374	2.75698	4.85964	4.71746	4.58507	6.38213
1810044D09Rik	ENSMUSG00000100680	17.4129	20.8231	19.7328	13.4772	23.8746	22.0511	15.8475	22.0759	29.4512	20.4956	16.4013	20.5389	23.6691	19.818	18.2444	19.6731	21.4673	18.8822	22.6798	21.7273	20.6251	22.7347	20.9124	14.0882
1810046K07Rik	ENSMUSG00000036027	1.22859	0.103936	0.643317	0.895726	0.823189	0	0.315439	0.160497	4.0518	0.444977	2.25882	2.21473	1.33565	1.06086	1.9118	1.72194	2.71016	0.939702	2.58501	1.59898	2.46445	3.64519	2.91093	1.80849
1810055G02Rik	ENSMUSG00000035372	20.6741	12.723	10.1098	24.5083	19.6309	14.0894	11.7691	13.0974	18.5967	9.38307	16.3264	9.95935	16.0386	11.2141	13.6932	13.1889	13.9315	10.9109	11.3388	14.7996	10.2617	11.8165	14.0409	17.081
1810058I24Rik	ENSMUSG00000073155	22.2295	29.6088	24.5667	21.0516	23.4938	27.9845	31.6572	28.3069	21.5848	28.781	21.8908	17.1116	24.3086	19.288	24.3807	24.1375	19.4691	20.3932	22.6609	19.7466	21.7178	22.3509	20.8631	18.3697
1810059H22Rik	ENSMUSG00000108207	2.21333	2.226	1.47954	1.24798	1.44569	1.21698	1.552	1.29268	2.3409	0.977995	2.14304	0.948887	1.56927	1.25714	1.72207	0.99132	3.19639	1.36943	1.92637	0.945095	0.588899	1.82242	1.10008	1.22589
1810062O18Rik	ENSMUSG00000084925	2.84108	2.33587	2.76593	3.31853	2.52537	3.06999	4.26523	0.839329	2.47365	2.31286	2.96545	3.09008	2.02685	1.40619	2.11361	2.69694	1.16258	3.02096	3.09547	1.41369	2.90721	1.95131	2.0538	1.25557
1810063I02Rik	ENSMUSG00000085551	3.26882	1.31551	3.2377	3.59458	3.94828	1.02343	1.48464	3.67334	4.4608	3.94098	4.14256	5.6449	4.67398	5.55453	8.20645	4.30487	4.73497	1.55457	3.609	3.91621	5.69886	5.46899	4.73076	3.7374
2010001K21Rik	ENSMUSG00000051606	19.2686	0.127506	0.158617	0.806901	18.1536	11.1268	13.8428	15.6458	0.344974	0.481926	13.5251	0.326828	24.4666	12.319	0.086741	18.1964	23.1203	13.0227	10.2311	9.82589	17.2749	16.2812	7.22743	17.2005
2010003K11Rik	ENSMUSG00000042041	1.23428	0.473771	1.14468	1.25432	0.348791	0.689697	0.211147	0.618343	3.83498	1.16515	1.28586	2.07069	2.29293	1.04672	1.40331	2.81701	1.42783	0.680846	0.988723	1.31846	2.54913	1.98477	2.20481	2.10184
2010016I18Rik	ENSMUSG00000091575	0.683821	0.171886	0.626998	1.19543	0.775148	0.915073	0.994363	1.81191	1.03868	1.4562	1.98623	1.24365	1.19817	1.23445	0.530916	1.60798	1.46808	1.54398	0.900346	0.612849	1.48832	2.05702	1.26605	1.67797
2010106G04Rik	ENSMUSG00000117376	6.97326	2.09909	6.84279	6.12477	5.85712	3.52186	2.9127	11.9985	13.463	6.08227	11.1534	12.2845	10.8902	7.14735	15.3782	8.28108	6.9155	6.32104	15.2904	11.2622	10.6855	9.81535	12.765	9.67109
2010109A12Rik	ENSMUSG00000029384	4.13149	4.03259	6.76344	4.98005	4.17455	5.95092	6.2582	7.81675	6.86048	5.40444	8.25009	7.58235	4.71159	3.78599	5.35793	5.71463	4.97415	4.37859	7.70354	2.53971	6.50621	5.57193	5.46974	6.83188
2010110K18Rik	ENSMUSG00000097755	1.61435	1.79388	2.27448	1.23486	2.14615	2.88499	2.06591	3.02402	2.02825	2.99452	1.00473	2.84274	1.99653	1.34689	2.71726	3.73896	2.84244	3.46435	1.74748	2.17038	2.67582	3.12571	1.02231	2.20823
2010204K13Rik	ENSMUSG00000063018	6.06519	7.85358	7.97463	7.12463	8.01297	8.43633	7.97712	7.94515	10.6568	9.56882	7.51163	5.86557	9.08856	5.05973	10.6028	7.635	9.36881	7.08403	9.87204	7.86072	10.2594	9.03119	12.1919	8.27361
2010300C02Rik	ENSMUSG00000026090	14.9637	17.7976	9.58692	14.3797	13.6199	12.8379	13.693	17.5563	19.4833	13.4117	19.3518	17.0076	9.04346	11.5349	11.0998	15.3761	11.2587	19.4116	15.9168	17.0638	10.7051	12.855	13.8643	21.3853
2010320M18Rik	ENSMUSG00000100691	3.38819	8.11029	8.91232	5.90346	8.17291	8.68273	9.27327	6.40271	3.22861	6.42267	4.35184	5.13642	5.60364	6.47497	6.16922	8.23955	4.70522	6.82254	5.24306	2.43466	3.84815	4.80864	3.04968	2.73666
2200002J24Rik	ENSMUSG00000013083	7.00441	2.70811	5.20643	3.61923	3.05436	1.15398	2.37757	5.02486	4.86528	2.19825	5.77612	4.00055	4.69902	1.88737	4.95482	7.0424	2.04416	5.15899	3.57678	1.24458	5.53283	1.56402	3.48074	1.63032
2210009P08Rik	ENSMUSG00000116929	20.8875	11.7095	18.1436	28.8186	10.3395	8.41402	10.6396	10.984	16.9802	16.0714	18.2229	25.212	10.8428	9.21746	15.7891	10.3971	14.8689	12.7448	18.1719	11.2798	20.7313	18.8953	20.3551	18.1008
2210010C04Rik	ENSMUSG00000029882	3.93903	3.01943	3.3333	2.50737	3.26459	3.2028	2.03946	3.8524	6.90409	3.75134	5.8465	4.68025	3.965	3.24376	5.90136	4.72665	3.60903	4.42105	5.75153	5.02447	5.88461	5.44481	4.57871	6.30619
2210016F16Rik	ENSMUSG00000021550	9.99281	23.2111	17.2914	8.53987	20.2614	24.9671	28.4694	17.9562	14.3315	18.6932	12.7296	9.88041	13.9295	16.3745	18.1911	14.5834	15.0123	15.8496	13.6154	12.6973	10.7717	15.9437	13.1066	11.6152
2210016L21Rik	ENSMUSG00000029559	14.0929	18.3881	16.3367	13.8984	17.9648	17.5395	16.1199	26.8438	20.5153	14.276	20.2406	16.9476	22.0335	17.4077	21.601	18.9085	23.54	17.4499	18.3173	16.7189	20.5972	19.9057	21.1013	16.8013
2210039B01Rik	ENSMUSG00000113800	0.874736	0.39522	0.781644	1.01388	0.868605	0.92863	0.212109	0.949978	2.44269	0.864644	2.42183	1.65278	0.78366	0.647026	1.2088	0.45689	1.26137	0.364133	1.23642	0.493253	1.90261	1.26574	2.69055	1.70751
2210406H18Rik	ENSMUSG00000109036	1.02394	1.33298	1.5157	1.27416	1.89595	1.59375	2.2266	0.764587	0.380177	1.28262	1.53085	1.73334	0.826592	1.30574	1.29418	1.27592	0.994802	1.12045	0.773319	0.41215	0.809051	0.81361	2.31139	1.87259
2210406O10Rik	ENSMUSG00000039563	3.627	1.19861	3.32822	3.74749	3.65788	3.48911	3.83243	3.57099	2.78157	2.52363	4.90703	1.99131	3.36538	0.976383	3.34822	3.90059	3.21722	3.96366	3.32547	4.0971	3.49549	2.12175	2.04676	3.48893
2210408F21Rik	ENSMUSG00000087380	4.71175	1.62445	2.61799	2.5888	4.09671	0.89292	0.6763	2.89863	4.3048	4.29291	6.1761	2.67677	4.76841	2.0215	5.39767	1.81127	3.35678	2.46183	3.58154	3.47265	4.2896	2.29135	4.66588	3.97936
2210408I21Rik	ENSMUSG00000071252	5.46948	5.88126	6.38869	4.91012	5.18938	4.79106	8.36323	4.93591	4.00418	6.41336	7.50301	5.53276	5.48386	6.16815	5.61517	2.45565	5.01429	5.92288	5.53561	4.75187	6.34004	4.45617	6.66681	6.37004
2210409E12Rik	ENSMUSG00000081766	6.23144	0.369358	0.190548	2.93571	0.498885	1.08759	1.02834	0.823724	1.22612	0.371771	5.68002	2.18802	3.07922	4.0193	3.31685	5.00065	2.02467	1.49751	2.48943	3.39164	5.34087	2.27948	3.95589	4.14587
2210417A02Rik	ENSMUSG00000086494	3.44128	4.35345	4.14494	4.60194	3.7133	3.55022	4.37061	4.42982	3.5531	5.22317	3.59357	4.35292	5.49369	3.41886	5.34466	5.0482	3.9563	4.0004	5.77522	3.24638	4.99954	7.2108	4.43676	1.37213
2210418O10Rik	ENSMUSG00000078894	1.13878	5.97627	4.61712	2.49469	5.8216	3.23242	1.95017	5.52199	1.18724	2.90655	1.45686	2.48263	3.82958	5.28708	4.87488	4.47255	5.10105	6.90224	5.93415	5.66542	5.4912	6.08305	1.91318	3.1819
2300009A05Rik	ENSMUSG00000032403	14.5026	8.79563	14.2025	11.6899	11.9124	10.6396	9.49142	12.0358	14.1825	11.6841	10.04	9.3847	8.05871	11.1792	12.2545	14.6495	10.0362	10.5388	11.8452	9.37616	6.1578	7.26335	10.2934	10.3408
2310008N11Rik	ENSMUSG00000100335	1.28811	0	0.777029	1.41832	0	0	0	0.494742	1.59755	1.21809	1.85141	1.74205	1.15166	0.551548	1.52023	2.83619	0.430456	1.25134	0.977989	0.517265	3.26717	0.713017	3.82086	1.40722
2310009A05Rik	ENSMUSG00000098332	9.63956	37.7324	16.8656	10.6102	17.2604	21.5245	27.4481	12.5873	14.6502	32.8821	16.9843	8.36835	26.0192	26.0955	19.1871	26.9808	19.241	15.2652	19.1404	17.6989	18.4872	16.4616	9.39072	11.2546
2310009B15Rik	ENSMUSG00000079283	30.4147	21.4894	25.145	33.0784	27.67	31.7305	33.0935	30.7054	25.5204	22.5284	20.3537	26.1813	26.4357	19.232	27.1256	25.7385	23.3778	16.7528	26.4323	19.7487	23.4227	20.3113	22.9776	21.5738
2310010J17Rik	ENSMUSG00000097162	22.6552	22.2901	21.3551	13.2119	15.7329	16.3734	16.5793	10.4383	20.7943	16.4717	12.9102	14.1535	18.4255	15.5151	11.1438	14.5456	15.1838	15.3148	13.1353	17.0466	9.85862	15.0276	16.9515	17.1418
2310011J03Rik	ENSMUSG00000020133	9.49119	22.4583	18.1589	9.86317	18.6474	25.0633	27.606	19.0528	9.6433	17.3762	8.42591	7.12074	15.1402	12.7626	13.6832	13.5533	12.7677	14.2769	10.0763	10.3406	7.88082	10.6517	7.6674	8.41773
2310015A10Rik	ENSMUSG00000097729	1.19231	1.41698	3.49328	3.69961	1.24871	2.41371	1.11067	1.801	2.89122	2.47516	5.17977	3.75019	2.43465	2.23891	4.27969	3.50097	2.18431	1.99883	3.6105	1.98081	2.98577	2.06652	3.70898	3.88326
2310022A10Rik	ENSMUSG00000049643	18.2695	19.8077	19.4097	22.4866	20.6606	18.6496	23.8025	27.0315	22.2054	17.0136	24.9913	22.5679	23.6806	18.684	22.4767	19.3061	20.3296	19.0573	20.8919	23.2022	21.7899	22.3099	21.1693	19.9667
2310022B05Rik	ENSMUSG00000031983	6.2386	4.35685	6.78754	8.75334	7.01614	3.20215	4.46263	5.98689	5.59406	3.87974	4.17554	6.96367	2.20915	4.42273	1.69996	4.11424	2.8961	6.36462	6.47529	6.87794	1.58899	1.57145	2.56481	6.36303
2310030G06Rik	ENSMUSG00000032062	4.65302	10.1479	5.6518	2.65279	5.49803	6.00884	10.2252	4.79683	2.56971	3.99989	2.32313	2.85435	3.63302	5.75419	3.7811	2.41255	3.55769	6.85417	3.25957	3.67123	4.95939	3.86185	3.06467	3.26262
2310033P09Rik	ENSMUSG00000020441	15.6992	21.2109	18.5906	13.8663	19.7414	23.8768	24.7223	29.8649	18.9979	19.7528	18.5966	14.4771	22.7281	21.7442	21.2576	19.2742	20.7827	21.9607	18.0926	18.4291	21.2415	18.7743	19.3564	14.2406
2310034G01Rik	ENSMUSG00000099655	2.20182	3.11693	3.44213	3.17795	4.89889	4.58799	2.63885	4.86829	1.96876	4.8746	3.53054	2.51583	3.25413	2.03243	3.08317	3.57308	4.02264	4.48722	3.48033	3.59377	3.51274	4.22295	2.54392	4.08024
2310039H08Rik	ENSMUSG00000062619	14.5807	23.4797	19.2962	13.2368	22.735	31.3968	34.3649	14.4977	15.773	23.9311	11.0804	11.8955	21.6994	17.4051	24.6603	24.9865	19.4271	15.7248	13.7474	14.3287	16.0086	16.8312	13.8974	12.1166
2310039L15Rik	ENSMUSG00000100550	3.03074	8.89632	17.0163	7.9406	9.1211	12.4707	9.33677	9.75335	11.8831	11.9858	5.56484	9.9644	9.76872	9.8759	3.08269	10.2897	9.12646	11.8327	7.77245	7.41379	11.7301	8.53375	8.44807	2.87767
2310040G24Rik	ENSMUSG00000101655	3.37304	10.193	6.47864	5.23706	6.5363	5.6778	7.56313	4.31918	3.02652	5.30373	4.4398	3.66747	3.83704	2.99152	3.69492	6.37153	4.29127	4.6105	4.7733	3.28683	3.80574	6.01142	3.87796	5.43477
2310043L19Rik	ENSMUSG00000101746	7.09341	0.805086	2.09137	4.32137	1.59273	0.774023	0.523334	0.627291	1.50971	0.750436	2.38524	4.18963	2.00416	1.55124	1.17441	2.27515	1.21702	0.503881	2.60705	0.756523	1.99578	1.77712	2.19027	2.73341
2310043M15Rik	ENSMUSG00000097768	23.5475	4.87535	13.1543	20.1783	14.4547	4.71704	4.15776	19.874	48.8473	21.7263	49.6313	33.0459	48.9267	34.5492	39.1324	42.992	42.3745	19.7493	41.2041	36.4783	57.5604	56.0173	61.262	65.1068
2310057M21Rik	ENSMUSG00000040177	15.6856	9.48434	14.32	18.3634	11.762	10.4624	12.8331	14.2697	17.7629	12.3533	21.2799	17.4394	18.1509	14.7865	18.8196	19.1149	18.1231	13.5516	18.5759	17.1531	17.8507	15.3415	16.9671	22.4069
2310061I04Rik	ENSMUSG00000050705	74.0584	70.518	55.0676	66.5055	73.6925	56.5076	76.9678	65.3735	99.8469	51.2269	75.8496	78.6118	80.7863	67.0271	81.8677	88.1433	74.1248	54.8565	67.0373	52.5085	93.7041	102.198	102.007	61.9335
2310068J16Rik	ENSMUSG00000100084	2.14516	4.01879	3.3256	1.7138	3.65149	4.09969	4.81032	3.91203	2.81652	3.2031	2.92884	3.67839	3.00463	3.28237	2.29848	2.97799	2.48827	3.15791	4.53077	2.90589	2.94808	2.91222	2.8313	4.00739
2310074N15Rik	ENSMUSG00000105858	2.54402	0.422635	3.07532	2.07415	1.6699	1.19803	1.19181	3.57619	4.11882	2.3882	2.73489	2.08347	2.97291	2.82251	2.61879	3.57143	3.35806	1.62534	3.95704	1.94558	5.73874	3.13162	2.19619	4.77452
2310075C17Rik	ENSMUSG00000089718	0	0	0.386557	1.30937	0.957629	0.207991	0.206759	0	1.37516	2.00208	2.73141	1.87123	2.32038	0.872512	1.07862	2.96516	2.02721	0.682326	1.72749	0.484187	4.18529	1.59986	3.1395	3.90448
2400006E01Rik	ENSMUSG00000106223	7.18008	5.84504	3.88661	3.40018	4.08257	3.84457	3.81277	4.93628	6.18526	4.42467	3.86119	3.07283	4.601	3.63171	2.15721	6.75534	5.22522	3.24081	4.64691	3.37172	5.51866	3.5552	6.14037	5.15171
2410002F23Rik	ENSMUSG00000045411	34.1655	32.4612	29.4886	12.6948	9.54069	27.9584	34.7675	13.5792	33.2273	29.7424	14.1254	21.2055	12.2178	27.3922	16.5181	13.244	32.1645	29.0145	13.6331	34.8387	27.9103	25.632	13.9092	15.9099
2410003I16Rik	ENSMUSG00000116947	6.73884	4.48105	4.93469	5.45808	5.72898	3.6714	2.9497	3.14011	11.8794	6.66247	10.2759	7.11929	6.8294	5.08212	6.62531	8.00699	9.60715	7.90613	8.36939	5.8397	7.40982	6.8647	9.09209	9.00322
2410003L11Rik	ENSMUSG00000085860	1.29549	10.8858	5.97503	2.37772	5.90167	12.6291	15.9936	0.988863	1.7602	2.61747	2.85695	1.69232	1.91262	1.9094	1.08882	1.8195	3.83657	3.34384	1.4702	1.2129	0.864208	1.25521	0.981461	0.55018
2410004B18Rik	ENSMUSG00000036873	22.4834	17.3934	20.0089	21.1983	22.4966	14.5092	17.3818	20.651	29.8314	23.6321	30.3655	22.596	29.9509	21.2001	25.3621	22.5447	28.1157	20.6669	28.3504	20.8065	32.6331	25.2224	25.6409	29.6037
2410004I01Rik	ENSMUSG00000085338	2.74836	5.30916	3.06002	2.39162	3.38115	4.1295	5.88108	1.79474	1.9644	3.53833	2.66984	2.09894	2.73891	1.50061	2.73846	1.37738	1.43831	1.7182	1.93998	2.52813	3.30019	2.2897	2.14848	3.03174
2410006H16Rik	ENSMUSG00000086841	87.0766	87.3763	125.729	69.3272	93.9751	121.785	93.958	62.356	61.151	92.4895	64.1324	58.8134	73.7207	70.7439	89.6977	62.6738	70.6275	76.6507	59.0574	55.4644	70.6904	63.075	82.0657	48.7285
2410012E07Rik	ENSMUSG00000099528	2.6171	0.060488	0.394214	0.401535	7.56101	4.95626	7.64929	6.23109	4.74612	0.207227	0.207501	0.088796	4.90417	3.85082	5.84501	3.2916	5.78653	4.0585	0	0.408786	0.295539	0.294969	0.257581	2.5777
2410022M11Rik	ENSMUSG00000100017	0.886922	1.98301	1.15837	0.61112	1.61329	2.28596	2.86115	0.826718	0.91188	1.45216	0.605917	0.838743	0.726605	1.06939	1.41546	0.879334	0.872253	1.58091	0.660482	0.866466	0.631797	0.703811	0.341891	0.719604
2410024N13Rik	ENSMUSG00000054379	4.0417	2.52686	4.17005	3.20357	2.09982	3.6679	2.52297	3.07711	3.86778	2.73352	4.48934	2.34786	5.70473	2.90652	2.71307	2.81078	5.14011	3.50573	3.62231	2.23673	5.19818	4.12308	4.22351	2.63421
2410124H12Rik	ENSMUSG00000051297	4.11394	1.9629	2.5072	3.59936	3.88705	3.13108	0.983253	1.48913	2.97846	3.03227	2.66198	2.12225	4.83245	2.93633	4.66446	6.68537	4.13581	1.59761	3.47002	3.19831	5.21842	4.06086	2.37161	4.29654
2410131K14Rik	ENSMUSG00000032840	6.15953	4.89482	6.47599	6.87667	5.859	6.7981	6.45828	8.23389	6.38302	5.40274	7.73472	6.16581	7.3234	7.07816	7.01527	6.38844	6.10055	5.87809	5.90589	7.54766	6.21816	6.82728	7.00293	6.50379
2410141K09Rik	ENSMUSG00000074832	25.4495	55.1441	46.5525	27.356	49.2291	51.99	54.174	23.9711	41.524	48.3419	29.3334	39.9849	11.0209	30.4394	43.699	27.9358	28.3032	43.961	30.5281	28.5077	30.9396	46.476	30.9045	34.6585
2500002B13Rik	ENSMUSG00000096917	3.99115	1.21891	1.60482	1.92266	1.9371	1.72722	1.19798	1.77656	1.67114	2.25999	2.48858	2.04965	3.12171	1.72151	2.32117	2.46076	3.10441	2.00947	2.87743	2.53975	2.6403	2.55806	2.31882	2.35754
2500004C02Rik	ENSMUSG00000073236	3.07569	7.73318	5.92516	5.09435	5.48138	7.50905	10.5394	8.63812	9.76988	4.60486	10.2267	7.90155	5.6713	6.90559	7.95768	7.11163	7.53228	5.33938	5.5582	7.07456	7.71959	6.94337	8.80967	8.95114
2510002D24Rik	ENSMUSG00000071632	7.45572	11.5575	8.29659	5.22944	7.92416	11.5076	15.3296	6.90937	4.26984	5.6158	6.64802	4.55727	6.31686	6.17051	9.74351	6.90711	7.01791	7.76967	6.75502	6.48981	7.03347	8.01295	7.07203	5.10136
2510009E07Rik	ENSMUSG00000043391	4.03386	1.80629	2.43899	2.16508	3.00256	1.46699	1.39024	3.71733	3.24221	1.79181	3.28849	3.29294	0.95634	2.89639	4.17028	4.80419	1.62865	1.29259	2.26647	2.9499	2.48296	2.52634	3.06791	4.16127
2510017J16Rik	ENSMUSG00000104891	0.745342	0.953987	2.10764	1.29513	0.59562	0.962991	1.97749	0.527851	0.552295	0.940467	1.75439	1.47664	1.02135	1.6306	0.639467	1.04188	1.81504	0.337254	0.813042	0.794766	1.04319	1.3911	1.15238	1.67545
2510039O18Rik	ENSMUSG00000044496	10.5619	13.4774	10.2522	10.3178	7.31223	9.58485	10.8156	12.2327	7.1605	7.03796	8.53941	11.1301	6.40003	6.9513	5.41091	10.599	7.64443	10.0358	8.15131	6.72226	9.1718	10.3754	9.27388	10.5845
2510046G10Rik	ENSMUSG00000066175	24.7737	15.9743	29.9922	10.7767	12.7987	10.6664	9.40264	16.3398	15.2698	13.7915	19.9731	14.7254	18.4421	13.5791	18.5199	20.4247	15.1228	32.1138	16.2853	15.6347	18.1214	16.9905	16.8854	15.307
2600002D14Rik	ENSMUSG00000116797	0.649951	0.793863	1.82649	2.00024	0.698839	0.366485	1.09572	0.590063	1.16933	0.587893	1.30987	2.76095	1.7598	1.90665	0.744276	0.150743	0.630252	1.03598	0.421901	0.75964	0.941156	0.674453	1.58705	0.701872
2610001J05Rik	ENSMUSG00000052419	6.7482	31.6312	5.29808	18.3868	4.86828	25.2444	26.9318	22.1911	22.6592	23.1533	27.2203	21.1845	5.04719	7.19873	28.9691	25.6581	36.6183	7.6698	33.6649	5.6705	29.4301	24.583	23.1327	22.2062
2610002M06Rik	ENSMUSG00000031242	4.374	3.60438	3.40889	4.16077	4.36363	4.28197	3.5362	4.28051	5.25333	5.58473	5.93456	4.89	4.36529	4.44724	3.99687	5.2823	4.9162	3.18616	4.74974	5.32076	4.63522	5.53316	4.82878	4.33247
2610005L07Rik	ENSMUSG00000071793	12.0036	11.2624	12.0786	11.6058	11.3713	11.3298	9.53296	13.4756	12.6626	10.7694	17.5251	11.5578	13.3296	11.5345	10.6302	11.1489	9.65627	12.4721	13.4527	9.18092	12.9745	14.1614	10.8308	12.2829
2610008E11Rik	ENSMUSG00000060301	3.40718	5.46696	4.74214	3.13224	4.80282	4.53192	4.95785	4.36646	6.23277	4.93121	3.80374	5.47302	3.60612	5.13245	6.12746	4.97941	5.49463	5.94604	4.6729	4.29416	4.7773	2.87471	4.59817	6.41275
2610011E03Rik	ENSMUSG00000104936	2.26313	1.22412	1.62193	1.41526	1.23916	1.15402	1.50731	2.50202	2.5035	0.669419	1.43245	2.36936	0.753468	0.845967	1.49216	0.6884	1.65746	1.42696	3.57303	0.611484	1.8546	1.36002	1.42784	1.69719
2610017A05Rik	ENSMUSG00000107909	5.15473	3.3817	3.42741	2.88116	3.5697	2.93208	3.96452	4.87847	6.50923	7.99107	8.18975	6.2467	4.69092	5.64647	5.71897	4.59146	5.51938	8.18491	8.26401	4.02783	4.78837	5.44937	6.33573	6.36949
2610020C07Rik	ENSMUSG00000097537	6.80579	4.47886	6.47407	5.88129	6.20059	5.83221	4.22457	4.27784	5.27895	4.30289	6.12059	4.68406	2.20329	6.49094	6.44004	4.58974	3.60937	4.52139	6.36266	2.93138	5.5307	4.1161	3.93656	7.12754
2610021A01Rik	ENSMUSG00000091474	9.55595	14.0618	8.11299	5.91629	7.85251	10.3934	13.7186	6.2223	6.30872	8.20142	7.65542	8.74749	6.76445	8.38499	5.59235	5.293	5.67634	7.21326	5.41425	7.9816	5.15515	6.25394	7.61384	6.53347
2610035D17Rik	ENSMUSG00000087259	12.5464	11.0912	14.3605	14.5398	15.7129	8.5932	10.2542	12.3236	14.6747	13.7197	18.2997	13.877	16.4489	14.8787	13.5147	18.6369	17.5729	13.5759	17.8501	12.6471	19.32	16.4111	16.9216	14.4423
2610037D02Rik	ENSMUSG00000097536	1.23155	1.9306	1.07027	0.932112	1.74064	1.02417	1.7394	2.79537	0.839867	2.47328	1.22303	1.9194	1.60329	0.952908	1.94007	1.45669	1.29078	1.93442	1.41193	1.08604	2.17402	1.3178	1.94646	3.05563
2610044O15Rik8	ENSMUSG00000071302	13.5473	12.9533	12.1242	9.32304	11.9512	15.2468	14.6657	3.2651	18.4141	11.9904	18.2803	11.0691	13.6501	16.8332	16.4033	12.2031	15.2675	10.5362	15.112	14.8211	18.7885	18.3339	15.2404	13.927
2610206C17Rik	ENSMUSG00000085236	1.93526	0.51309	1.79445	3.77619	0.616748	1.30081	1.40116	1.06946	2.16326	0.353881	1.62834	2.11638	0.40115	1.32881	1.59941	1.2748	1.74692	1.21021	0.786796	1.55119	1.43575	1.12318	0.504947	0.692749
2610301B20Rik	ENSMUSG00000059482	19.3731	20.0524	18.0795	23.1062	21.7998	18.1497	20.577	14.5066	25.3867	20.5923	19.9803	21.1359	25.8241	22.351	20.8347	24.5655	21.0978	17.1006	25.0363	21.7321	21.3631	21.18	27.9364	23.2578
2610306M01Rik	ENSMUSG00000100164	3.99334	5.45043	3.9421	6.68002	4.72477	4.35734	6.67863	5.8044	6.43267	6.23618	6.35858	5.00842	10.8799	6.96439	7.31814	10.0699	10.4416	6.0876	10.1608	5.07636	8.3028	6.10313	7.93936	6.16732
2610306O10Rik	ENSMUSG00000108614	3.23922	2.10065	1.26365	2.01403	0.698608	1.21856	1.43004	0.626621	5.23499	3.47579	3.44576	1.63249	0.686823	1.93791	0.623686	6.27703	3.63364	1.3763	1.06577	1.93915	3.73352	3.18673	3.00128	2.36992
2610307P16Rik	ENSMUSG00000085936	5.73185	10.3435	8.54805	8.54928	7.78781	7.1652	8.5752	4.05318	6.94936	4.64316	5.48641	5.20695	2.29237	5.19716	5.23788	3.26057	5.72737	7.00131	5.61714	4.44965	4.29522	4.2206	5.67531	5.20111
2610318N02Rik	ENSMUSG00000049916	9.07716	4.46437	10.2525	6.81056	6.12067	7.12021	5.25461	8.72998	5.75262	8.97747	5.928	7.28433	6.6674	6.63955	7.88584	6.97009	7.58542	6.19903	3.67343	6.25837	4.74283	8.32259	6.42096	4.80865
2610507B11Rik	ENSMUSG00000010277	84.2594	74.1511	65.4129	86.05	83.3281	68.6022	71.3144	100.762	84.0959	65.22	96.5745	83.0639	76.8538	93.3991	79.4847	71.8855	62.0849	80.8077	70.7566	112.532	67.9298	74.4254	75.9772	117.797
2610507I01Rik	ENSMUSG00000085882	3.61658	2.30721	2.44822	2.5476	1.89483	1.85368	2.53276	1.49236	4.58393	3.15264	1.99514	1.99837	3.02031	3.9246	4.48976	5.37356	3.22041	2.74409	3.79043	2.35855	4.63379	2.31086	3.29425	2.83525
2610528A11Rik	ENSMUSG00000096001	2.35485	0.389376	2.05087	3.45995	1.25189	0.046389	0	3.35177	9.69543	0.925741	4.58028	4.66374	1.97363	1.6638	1.93742	2.32879	2.41	1.75185	6.1672	3.17676	8.74164	4.9567	5.66568	5.38486
2610528J11Rik	ENSMUSG00000028536	4.1311	0.810103	3.74474	3.0888	2.30028	1.46863	0.355507	3.43464	5.31974	2.7831	4.33938	6.03994	4.61142	2.3694	6.35555	4.68011	4.15004	2.90763	5.82705	3.79397	7.13991	6.80811	4.96568	5.54067
2700038G22Rik	ENSMUSG00000097180	8.13457	4.63074	5.29319	3.27638	5.7289	7.31962	3.31266	6.50454	5.09079	4.74314	9.48959	8.2308	9.68013	6.07743	4.24206	2.69823	6.07467	6.80411	4.33751	3.1381	3.48683	3.02028	7.43009	5.51549
2700046A07Rik	ENSMUSG00000041789	3.6362	2.73539	2.35176	4.35247	2.95563	2.12227	1.23913	2.74218	3.33769	2.34792	7.58005	4.1704	2.54409	2.65134	4.07191	7.72105	4.6025	2.57565	4.12427	3.58761	5.22438	6.24594	6.45617	5.48865
2700049A03Rik	ENSMUSG00000034601	38.7184	31.8487	32.9263	39.8506	32.5292	28.4507	29.3992	32.6049	38.0141	29.8554	43.1728	35.8792	35.5869	38.1245	32.6072	30.0199	32.0306	36.4112	37.1918	33.9032	37.8964	34.3472	33.8508	37.3097
2700054A10Rik	ENSMUSG00000117042	6.84085	4.01421	6.45072	5.96992	8.69642	4.58655	3.09788	9.92851	12.6212	8.97126	12.0947	9.2849	10.6383	5.31667	7.178	9.93754	10.7434	8.68572	9.40858	5.69035	9.62626	8.41519	12.3126	13.91
2700062C07Rik	ENSMUSG00000024273	38.6731	52.4453	50.8573	42.8498	51.1418	45.6649	53.803	50.8209	54.6661	56.3473	50.186	49.0775	51.3029	54.2613	65.6932	60.2472	55.7333	52.5291	58.0335	45.0323	57.014	52.0363	57.5754	44.0306
2700081O15Rik	ENSMUSG00000053080	0.139935	1.23353	2.13624	2.12516	1.73755	3.09726	2.83554	2.25816	1.53765	1.41399	1.38691	1.80366	1.0894	1.4859	1.50232	1.17643	1.29462	1.70475	1.38083	1.36321	2.05783	1.87872	1.29142	0.62239
2700097O09Rik	ENSMUSG00000062198	44.2668	64.8844	60.6771	50.4493	67.5967	73.5845	64.0441	41.8329	50.8153	60.7172	65.1255	60.4155	59.3429	43.3806	54.0099	54.9233	61.3254	55.44	55.0002	48.9863	61.2297	60.1497	65.6078	56.6812
2700099C18Rik	ENSMUSG00000098090	21.7878	34.42	37.1724	27.8218	25.7499	31.7513	36.0874	17.8529	14.3608	23.0142	23.317	24.7128	24.3378	20.1199	24.7158	23.3579	22.974	20.3502	20.3107	15.0082	24.2782	17.3099	17.8689	18.223
2810001G20Rik	ENSMUSG00000087497	27.4954	11.1848	20.4272	28.0299	15.49	13.7283	11.2232	23.6537	30.1144	25.1957	27.1928	16.9786	30.6583	23.7744	19.7518	28.6466	24.9602	15.5077	32.5161	27.744	32.6966	23.8229	29.3249	25.3518
2810002D19Rik	ENSMUSG00000045464	8.08907	3.50054	5.74342	2.51402	4.79828	4.62134	5.30297	4.70784	5.50567	3.79276	4.54466	6.01159	5.95065	4.38429	8.16616	5.88664	4.66716	2.41279	5.9624	4.27763	4.36156	4.46019	4.36921	4.07831
2810004N23Rik	ENSMUSG00000031984	39.1255	83.5659	62.678	45.8402	71.493	85.4129	95.7626	58.7366	47.6833	59.6301	46.8502	46.9568	58.2446	53.3789	59.4983	56.0451	58.9473	62.3556	52.0985	48.4957	48.6564	57.7254	46.427	40.3835
2810006K23Rik	ENSMUSG00000047635	9.58048	19.1259	14.7671	11.475	18.1559	20.2234	23.4579	12.2028	8.58527	15.4339	12.6984	10.6471	12.1597	10.9328	15.6687	12.8188	11.895	12.3693	12.5185	9.93825	11.6856	10.4149	10.2014	9.15395
2810013P06Rik	ENSMUSG00000099881	8.90555	14.1821	10.2435	7.85589	13.4601	14.4772	15.9359	12.7639	14.7819	17.5105	14.4316	10.8802	14.5332	13.8487	15.4704	14.3022	15.2375	13.2793	13.0206	8.82588	13.7348	14.0813	13.8284	11.0843
2810021J22Rik	ENSMUSG00000020491	4.68135	3.73661	4.52402	4.46142	4.31049	3.89412	4.06967	4.38572	5.36378	3.50886	4.889	4.20202	2.90848	4.47107	4.68253	4.21609	4.58349	3.4055	3.9398	4.77593	4.35402	4.38404	5.21471	4.52319
2810025M15Rik	ENSMUSG00000049881	164.877	170.264	177.059	173.77	185.622	200.687	213.514	175.426	157.094	174.225	180.173	167.218	182.006	163.052	184.58	192.41	203.065	199.049	195.492	166.254	200.548	188.816	193.922	158.511
2810029C07Rik	ENSMUSG00000096995	3.9566	3.8917	2.20388	2.13148	4.32672	2.78908	4.21239	3.53319	4.07025	3.73551	3.62271	2.66382	5.31789	3.84747	3.45628	3.97594	4.89705	2.7324	3.87439	2.66724	4.561	2.74448	4.48319	3.2693
2810032G03Rik	ENSMUSG00000037735	7.1589	2.40358	4.55256	7.05852	5.43809	3.58487	2.67617	4.32357	6.82628	5.02655	6.0125	5.36084	4.19046	5.61351	5.35754	6.51511	6.0192	6.94503	5.48573	5.41468	7.63935	6.55095	5.26311	6.46772
2810039B14Rik	ENSMUSG00000099034	1.76657	1.35606	1.25759	0.636602	1.09554	2.78461	0.511262	2.07704	0.726276	1.66194	1.711	2.41661	1.43466	0.387647	0.552721	0.448932	1.79412	2.38062	2.11284	2.56668	0.883273	1.40137	1.68388	0.821913
2810047C21Rik1	ENSMUSG00000092574	0	0	0.637527	1.05251	0.445235	0	0.450154	0.742264	1.29532	0.511551	2.36072	1.46885	3.2559	1.00646	1.15321	0.818044	1.18974	0.597386	1.64651	1.36657	0.888355	1.97505	0.936378	1.23326
2810402E24Rik	ENSMUSG00000099966	2.73799	2.84981	3.31332	2.83895	3.28271	3.49665	4.02831	3.7793	5.38361	3.44856	4.40801	4.44361	4.89148	3.72013	3.38896	4.90826	5.05735	4.06087	4.50131	3.463	4.12588	3.4925	4.5302	3.86045
2810403D21Rik	ENSMUSG00000086629	5.25117	5.6579	4.31923	3.26798	7.07889	8.16769	8.0466	8.21029	4.94283	9.87376	5.23621	6.35797	5.86962	5.42722	6.29785	10.7363	5.59432	7.32027	5.69675	5.95505	7.21348	5.59184	6.58603	9.90895
2810405F17Rik	ENSMUSG00000101493	1.16615	0.80219	0.893078	0.63725	0.716191	0.742282	1.34788	1.52235	1.02659	1.2964	2.09993	1.95755	1.21337	1.58272	1.01416	1.62776	1.03465	1.10778	1.20785	0.750627	0.857831	1.03103	0.742191	1.3853
2810407A14Rik	ENSMUSG00000055972	1.2144	0.884743	0.980705	1.17835	0.759182	0.946183	0.773849	0.337986	2.98893	0.380904	3.06236	1.47594	0.613497	0.657896	1.41033	1.24323	0.863528	0.73135	1.43731	0.937206	2.82202	1.28719	2.89769	1.06735
2810408A11Rik	ENSMUSG00000018570	3.32036	5.01243	5.86385	5.41831	6.13295	7.83348	5.01373	5.30825	3.78518	3.71916	4.05812	1.97934	2.47057	3.75104	5.33088	4.7861	4.68696	5.8976	3.50856	3.42977	2.75775	4.09185	2.8712	4.08376
2810408I11Rik	ENSMUSG00000087213	28.1416	42.7694	43.0778	28.8732	29.7408	32.3531	44.84	22.8544	26.9063	40.6588	34.8511	25.1835	32.4611	27.0477	35.8499	34.4207	39.79	27.0507	41.3655	26.2464	38.7857	33.1737	28.6893	23.0451
2810414N06Rik	ENSMUSG00000100594	2.29996	2.94516	2.80788	2.67327	2.45137	4.17162	3.03976	2.46018	4.43391	2.88872	3.92903	3.52381	5.14409	2.47438	3.71208	8.23619	4.58327	2.5528	3.94391	2.63645	4.44762	5.22443	6.37493	3.09334
2810428J06Rik	ENSMUSG00000105981	1.46527	1.13546	1.67633	1.54105	1.63404	1.4139	1.36915	1.76161	1.01998	0.983398	1.15514	2.07596	1.1849	0.382274	0.532325	0.785603	0.791025	0.762216	1.04765	0.588725	0.908583	1.72001	1.0633	1.36084
2810429I04Rik	ENSMUSG00000097709	11.3317	12.2823	11.6519	13.7778	8.39818	9.89085	13.4087	9.42747	12.5355	8.12571	9.41315	10.4252	13.3088	14.0891	16.8983	12.0103	13.0565	8.91972	12.6461	9.36946	15.3383	10.3858	9.22779	13.0114
2810454H06Rik	ENSMUSG00000100876	1.55021	1.05789	2.09212	1.98417	1.45769	1.82086	1.63092	3.12496	2.1913	2.44016	2.63823	2.92919	1.72325	1.43525	1.62878	1.67881	1.59275	2.39656	2.23604	1.52435	2.36938	1.84414	1.99973	2.8836
2810455O05Rik	ENSMUSG00000085030	1.06318	1.38986	1.84683	1.32759	0.932011	1.03057	1.35221	0.564539	0.968393	0.780365	1.0066	1.5039	0.480152	1.19426	0.530543	0.6274	0.736896	1.31727	0.932266	0.858437	0.942941	0.877885	1.18166	1.30235
2810468N07Rik	ENSMUSG00000091475	4.3366	2.13448	3.81035	5.09825	3.03899	2.95959	2.74848	3.55794	3.8092	2.24675	3.56049	2.48459	2.99612	3.02419	3.71261	3.11169	3.62833	2.5174	1.82223	2.62862	2.57587	4.11357	3.94597	2.72542
2900005J15Rik	ENSMUSG00000043833	2.13563	1.15204	0.733952	0.600835	0.448295	0.992852	0.623851	0.764423	2.04798	0.8527	2.06855	0.890993	1.15266	0.892211	1.23283	2.66275	1.47109	0.798323	1.40241	0.594699	1.63407	1.76018	2.3938	1.15022
2900009J06Rik	ENSMUSG00000102014	13.6637	4.0084	10.4208	12.7848	7.28962	6.34018	6.18093	6.522	15.1702	8.76014	9.57458	9.0845	12.0393	10.3085	9.59195	6.44939	13.983	7.66434	13.0265	11.1712	18.9108	13.9662	12.6892	12.0963
2900022M07Rik	ENSMUSG00000102386	1.96785	0.467527	1.35618	2.06023	1.16822	1.1682	1.0903	2.49397	2.5542	3.09376	2.55444	2.21345	2.15041	2.10884	1.217	1.955	1.39164	0.939581	2.30939	0.642009	2.28326	1.61755	3.28415	2.29929
2900026A02Rik	ENSMUSG00000051339	3.26981	8.71197	4.89925	6.22581	5.5649	7.47998	5.38077	7.85088	4.59585	3.51465	6.89556	5.13828	4.21747	6.10668	3.94099	4.23698	4.02413	6.64662	3.26997	6.57738	4.64438	4.14714	4.72534	5.54422
2900041M22Rik	ENSMUSG00000054418	3.77867	6.62797	4.96755	2.42751	5.77524	6.33856	7.65599	6.568	4.03093	6.14342	4.15792	2.93654	4.92526	4.58258	5.40173	4.74481	6.49098	4.98986	5.94649	3.47381	3.90777	3.43289	3.71957	3.23221
2900052L18Rik	ENSMUSG00000043993	1.34197	1.87741	2.49406	1.22152	1.22858	1.60531	1.88971	1.81034	1.4253	1.54683	1.64272	1.12243	1.69676	1.41356	0.960694	1.84632	1.0032	1.51076	1.40689	1.4804	1.03829	1.788	1.37535	2.21628
2900060B14Rik	ENSMUSG00000107722	20.5963	17.4232	21.8988	21.3522	15.1918	0	16.1777	9.54384	11.5644	13.0502	9.41973	21.0452	16.1556	12.4046	18.181	18.3574	12.3311	10.459	17.441	2.62023	12.563	14.0164	11.9124	14.3804
2900060N12Rik	ENSMUSG00000113621	0.905355	0.729101	0.751114	0.425074	1.36663	0.794422	0.56492	1.02631	1.20199	2.03531	1.21141	1.20793	1.22331	0.735223	1.52072	0.891086	0.596967	1.11358	0.853434	1.01779	0.988784	1.41864	0.799112	1.79373
2900076A07Rik	ENSMUSG00000097277	8.25123	4.6862	5.97418	8.16268	3.96575	5.76674	5.82977	5.91872	3.82389	6.3909	9.48724	6.95517	7.5087	6.8228	5.75017	7.35376	7.60955	3.55924	6.62112	6.46909	6.86064	6.9023	9.10443	6.38566
2900093K20Rik	ENSMUSG00000099632	24.3099	10.5399	21.0031	19.1612	15.0851	16.3891	11.6289	26.4355	23.6447	23.0843	29.8713	25.4545	25.5868	22.4863	28.9427	27.6199	29.6695	16.9611	27.263	24.6876	26.812	28.4001	24.7125	22.5035
2900097C17Rik	ENSMUSG00000102869	43.3819	40.2509	42.6291	51.1046	52.3854	45.223	40.3811	55.1991	46.0785	38.628	62.6148	52.9616	61.1174	61.892	57.7384	52.2562	54.4447	52.6038	52.5283	69.5474	46.2758	63.6605	55.0182	70.6256
3000002C10Rik	ENSMUSG00000070282	0.655642	3.79711	1.75771	1.61562	2.14088	3.26144	1.55047	2.32874	1.85519	7.50084	1.85825	0.558833	1.5231	2.88792	2.8751	1.5283	1.83598	2.34486	1.85716	2.22127	1.79718	7.78666	5.0641	5.3087
3010003L21Rik	ENSMUSG00000085355	2.08623	3.68182	2.29636	1.59638	2.64698	4.62448	4.05847	2.85056	2.56489	2.02716	1.70671	1.99562	0.836564	2.39031	1.50312	2.37249	2.08692	3.39361	2.47393	2.14435	1.06542	1.27524	1.18525	1.99136
3110001I22Rik	ENSMUSG00000079737	8.64285	8.65937	7.44557	3.44845	9.26813	7.18786	8.96181	7.4166	9.47962	7.67973	11.402	8.72	9.36158	9.79788	12.8351	5.66839	9.65915	8.15175	9.58862	11.5412	11.3728	9.3646	12.8351	14.448
3110009E18Rik	ENSMUSG00000026388	8.11867	21.674	16.3698	13.6405	20.7182	19.6098	27.0688	16.1634	14.3209	17.9801	12.89	11.1261	13.4785	10.969	15.4653	14.6067	13.6382	14.1363	14.7919	15.3201	23.112	9.68953	11.9861	15.2843
3110031N09Rik	ENSMUSG00000107291	2.74425	1.19325	2.59838	3.16127	2.87114	2.97018	2.28005	4.08899	4.08311	1.41914	4.868	3.60416	3.1346	3.17066	4.31007	1.7791	2.74789	2.99813	5.5466	2.45827	4.75612	4.90266	2.93323	3.19907
3110040N11Rik	ENSMUSG00000025102	29.0231	27.3895	27.8345	28.2575	35.1795	27.9801	29.1479	20.9387	32.5462	31.5216	27.2504	24.9691	35.6421	29.1867	32.805	26.4223	24.0183	24.5707	28.8652	24.5783	31.3655	32.9703	31.9633	21.181
3110045C21Rik	ENSMUSG00000097503	26.231	28.3651	26.4947	23.2757	18.9486	4.53549	16.9293	3.72904	27.3112	20.3258	23.2234	20.7175	30.0464	26.6131	32.6808	30.5712	29.4337	13.6533	15.376	26.8911	34.2241	18.519	27.9334	25.3958
3110056K07Rik	ENSMUSG00000085622	12.0142	13.851	12.2533	13.6034	13.7124	16.643	15.1281	12.5629	17.6647	18.5415	26.1882	21.2624	12.8175	13.2153	12.7046	14.4859	19.016	17.6341	21.2993	13.5913	19.9622	15.918	21.2775	19.8919
3110082I17Rik	ENSMUSG00000053553	37.6282	44.6166	40.2202	35.6599	51.9573	63.0776	53.5231	45.3705	44.8733	42.431	46.6668	33.8925	51.4834	36.4923	41.9614	37.958	42.3042	37.7676	41.6015	31.4668	43.3315	36.6959	36.3953	37.6246
3110083C13Rik	ENSMUSG00000097303	9.5778	10.4991	11.9772	10.129	12.6828	11.6471	10.0816	9.52377	20.0155	16.0768	16.9343	13.6424	11.8901	12.841	13.1091	13.1465	13.4404	11.4984	15.498	12.2864	14.3208	10.3399	11.079	10.8746
3222401L13Rik	ENSMUSG00000073590	1.54708	1.1622	2.44811	1.6684	1.75552	1.48154	1.09536	1.42781	1.60112	1.83002	1.74661	1.90368	1.11538	1.85868	2.13502	1.95581	1.52024	1.77472	1.81301	0.720742	1.35783	1.50579	1.56343	1.37341
3300002A11Rik	ENSMUSG00000033731	0.154955	1.78525	0.294544	0.382966	0.861998	1.10527	1.4759	1.67352	0.750223	2.17861	0.411205	1.4095	1.56727	1.63305	2.3051	1.606	1.60401	1.08692	1.80955	1.12615	1.18951	2.04517	1.56711	1.50791
3300002I08Rik	ENSMUSG00000063364	0.990745	4.24461	1.49521	2.19368	2.58619	2.98617	2.88348	2.80332	2.86313	2.42268	2.99814	1.9874	2.76095	3.22856	2.33786	1.31952	1.90729	4.06362	2.6161	0.980492	1.56547	2.50584	2.67071	1.95282
3830403N18Rik	ENSMUSG00000031125	23.7923	14.8463	23.2271	22.395	20.8223	16.0407	15.8357	19.9921	30.2417	23.9411	27.0082	27.0465	30.7941	27.5499	25.3398	21.5368	26.0592	23.998	26.5659	25.253	30.9279	26.2825	26.723	26.9627
3830406C13Rik	ENSMUSG00000033111	11.8541	17.576	23.4521	19.1885	18.6333	14.6673	15.8213	11.8494	17.2393	15.22	12.633	11.2196	22.5208	18.9614	19.6372	10.0626	14.0007	16.759	19.2827	19.284	23.1242	10.6373	20.1415	27.1302
3830408C21Rik	ENSMUSG00000071181	11.2086	1.84062	3.43601	11.7686	6.99205	3.85286	3.39632	5.24384	6.48874	4.97412	12.2006	11.1573	5.44152	4.96392	5.59874	5.08352	8.40153	5.35301	7.22637	4.82319	7.40454	5.78518	7.37961	6.05878
3830417A13Rik	ENSMUSG00000031179	7.17852	5.39372	7.78495	6.96296	7.75451	7.36146	5.81701	6.54087	13.1244	9.07921	8.98331	9.97356	7.54676	7.40144	10.9124	9.78267	7.04359	6.31068	9.85981	6.79708	10.1413	9.08662	8.09208	8.38044
4430402I18Rik	ENSMUSG00000064202	1.04877	0.476849	0.549638	0.150751	0.281947	0.89277	0.236311	0.829541	2.92965	0.758801	1.25338	1.87022	1.50573	0.820434	1.6321	2.858	1.93745	2.10826	2.19458	2.46033	2.24479	2.38515	0.814203	3.41297
4632404H12Rik	ENSMUSG00000042579	1.28664	1.51375	1.19125	1.1525	1.68865	1.82194	1.28697	1.04481	1.4594	1.54719	1.29255	1.49546	2.01863	1.30545	1.74373	1.3403	1.66579	1.01349	1.32503	1.29257	1.20756	1.2633	0.952485	2.05879
4632415L05Rik	ENSMUSG00000048106	0.510363	0.67526	1.91522	0.222107	0.919075	1.6132	1.36013	1.56849	1.14183	1.31926	0.870463	0.50659	0.42991	0.987011	0.661446	3.50298	1.55889	0.85507	1.93697	1.48947	0.8541	1.4149	1.29027	1.03574
4632427E13Rik	ENSMUSG00000074024	7.85144	10.4311	10.8364	8.00885	9.3846	13.5067	5.00611	14.9132	12.0611	11.084	9.92018	12.0523	5.81951	11.6968	15.1248	11.8859	11.068	14.7958	12.427	9.54999	4.74953	6.6814	12.6305	14.2624
4633401B06Rik	ENSMUSG00000105597	1.32928	0.576679	1.80729	1.34535	1.82214	2.70127	2.07388	2.05283	2.68524	0.825734	2.22214	1.86251	1.55581	0.550864	0.815686	1.76985	1.70821	1.4742	1.54695	1.39086	1.55356	1.64682	1.56885	2.51882
4732416N19Rik	ENSMUSG00000107402	0.851273	1.42336	1.95273	0.850138	1.32107	1.27822	1.47349	1.0961	1.77211	1.98436	1.41724	0.950818	1.04698	1.8392	1.05278	0.705746	1.64215	1.27959	1.62528	0.741593	0.992179	1.0868	1.53921	1.38892
4732440D04Rik	ENSMUSG00000090031	0.732399	0.679615	1.76854	1.15323	1.65558	0.866639	1.0518	1.48704	1.47981	1.03996	1.51483	1.27521	0.687278	0.789492	0.879303	0.764747	0.849418	1.26534	1.58772	1.37943	0.804356	0.766118	0.779103	1.59461
4732471J01Rik	ENSMUSG00000053714	3.93169	1.91874	2.8105	3.48014	2.48616	1.98314	1.431	2.87706	2.33835	1.68783	3.79638	2.09449	3.45206	4.26293	3.00658	3.98205	2.48525	2.94657	2.51447	2.43897	3.24625	2.05553	2.67432	4.15256
4732496C06Rik	ENSMUSG00000108456	6.2245	0.230929	2.74701	4.28206	0.375764	0.410836	1.06173	1.16221	5.19017	0.469889	6.38398	6.62825	3.37959	2.34631	2.81681	4.4545	2.6809	1.94267	0.521999	4.54342	6.31682	1.06575	3.84613	1.04571
4833407H14Rik	ENSMUSG00000097779	1.34163	1.94061	0.391226	1.90346	4.7773	0.249944	5.31288	0	1.64667	0.589158	0.935712	0.191181	0.564299	0.599632	0.614918	0	0.179371	2.40676	0.227959	0.266775	3.15995	0.076982	0.886584	0.158686
4833408A19Rik	ENSMUSG00000118132	0.702924	1.45981	1.07164	0.715676	1.10044	1.56422	1.50224	1.68638	0.991911	2.57071	1.09232	1.9773	1.36722	0.868016	1.01499	1.38092	0.875239	0.629995	1.69178	1.06713	0.850954	1.79488	1.06402	1.24171
4833412C05Rik	ENSMUSG00000097697	5.87386	0.393207	3.43393	1.56024	1.31082	1.24895	0.564049	1.48773	5.5344	2.4464	3.34069	3.14204	3.17077	1.37667	3.03543	4.15879	3.97749	1.4989	3.25233	1.44689	5.27889	4.66237	3.80237	1.83579
4833412C15Rik	ENSMUSG00000116298	2.35538	2.95057	1.48186	2.14036	2.12593	2.03645	1.69678	1.55041	1.47946	1.48351	1.75258	2.35225	1.16941	2.03472	1.66641	0.762501	1.69406	1.29591	2.26229	1.39237	1.4248	1.42367	1.25657	2.48046
4833417C18Rik	ENSMUSG00000086015	0.402462	1.34821	1.17903	0.620588	1.99024	1.74768	2.80551	2.23843	1.87612	3.00177	1.64576	0.808479	1.91327	1.43105	1.66408	2.298	2.13952	1.12766	2.02748	1.433	1.59275	3.02303	1.99658	1.21713
4833419F23Rik	ENSMUSG00000117401	1.94896	2.89663	2.80522	2.00662	2.17701	1.4982	1.75902	1.30781	1.16793	1.12896	3.13099	2.01028	2.16279	1.41284	1.37701	1.5089	0.793617	1.55052	1.76459	0.922691	1.5326	1.08978	1.44011	1.22566
4833420G17Rik	ENSMUSG00000062822	51.8176	61.8017	50.4584	50.786	53.55	60.5826	57.2817	70.5002	80.4789	75.7607	80.4279	67.4472	73.2802	77.6127	77.8863	65.9257	59.3473	81.6405	87.0612	62.5278	70.4633	83.641	90.5572	90.1025
4833422M21Rik	ENSMUSG00000097619	1.96985	0.705491	1.45485	2.19159	0.781271	0.629237	0.393653	2.12414	3.15341	1.32459	3.32477	2.61762	1.27821	1.28147	1.2671	1.61673	1.71004	0.816234	1.47851	0.942034	2.20745	2.22919	1.87923	2.91129
4833427G06Rik	ENSMUSG00000032057	0.698748	0.847299	1.0567	0.360871	0.342841	0.325748	0.594403	2.18527	0.974062	1.80076	1.62127	1.63443	0.803924	0.521391	1.71919	1.3097	1.12123	1.13161	2.92883	1.08211	1.5486	1.00884	1.8366	2.6456
4833439L19Rik	ENSMUSG00000025871	36.7256	89.1133	49.3187	39.6662	66.8134	69.0524	86.0083	56.9362	51.5548	48.8956	57.3791	46.9399	56.0922	58.3005	63.461	50.3724	43.2079	53.3553	48.7567	51.2959	42.1029	52.924	38.0571	49.2311
4921507P07Rik	ENSMUSG00000029828	2.11682	1.58304	1.33495	1.53613	0.92424	0.720362	0.814663	1.13929	2.31073	0.652936	2.71989	1.5723	1.87841	1.64412	1.24733	2.27328	1.28009	1.766	2.4732	0.988119	2.30893	1.80995	2.15982	2.32486
4921511C10Rik	ENSMUSG00000104585	1.56257	1.03505	0.876528	1.23068	1.34721	0.940233	1.16477	1.35316	1.37827	0.34843	1.12861	1.98322	1.08665	1.30995	1.34214	1.74881	1.29508	1.36499	0.807801	1.07529	1.25956	1.47994	1.02794	1.87008
4921524J17Rik	ENSMUSG00000036934	23.2884	26.1591	24.2105	25.5437	25.1941	22.7919	27.4563	16.8094	27.8235	24.4953	32.2262	25.6804	25.7591	22.3162	26.4019	26.1024	21.1885	18.006	24.8471	22.5402	29.4952	22.8458	25.3571	23.2252
4921531C22Rik	ENSMUSG00000085704	5.17768	5.13453	5.02732	5.70324	4.56031	6.04607	5.72437	5.54045	9.02617	3.21388	6.97902	6.30649	4.61264	4.38365	4.46157	5.71019	5.24548	4.28701	5.38471	4.01752	5.04575	5.92539	6.29796	5.84662
4921531P14Rik	ENSMUSG00000118333	30.2239	20.0209	23.91	29.6824	30.9119	15.6351	22.2174	38.4681	45.1974	43.8938	41.0585	36.3337	49.1129	47.2067	37.2811	45.8871	40.367	36.8797	47.5484	39.3777	49.4576	42.1079	39.9745	40.8865
4921534H16Rik	ENSMUSG00000090255	3.92907	1.81061	2.45801	3.65247	2.61523	2.14928	1.99604	2.61	2.99112	2.03861	4.86389	4.84075	2.12271	2.96508	1.29013	2.44525	2.91583	3.48682	2.15672	2.26799	4.02692	2.73424	4.40815	5.22104
4922502D21Rik	ENSMUSG00000047720	2.36238	0.142141	1.20257	1.55245	0.539962	0.656517	0.28647	1.35139	4.43856	1.3657	3.12911	1.85195	2.35675	2.24959	1.29905	1.7092	1.83828	1.40859	2.24402	1.76323	3.77792	2.69669	1.78518	3.11094
4922502N22Rik	ENSMUSG00000108128	2.40972	1.28929	0.475764	1.43595	2.07867	0.653538	1.36302	1.11086	2.00605	2.02812	2.28538	2.8617	1.70473	3.19862	1.81736	2.74221	2.4786	1.44637	1.50248	1.67451	1.78246	1.97404	1.6979	1.75118
4930402F11Rik	ENSMUSG00000108885	2.16997	0	0.403112	1.28067	0.501674	0.484904	1.06996	1.22639	2.9971	0.395499	3.05996	1.01398	1.00356	0.62843	0.639572	1.19091	0.363915	0.97198	1.77835	0.081092	2.49568	1.01409	2.70634	1.63779
4930402H24Rik	ENSMUSG00000027309	27.9729	21.6799	23.0691	27.1568	39.7118	20.4756	21.9248	25.6497	23.3587	23.6318	26.8997	23.8794	29.2943	27.7044	26.1882	21.4122	28.9945	29.7402	24.9457	31.3167	24.1736	30.0354	26.691	32.3044
4930403P22Rik	ENSMUSG00000102762	2.6454	1.46464	2.51614	3.94711	2.96068	1.702	3.13699	1.6375	3.49533	0.7057	4.62971	2.73381	2.64879	1.41972	4.61328	3.31551	2.25743	2.30266	2.79182	1.94366	2.13092	3.24968	4.58356	2.68456
4930404I05Rik	ENSMUSG00000087354	1.99201	1.201	0.876345	2.1612	0.666767	0.937688	1.29814	0.365148	1.753	1.15972	1.93078	1.09797	1.03836	0.874169	1.31678	1.04487	1.68651	0.968064	0.493266	0.218957	1.67048	1.64418	1.33229	1.30753
4930412C18Rik	ENSMUSG00000085558	5.41496	2.87759	5.39245	4.24218	3.73315	3.31926	3.24559	4.54596	7.44787	6.24762	6.1424	5.09868	5.19869	5.06085	6.69621	5.87531	3.85126	4.47208	5.63796	5.57687	6.51211	7.21941	5.7048	6.98624
4930412F09Rik	ENSMUSG00000085321	0.972445	1.27073	3.25763	2.4326	1.29066	1.08541	0.975511	2.62639	2.93365	2.72023	4.63181	3.82609	0.973603	1.12466	1.76451	1.04051	2.09059	2.65361	3.04967	0.914366	2.09455	1.7364	1.70517	1.59602
4930412L05Rik	ENSMUSG00000087192	5.01502	0.52268	3.26605	3.5887	2.1397	0.639997	1.39687	1.46898	4.73611	1.5559	6.29713	4.09196	2.70947	1.67448	1.6783	2.42128	2.19776	2.25925	3.91548	1.40072	4.03455	3.65979	3.59556	3.79806
4930412M03Rik	ENSMUSG00000051008	2.79036	2.64294	3.47843	2.17626	2.50999	3.23838	2.96412	1.96573	1.53028	3.14986	2.09215	1.77112	2.39692	1.90638	3.64083	3.9531	2.23687	2.66044	1.76045	1.73455	2.12612	2.77178	1.84218	0.970772
4930413G21Rik	ENSMUSG00000108452	2.88727	4.88007	3.09654	3.7279	4.42183	7.19307	6.35848	7.55553	6.16375	5.47043	7.28526	5.84283	5.15283	5.5098	5.84234	7.09581	6.26338	5.33205	6.99584	5.33386	7.06646	7.77064	3.91943	4.20928
4930430F08Rik	ENSMUSG00000046567	5.82573	8.79352	7.9885	6.34857	7.61842	5.88058	7.47782	4.37444	4.40655	8.19731	5.17935	6.10061	6.62634	5.6603	7.22231	4.63107	6.059	6.79815	4.98453	5.33492	6.53045	7.83964	6.73184	5.63997
4930432K21Rik	ENSMUSG00000008129	15.9584	21.9899	18.5799	16.7356	20.4911	20.4525	17.719	25.3465	26.3512	23.0269	24.2817	15.3258	27.9493	26.4599	21.5843	20.5758	19.6066	19.6502	17.2333	27.5545	21.1168	23.5543	18.0806	24.2295
4930434B07Rik	ENSMUSG00000100850	1.2265	0.114654	0.185183	0.847131	0.647272	1.03766	0.23732	0.669633	1.64693	0.690218	1.17399	1.12403	1.09463	0.388587	2.22573	1.38035	1.28068	0.203673	0.879232	1.43628	2.19315	2.2949	1.76881	2.39857
4930439A04Rik	ENSMUSG00000086064	1.09237	1.82065	1.08278	1.02351	1.05488	1.3501	0.823346	1.08392	0.504154	1.06779	0.72485	1.57043	1.16074	0.782583	0.815186	0.31449	0.632153	1.34452	0.256271	0.795184	0.936097	1.08208	0.779653	2.72886
4930440I19Rik	ENSMUSG00000085431	2.49697	0.320624	0.83059	2.52417	1.0177	0.758631	0.151631	1.86787	2.31113	1.35454	3.28563	1.96135	3.12683	2.63926	1.44647	1.98396	1.76315	1.67773	1.75691	1.84098	4.21858	3.65071	3.59345	2.80165
4930442G10Rik	ENSMUSG00000113974	2.53043	0.598642	1.74728	0.685321	0.562407	0.660524	0.271127	0.541662	0.858975	2.56375	0.708221	1.40278	1.82053	1.41645	3.41613	3.05935	0.762174	1.0857	1.08657	0.948795	1.98417	1.35187	0.502504	1.21776
4930442J19Rik	ENSMUSG00000087609	1.42528	1.12297	1.87527	0.934129	1.93825	1.43187	1.66234	1.68026	2.53636	2.30511	1.23789	0.779622	1.93508	0.897431	2.55556	1.2074	1.4366	2.14947	2.20248	2.70126	1.75183	1.63843	2.12147	1.74957
4930444P10Rik	ENSMUSG00000067795	0.517983	0.488745	1.70687	1.62359	0.60465	0.79422	1.31435	1.46204	0.677909	0.832214	2.18795	2.34994	1.20104	0.714948	0.710065	2.51137	1.8821	0.711216	0.750733	3.19613	0.503509	1.60254	1.83031	3.26604
4930447C04Rik	ENSMUSG00000021098	115.226	142.444	131.158	120.739	145.531	149.417	157.13	125.753	110.019	144.516	142.007	148.67	126.059	133.891	123.033	103.508	124.651	138.075	115.514	97.3831	118.579	112.38	115.937	125.673
4930447F24Rik	ENSMUSG00000102224	0.945173	2.35291	0.780607	0.761108	6.63144	0.827142	1.62147	1.43663	4.39369	0.404668	7.04598	0.931943	3.33244	1.14618	2.4554	1.49583	0.884214	0.541049	4.34177	4.32657	2.89437	1.37365	3.61517	1.22921
4930447N08Rik	ENSMUSG00000106583	1.56902	1.57758	1.42391	1.96887	1.19392	1.39908	1.05981	0.287621	1.25948	2.33149	6.3699	0.654644	2.98723	2.60822	1.11204	0.932643	1.29357	2.72096	2.77394	0.630704	2.87391	1.09835	2.21099	0.839638
4930448K20Rik	ENSMUSG00000082843	5.5219	0.081422	1.26764	7.53841	1.30234	0.394284	0.077225	4.06726	1.92546	0.828266	4.29947	0.654328	8.76636	1.57515	0.48213	4.16676	3.22441	0.673904	6.97695	3.54436	1.00457	3.33039	6.34171	6.06199
4930451G09Rik	ENSMUSG00000022543	1.46795	2.26647	1.97433	1.80855	1.97209	1.4671	3.19836	3.18679	4.06914	1.94042	4.15253	3.92896	3.54933	3.74992	2.2688	3.80006	2.45223	1.45953	2.51071	2.63268	2.77799	1.78089	3.11535	0.651205
4930452B06Rik	ENSMUSG00000021747	57.532	30.1688	40.0232	56.9791	44.1174	34.2987	30.5652	49.8113	74.2188	39.2863	81.9775	55.4962	31.6512	50.3872	54.826	55.1411	50.5259	49.3541	61.3326	59.9418	53.2388	59.175	71.8925	76.927
4930452L12Rik	ENSMUSG00000112175	0.794774	1.54612	0.915905	0.97487	0.211545	1.71028	2.08602	0.90792	0.669184	1.35632	0.572465	1.40319	0.922394	0	1.30062	0.450778	1.9452	2.09183	1.13786	0.685219	0.954235	0.695545	0.719305	1.14121
4930453C13Rik	ENSMUSG00000113987	1.55627	1.83573	2.09383	1.13186	2.33049	2.42088	1.41895	1.85935	4.82819	3.83024	2.68195	3.25551	3.58711	1.46676	1.44372	4.09011	3.83253	3.00132	3.91469	3.44304	2.48867	3.71866	4.60875	2.94381
4930453N24Rik	ENSMUSG00000059920	14.6495	13.0357	15.5835	13.6734	16.2289	16.9406	16.8816	15.3179	17.8301	11.7098	16.8819	12.7692	18.885	17.2468	17.1716	14.9634	17.3014	13.0021	18.2926	19.4241	18.7435	15.7637	16.9671	20.0832
4930455G09Rik	ENSMUSG00000085761	2.54276	2.03888	3.90562	1.40463	2.05493	3.13693	0.99461	0.762522	2.97616	2.39602	0.908802	1.24129	1.924	2.51303	3.01597	2.03576	4.84331	2.21921	2.65431	4.29319	2.78307	2.67067	1.64027	0.781728
4930455M05Rik	ENSMUSG00000114787	1.29731	0.610268	0.802103	0.952637	0.651404	0.902282	0.673891	1.46535	2.46467	1.88249	1.77743	2.20862	2.02069	1.5851	1.16617	1.74554	1.33388	2.15087	2.19501	1.52328	2.74926	2.54103	2.74138	3.06369
4930461G14Rik	ENSMUSG00000097651	2.74993	3.4037	2.09084	2.93046	4.74095	5.48664	5.90458	9.30711	10.0349	9.76227	10.2326	9.93108	9.28686	6.77424	10.1852	5.43338	7.84548	7.5711	10.4095	13.1972	15.9628	13.2436	11.8546	11.8647
4930465K10Rik	ENSMUSG00000056682	2.20932	0.918326	1.56366	1.87571	1.33348	1.90621	0.954845	2.26723	2.60851	2.06949	4.02458	3.42946	1.23762	2.12129	1.33563	3.31727	2.17879	1.72624	3.07128	2.70221	3.30014	2.63209	2.09116	2.58007
4930467D21Rik	ENSMUSG00000097516	0.921362	0.98009	0.905554	1.04228	1.20633	0.980942	1.87498	1.09962	0.575574	1.2812	0.91429	0.538277	0.881693	0.789793	1.21532	0.842947	1.35627	0.677976	1.23799	0.798312	0.886067	1.56879	1.31106	1.05762
4930469K13Rik	ENSMUSG00000085684	70.6646	24.8549	24.4344	62.235	26.8064	29.8139	15.8975	88.3187	66.6703	78.8408	78.8758	63.6151	84.2906	62.7071	68.2496	78.2574	80.1023	48.1103	83.0823	74.3852	101.025	75.4173	85.7839	65.8602
4930470P17Rik	ENSMUSG00000043583	1.75861	0.571482	1.64133	1.0984	1.07849	1.80611	0.39063	1.22117	2.37873	1.45634	2.62014	1.95615	1.76499	1.21317	1.32161	1.33844	1.67098	1.97768	1.46113	2.61592	2.04	1.66292	3.11082	2.02829
4930471C06Rik	ENSMUSG00000086138	1.87635	1.05692	1.20354	1.4942	0.995819	0.234042	1.24158	2.59395	0.827871	2.0254	4.16088	2.08859	2.73221	1.30027	1.89556	3.23665	1.16038	1.18016	1.2227	1.61794	1.62011	1.61499	2.469	1.68963
4930471E19Rik	ENSMUSG00000112716	5.85367	8.2431	10.0683	3.60547	6.27908	5.06501	4.26095	7.71244	4.0277	6.06932	5.90242	5.6317	6.87668	5.29713	8.0746	7.98485	4.83735	6.8798	4.22039	7.51878	6.77275	6.42635	4.23205	3.14879
4930477E14Rik	ENSMUSG00000097539	0.404127	1.23239	1.33189	0.826569	1.63943	1.17823	1.29959	1.28229	0.602639	1.416	0.551502	0.237711	1.78241	1.48387	1.68935	1.24051	1.51346	2.3829	1.06637	0.952085	0.933012	1.49995	0.88056	0.775967
4930477N07Rik	ENSMUSG00000112155	4.56234	2.53779	5.91182	5.02334	5.25566	5.74291	3.11707	3.80027	5.98436	5.48817	6.91576	4.54808	4.84788	3.27191	3.1846	3.59919	3.98972	4.50097	4.29542	4.72062	7.3549	5.54435	3.20325	4.38112
4930481A15Rik	ENSMUSG00000086938	4.48634	6.47439	6.59209	4.77943	5.96668	8.07475	4.49776	9.10639	3.57963	4.54397	5.74292	4.53531	5.73693	4.94722	4.92991	6.81776	5.40235	5.95337	5.51265	5.09415	4.25969	6.27738	5.50606	5.17781
4930481B07Rik	ENSMUSG00000085956	1.34383	1.4819	1.32859	1.64435	1.27798	1.16402	1.15547	0.517092	1.67209	0.872725	1.63837	1.06412	1.50739	0.81117	0.781916	2.13024	1.14276	1.72181	0.963582	0.721058	1.12342	1.75043	0.446508	2.50997
4930486L24Rik	ENSMUSG00000050345	0	0	6.78482	0	0	2.7049	0	4.49294	0	0	12.2947	9.91023	7.411	0	0	0	0	5.91805	0	6.19083	0	6.76607	9.38789	0
4930502E18Rik	ENSMUSG00000055555	5.65463	4.46298	5.73231	5.20545	4.6978	2.96081	2.12051	6.03374	4.7762	5.42733	7.04512	7.3905	6.52229	6.21791	5.84616	10.5898	4.6318	4.97995	6.06283	5.95906	6.51503	4.15914	6.05029	4.69
4930503E14Rik	ENSMUSG00000072595	12.1761	3.39379	6.31313	10.4266	5.44642	4.36308	2.89922	6.29715	8.50625	9.08299	11.7881	8.40444	12.3263	10.4047	11.6618	8.88914	7.52853	7.12578	7.12768	8.07229	9.51857	11.1922	12.8796	8.4768
4930503L19Rik	ENSMUSG00000044906	29.6679	19.0674	27.9948	37.4941	27.4358	18.5957	18.4578	24.1707	32.6571	21.2346	40.7752	38.425	28.9528	30.0007	36.4158	34.5156	28.4284	29.9372	26.8581	21.2604	32.4721	34.0838	34.7719	36.1792
4930506C21Rik	ENSMUSG00000087478	2.06877	1.00106	2.63997	0.870509	1.01637	1.82692	0.674551	2.29905	1.36676	3.44258	1.25924	1.93957	1.31196	2.34981	0.736403	2.72095	0.959764	1.31325	1.6281	2.03462	0.977912	0.92497	0.85882	1.02809
4930507D05Rik	ENSMUSG00000097129	2.08485	1.44106	2.1201	1.45761	1.64102	1.41709	1.76985	1.53221	2.86866	1.34569	2.52808	1.97438	1.41514	1.39938	1.33222	1.98113	0.734231	1.26795	2.53607	1.84007	2.76588	1.36427	2.34285	2.14967
4930509E16Rik	ENSMUSG00000096986	1.5303	0.791725	0.814465	0.712674	0.813411	1.35771	0.924355	0.739464	0.720149	1.18626	0.653601	1.78252	1.63948	1.09181	1.24962	2.50516	1.30629	0.693283	1.34828	0.625887	1.2535	0.604356	1.17536	1.12341
4930509H03Rik	ENSMUSG00000105659	3.56137	4.12938	2.97256	4.27198	2.97853	3.62389	2.09461	3.02181	2.21477	2.14211	4.93588	4.67154	4.33887	4.04826	2.38115	2.12205	2.66976	3.57934	3.13874	3.04175	2.40965	2.73512	3.50196	4.33266
4930509K18Rik	ENSMUSG00000087137	1.65522	0.154438	0.984176	1.2484	0.620515	0.300263	0.453211	1.2619	2.54745	0.647488	2.72086	1.77109	1.51914	0.927968	1.26711	2.01023	2.0044	1.47814	1.68507	0.961264	2.85215	2.14298	2.94195	2.3108
4930511M06Rik	ENSMUSG00000086607	0.726228	0.471339	0.654127	0.509009	1.26117	0.751514	0.63373	0.934976	3.38335	0.412987	2.5236	2.58311	1.6743	1.24599	0.934802	0.893768	1.62792	1.31464	1.3005	1.56866	3.12735	0.688085	2.427	2.07651
4930513N10Rik	ENSMUSG00000074136	3.35411	4.0016	5.0915	4.4221	2.99834	3.22567	3.41269	4.77086	2.59903	1.98572	2.8889	2.56106	3.20872	3.70646	2.45214	2.61962	1.01307	2.30115	3.23777	3.2403	2.46424	1.73014	2.35455	2.73386
4930516B21Rik	ENSMUSG00000097504	2.8896	1.80902	2.74811	3.72287	1.86038	2.72876	2.45586	3.39948	3.88869	2.19816	3.84273	4.5116	1.52866	1.87476	2.30589	2.37257	1.93813	4.14059	2.44515	2.14184	4.03374	2.55196	2.73471	2.75089
4930517L18Rik	ENSMUSG00000104225	11.945	4.93232	13.6916	11.5972	9.65626	4.70708	3.62611	14.9024	16.2198	12.036	16.4531	15.5181	13.1852	13.4236	15.1254	13.5937	12.314	11.3331	13.5824	9.21613	19.8128	20.5952	9.83187	11.9476
4930518I15Rik	ENSMUSG00000074629	5.36529	4.25254	3.54721	5.07846	3.45855	4.45827	4.22211	4.89015	4.53432	5.02187	6.42647	5.05227	4.1907	5.28765	4.37461	4.51336	2.94387	5.36429	4.36296	3.54905	3.61094	3.70085	3.50622	4.80014
4930518J21Rik	ENSMUSG00000110310	6.79703	4.34351	6.3943	6.59088	5.53879	2.82499	3.01755	4.49472	6.75803	7.02395	8.24649	7.52867	8.88216	6.50386	9.52088	4.79888	7.50907	5.39801	4.56362	4.72472	11.3796	7.10043	7.52382	5.74489
4930519F09Rik	ENSMUSG00000090126	2.23353	0.559783	0.812636	2.02165	0.894511	0.84801	0.575297	1.07642	0.881256	1.15842	2.03334	2.85202	0.944198	1.42119	3.41433	2.42805	0.790013	1.2013	1.30938	1.06463	1.42153	1.12821	2.10677	3.38336
4930519F16Rik	ENSMUSG00000031325	3.31685	1.41412	2.11181	5.77246	3.19407	2.36809	3.50857	1.49924	5.91811	1.40431	8.2666	3.06599	2.75046	2.2326	4.02881	2.57868	4.06614	2.97588	6.81837	2.33897	4.9112	4.93372	6.4879	9.41884
4930520O04Rik	ENSMUSG00000074039	1.09665	0.450818	0.993006	1.90461	0.348294	0.157699	0.303024	1.53564	1.97115	0.494886	1.93901	1.30137	1.50459	0.759725	1.23996	0.496578	1.58058	1.27616	0.580655	1.39606	2.20352	2.48339	1.70788	1.29782
4930522L14Rik	ENSMUSG00000072762	12.8066	8.19479	9.41986	9.41653	8.82519	8.95268	6.25746	12.063	17.4926	14.5714	11.3887	11.648	16.2664	12.6769	12.5058	14.6484	10.6249	10.2685	15.6946	12.3855	21.0931	15.7283	21.1028	17.9675
4930523C07Rik	ENSMUSG00000090394	2.36848	0.937456	1.08749	1.53656	1.48558	0.272752	1.05078	0.320803	1.79059	0.799341	2.08503	1.82394	2.02248	2.50962	1.52118	2.61578	1.07372	0.999098	2.57647	1.09097	3.14086	2.29464	3.16202	2.22252
4930524B15Rik	ENSMUSG00000020299	4.02496	1.90581	2.72509	3.10358	2.09886	1.52911	2.10126	2.04157	4.74567	4.61796	4.07022	3.52666	5.7943	6.79294	3.19223	3.18518	3.69508	2.62566	3.99829	4.2615	4.42365	4.2556	3.97194	4.55509
4930524O07Rik	ENSMUSG00000090207	3.94481	2.95166	0.856295	2.83881	1.5194	1.5012	0.414372	3.75432	6.89342	4.44573	6.2366	3.38566	2.6407	4.87743	2.03431	5.79486	3.33208	2.88807	5.56203	2.98808	5.39698	6.58295	5.93308	6.31697
4930526A20Rik	ENSMUSG00000085521	5.36317	4.20632	2.92369	5.84066	5.42049	6.33335	5.14807	9.02985	5.58359	5.83043	6.59488	6.01935	9.29273	4.5468	8.50153	11.1282	5.49948	5.83225	6.30508	4.78558	5.24228	8.89459	7.91415	6.74417
4930529I22Rik	ENSMUSG00000085350	1.97379	0.552776	2.7845	2.30545	1.54463	2.62189	1.51512	5.99946	6.52249	3.27772	5.71686	3.00086	3.18761	3.76755	4.67397	4.7997	6.11986	4.12815	3.26843	4.21802	4.93738	5.88171	4.19034	3.45554
4930532G15Rik	ENSMUSG00000097261	2.49475	1.55388	2.46859	0.9531	1.26347	1.02432	1.66611	2.1044	4.01467	1.30079	2.00095	2.47101	1.19045	2.03998	4.2637	1.82646	2.64448	1.31027	2.94141	1.13461	2.66078	2.46585	2.77278	2.6907
4930535E02Rik	ENSMUSG00000102677	2.21116	0	0.681088	1.17012	0.319197	0	0	0	2.5578	0.566055	4.1077	1.32839	2.82574	0.774977	2.50884	1.64945	0.930965	0	1.54627	1.14535	2.50771	2.00054	1.37238	1.52052
4930535G08Rik	ENSMUSG00000104201	5.97617	2.33313	5.97081	4.05009	0.938973	1.99726	0.90288	4.81914	3.9241	3.46824	6.73255	3.1728	3.13587	3.57895	3.64167	8.36065	3.6488	3.96512	5.33171	4.02622	7.58774	4.46118	5.76771	3.89007
4930539E08Rik	ENSMUSG00000048905	6.99237	1.26213	3.92	7.23205	3.65357	2.95995	1.55035	6.31264	9.83412	3.20835	10.8253	7.13838	9.03157	7.57789	7.17244	5.74294	6.99933	5.66745	6.08333	8.43073	7.00008	9.71729	7.75045	8.87537
4930544G11Rik	ENSMUSG00000036463	3.41001	1.15062	2.07352	3.09288	2.09944	0.975012	1.15074	3.39438	4.10916	1.9476	5.35999	2.94047	3.88041	2.19734	3.39662	5.8633	3.69881	3.52113	4.68751	3.10819	4.69236	2.35143	3.82228	4.66572
4930547E08Rik	ENSMUSG00000086687	2.26861	1.05344	2.07173	1.059	1.09167	1.07593	0.828812	0.350132	0.815571	1.01139	1.08921	0.854992	0.60043	1.02926	0.99886	0.547919	1.91948	0.396093	1.70469	0.766396	1.19133	1.09144	1.27765	1.01757
4930547E14Rik	ENSMUSG00000116894	0.908962	0.801068	0.798969	1.42439	1.8695	0.981204	0.85162	0.248998	0.953756	0.595479	1.91692	1.53005	0.999889	0.845816	0.885604	0.773366	1.3164	1.86722	0.808059	0.170125	0.635954	0.97366	1.43354	1.16009
4930549G23Rik	ENSMUSG00000118134	4.98958	5.3998	6.32143	5.68552	6.25652	6.28647	5.69407	6.65519	7.15225	12.274	8.39821	6.98375	6.61998	6.51051	6.92149	5.22119	4.50682	5.35896	7.26199	4.07396	6.61589	7.75617	7.55981	8.50176
4930550C14Rik	ENSMUSG00000005131	1.40682	0.480403	0.576224	0.455171	0.799636	0.779137	0.76426	0.26884	1.74315	1.13398	1.98351	1.36273	0.572243	0.371928	1.02008	1.14543	0.439265	0.963846	0.74891	0.735515	2.82387	1.0189	1.54059	1.1649
4930550L24Rik	ENSMUSG00000046180	21.0053	49.7382	31.5764	15.1003	39.2346	45.2706	53.6286	29.0434	30.3513	46.3338	25.3745	22.078	34.0438	42.724	44.2154	34.6388	33.498	44.4459	32.1587	37.5973	32.9858	35.5084	30.4891	31.9608
4930553P18Rik	ENSMUSG00000106791	6.16612	0.772274	3.88888	4.33692	2.53868	1.54264	0.536206	2.53801	8.38802	4.78533	8.734	6.6257	5.191	4.2219	5.43092	3.2853	5.29032	2.94379	5.39431	2.42716	7.41981	9.53888	6.23311	6.54081
4930555A03Rik	ENSMUSG00000106157	2.29333	2.74478	3.4439	1.1323	2.78296	1.57989	1.76114	1.54891	3.84378	5.02203	4.11018	3.15144	1.5132	3.17615	2.76132	2.45046	3.53246	1.54988	5.46751	3.61089	4.18801	2.52966	2.60462	1.79513
4930556C24Rik	ENSMUSG00000116586	8.01822	0.777716	6.1297	5.33396	7.10802	3.15272	1.38659	7.86144	22.4525	7.17156	17.6236	17.3277	14.5769	5.29827	16.3616	15.3174	12.1444	11.4878	16.8496	9.70665	28.5711	17.9011	21.9703	15.1978
4930556J02Rik	ENSMUSG00000115656	0.805017	0.277743	3.04297	1.49269	0.795748	0.51954	0.74221	1.33464	1.83994	0.907591	2.91744	2.20912	1.14592	0.634885	1.37937	0.977625	0.65728	0.922408	1.23304	0.891867	0.456315	1.4984	1.57704	1.4451
4930556M19Rik	ENSMUSG00000096971	2.12535	2.26239	3.78956	2.29726	3.53621	2.30534	2.39769	3.47279	3.33935	1.88394	4.07439	4.23566	2.66952	3.24253	3.43202	2.9791	3.41934	3.87748	3.38723	3.06955	3.41827	2.3335	3.26783	5.31725
4930558C23Rik	ENSMUSG00000105734	76.7334	20.4676	48.9314	67.9103	49.229	26.0267	22.0229	55.2918	108.742	59.2818	91.0712	74.7244	87.6422	68.4075	84.6619	87.4639	92.5315	66.9401	88.2764	77.0742	104.497	93.4825	105.531	94.1194
4930558J18Rik	ENSMUSG00000097519	3.4637	8.15598	4.81427	3.93094	4.66241	4.76701	6.5085	3.92047	3.64188	3.20977	3.09893	3.96681	4.06395	3.36081	5.90315	2.47047	2.12136	4.11483	2.36611	4.25488	3.91678	3.34463	2.76749	2.85554
4930558K02Rik	ENSMUSG00000086277	0.429223	1.13225	0.789007	1.35311	2.68765	2.5895	1.78417	1.48988	1.1677	1.72389	1.19554	0.81875	1.06009	0.70512	0.432005	1.14408	0.896877	1.45573	1.16924	0.688126	1.00731	1.75141	0.882084	0.697524
4930562F07Rik	ENSMUSG00000026729	2.78442	0.279583	2.46118	1.95185	0.443872	0	0.984133	0	6.57013	3.37738	5.31105	5.15005	3.42212	3.0723	3.95231	5.55293	2.45027	1.42137	1.50628	3.1677	6.57202	4.49968	5.38544	4.76828
4930563E22Rik	ENSMUSG00000053574	8.199	7.86094	6.49928	8.96936	6.97588	8.2157	6.08198	6.38753	11.9502	11.9285	10.6533	8.93732	10.2229	7.39898	8.56943	8.44616	8.76137	8.19543	10.3763	5.26396	8.73843	8.37721	9.10838	10.897
4930568E12Rik	ENSMUSG00000111830	4.46172	3.46977	4.9829	4.48275	5.68265	3.37551	2.00005	3.59364	6.66137	5.94871	7.34558	4.00188	6.77464	4.6244	6.87774	5.90458	4.07657	3.47826	6.2263	3.15238	6.91878	6.57198	6.00512	6.71774
4930578M07Rik	ENSMUSG00000110586	2.52662	2.42452	3.39503	3.14497	3.00274	2.06443	2.89444	3.70718	3.14643	2.75421	2.97497	3.31106	3.90203	1.79988	2.3683	3.06908	2.20448	2.54583	3.15285	2.01155	4.18847	4.28339	3.66254	2.65676
4930579G24Rik	ENSMUSG00000027811	32.2862	24.6661	25.923	29.4269	24.266	23.5725	21.5108	22.3296	35.1142	26.9291	36.024	30.4879	35.9493	27.6213	31.78	28.7045	32.7246	20.8958	30.6965	34.2292	41.7609	34.7338	39.6177	35.2172
4930579K19Rik	ENSMUSG00000051074	3.22974	3.33271	3.07565	2.80496	4.21729	2.91224	2.38497	6.16179	4.2989	2.32609	1.26134	4.0617	5.1569	3.29167	5.48416	3.03973	3.87265	3.99575	4.38802	5.09952	6.24543	5.54041	3.15828	1.9009
4930581F22Rik	ENSMUSG00000070315	2.43201	1.7038	2.30939	1.59823	1.25151	2.44794	2.00073	1.99751	3.2478	1.41593	3.77836	2.39407	2.01761	1.98751	1.92859	1.9	1.20571	2.78801	1.44729	2.19829	1.79052	2.75597	2.02003	2.5522
4930588A03Rik	ENSMUSG00000117792	1.55659	0.424076	1.51699	1.19819	0.972206	1.65464	0.916074	1.11403	1.70761	0.419964	0.774657	1.68896	0.937743	0.981946	0.886923	1.61223	1.34393	1.36707	1.54459	0.524951	1.40964	0.834854	1.12953	1.1628
4930589O11Rik	ENSMUSG00000107195	2.76284	2.31243	2.86389	4.24221	1.99068	2.20983	2.51228	2.87676	3.65106	2.21578	2.6696	2.48079	4.10851	2.20829	2.57401	1.77994	1.64759	4.06607	3.09527	0.805531	3.06452	2.47749	2.27875	3.7822
4930591A17Rik	ENSMUSG00000039138	32.3342	32.9146	32.7816	28.9221	32.7454	31.7445	30.5	20.8544	30.2989	27.4929	24.6508	24.7956	23.7939	26.5125	32.1744	27.0563	24.5039	21.0256	29.0496	21.9996	33.2899	26.8488	30.6475	21.1305
4930592C13Rik	ENSMUSG00000105834	1.60504	0.944417	3.88911	0.375132	0.798506	0.674465	2.32723	0.567656	2.0321	1.1702	3.19075	0.896028	2.20719	1.02452	0.548707	1.707	1.32297	0.903841	1.09915	1.53212	2.5543	2.30104	2.2627	1.00224
4930594M22Rik	ENSMUSG00000075463	2.33652	0.929415	1.38597	4.38678	1.5735	2.71599	2.41239	2.89317	2.59901	1.9037	2.68767	2.07583	1.76442	2.1098	1.49619	1.38579	1.93057	1.36692	1.9879	1.62631	3.61393	1.8809	2.25822	3.64941
4930596I21Rik	ENSMUSG00000104900	1.86615	0.425985	0.495338	0.650083	0.585892	1.48996	1.56878	0.416962	1.49417	0.620516	0.958488	0.694198	0.428272	0.774419	0.898575	1.84847	0.56133	1.53203	1.40775	0.639389	1.82083	1.03584	0.929245	1.01296
4930597O21Rik	ENSMUSG00000053442	1.38424	0.662442	1.13878	2.48293	1.16773	0.819823	1.35686	1.44395	2.24659	1.17798	4.01837	1.70038	1.82368	1.23595	2.54648	3.27477	1.64711	1.13912	2.84335	1.71241	2.94392	0.844512	1.10766	1.62304
4931406B18Rik	ENSMUSG00000013353	2.54897	0.12492	1.3942	1.06041	0.546483	0.948856	0.439311	0.509213	1.14025	0.660461	1.70419	1.53467	1.12881	1.80874	1.46257	3.22447	0.368862	0.776595	1.34249	1.33534	1.00784	0.874236	0.752128	2.01529
4931406C07Rik	ENSMUSG00000031938	7.97366	6.49129	6.56609	6.01426	5.72794	6.13315	6.19568	3.65779	4.01537	3.95241	6.7041	5.19422	4.7669	3.11083	6.23985	5.65093	4.26858	4.94629	5.09532	5.02288	4.59963	5.47796	7.02889	6.47752
4931406P16Rik	ENSMUSG00000066571	19.92	19.1521	18.5155	18.9341	18.8153	16.7479	15.8043	20.9123	16.8259	15.8658	25.6283	19.6075	21.0114	21.5663	18.4112	15.7308	14.2136	19.8303	17.6956	25.3476	14.2799	14.8614	18.7723	22.5041
4931414P19Rik	ENSMUSG00000022179	6.35491	4.81081	4.9365	7.85759	5.04486	4.8058	4.95398	8.85955	9.80707	3.74473	7.80206	7.79932	6.03457	6.36283	5.80569	5.19184	4.36232	5.90627	6.40489	8.31764	6.70641	7.7674	8.05978	11.2601
4931415C17Rik	ENSMUSG00000054910	3.96031	1.75489	3.06023	3.60269	2.79531	2.94148	1.52208	1.9605	4.48011	4.21297	2.8064	2.36474	4.7122	2.1938	4.80457	4.78102	3.86199	2.17413	4.14746	2.88209	3.50888	4.24454	3.3039	2.35833
4931428F04Rik	ENSMUSG00000014837	12.1554	15.4558	12.5335	13.1743	22.4555	18.6918	13.5317	23.6295	11.6325	17.683	15.2299	9.48934	15.8203	13.3126	15.8191	16.1117	15.5135	20.4575	10.2998	13.692	13.0139	16.1664	15.8162	16.8123
4931428L18Rik	ENSMUSG00000086727	4.43515	5.8834	2.72928	3.81989	4.6276	4.78361	4.0998	5.88683	4.24246	2.98223	4.82471	3.68346	4.19535	4.92627	4.03585	4.08144	3.3218	3.21177	4.65481	3.13348	3.63382	4.00498	4.98613	5.79963
4931440P22Rik	ENSMUSG00000074580	1.69009	0.940869	1.33109	1.76362	2.12949	3.67917	2.81111	1.71344	2.27631	1.42726	2.16532	2.17714	2.52084	1.42656	1.05661	2.02237	1.55131	0.760559	2.0277	1.43489	2.38726	1.35431	3.32676	3.29311
4932412D23Rik	ENSMUSG00000075070	4.53312	1.29578	2.43309	3.04851	1.45173	1.32561	1.13512	2.11249	6.26318	2.59648	5.37789	3.33938	2.47003	2.7852	2.59923	3.46257	2.25549	1.67625	4.72108	2.99306	4.88344	3.55978	5.02183	5.37552
4932435O22Rik	ENSMUSG00000062391	4.14429	1.53481	3.02159	0.949601	3.66882	3.6503	1.75789	5.24447	6.2326	2.30159	4.41207	2.10399	4.58205	4.69365	4.96249	5.93851	4.95245	4.5721	5.46213	5.41644	6.59766	4.86722	5.26314	2.98002
4932438A13Rik	ENSMUSG00000037270	95.7985	67.5399	78.6328	83.1795	69.1733	68.9522	51.0716	75.4831	71.2333	58.3175	87.2168	71.2318	76.7039	81.4932	54.3826	64.7574	64.7364	70.7768	72.2775	81.5323	70.8402	70.3376	70.3078	89.4554
4933401D09Rik	ENSMUSG00000116924	0.604657	0.341308	0.540083	1.02472	0.79024	0.537784	2.18338	0.921211	2.17942	1.22461	1.56654	2.31975	1.62893	1.15235	0.79398	2.70815	2.35929	0.8828	1.95324	0.395086	0.645259	1.23075	2.17305	2.30805
4933402C06Rik	ENSMUSG00000102004	4.26926	5.58821	5.70724	6.43282	6.33584	4.51678	3.73028	6.38209	5.23435	9.30679	6.03386	7.4205	7.82983	7.59287	7.23943	5.6923	8.88931	5.19266	6.43697	6.1396	7.80975	6.70789	4.92416	5.12007
4933402E13Rik	ENSMUSG00000045330	17.6041	6.43347	12.6795	14.1224	15.853	7.69444	3.10343	14.0276	29.2692	17.555	29.3684	22.4615	23.2056	24.6869	26.4596	21.8635	28.2608	18.0647	25.0021	22.5155	23.6284	30.328	28.8865	27.3912
4933404K08Rik	ENSMUSG00000085122	1.48635	0.107102	0.864304	2.43341	0.475032	0.574755	0.042161	1.48345	1.70187	0.972816	4.62787	2.67626	1.42109	0.917976	2.38388	1.65435	1.86662	1.66184	1.02489	1.31943	2.41194	2.50502	3.1008	4.19084
4933404K13Rik	ENSMUSG00000111342	0.747903	1.01341	2.15759	0.669587	0.983856	1.79874	1.68087	1.95912	2.61705	0.573919	2.44243	1.86013	1.843	1.46187	2.17326	1.39802	0.795808	1.9567	1.42309	1.02555	1.36416	1.07729	1.79168	2.01789
4933404O12Rik	ENSMUSG00000097908	6.10669	4.2164	6.1063	4.54409	6.69443	3.25126	3.38952	3.82675	5.75429	7.21101	3.91198	3.72994	5.49846	8.76784	9.28032	5.07705	7.98382	3.84362	6.75528	6.5985	6.45764	7.32125	6.04767	6.19312
4933405D12Rik	ENSMUSG00000097852	3.44299	1.27397	1.52661	1.0835	3.04926	1.82814	1.18344	1.88072	0.864257	0.674497	1.06395	1.18187	1.81494	0.601313	1.99007	2.64115	1.07041	1.50881	1.91807	0.73805	2.6321	0.688426	1.0613	1.06177
4933405L10Rik	ENSMUSG00000013158	5.29822	1.2894	2.4163	5.26412	2.61573	2.90374	0.762867	4.71291	5.58626	2.20826	3.80518	2.85035	2.88757	2.85304	4.52394	4.12179	2.55205	2.32322	3.706	3.01267	4.1188	3.95681	2.85839	4.87607
4933406C10Rik	ENSMUSG00000097494	1.78044	1.01716	1.16264	1.52856	1.15125	0.733287	0.586041	0.938507	1.08278	1.31967	1.37347	1.20505	1.12474	1.62456	0.768195	0.824149	1.12811	0.824832	1.09537	0.74109	1.36658	1.10335	1.32478	1.27469
4933406P04Rik	ENSMUSG00000069713	1.32961	1.81517	1.2547	1.13048	1.24366	0.874049	1.36082	1.0472	1.43734	0.391843	1.03564	0.978725	1.10275	0.350249	0.712401	0.776397	1.12682	0.695081	1.39256	0.752643	0.954462	0.199798	0.912161	1.54387
4933408J17Rik	ENSMUSG00000097407	1.29206	0.843891	1.03212	1.67337	0.659849	0.943061	0.770204	1.62647	1.3479	0.522591	1.49398	1.1419	0.52193	0.975726	0.817879	1.06934	1.16035	1.13222	1.58998	0.96195	0.763861	0.28195	0.896251	1.41678
4933412E12Rik	ENSMUSG00000112627	32.2928	15.0213	18.4156	25.0504	21.1083	17.3593	14.2304	32.1177	33.8847	20.0817	40.5273	32.1472	40.5347	31.3307	32.7445	38.3611	34.1799	27.3042	41.2194	34.4709	36.3498	37.302	38.6633	36.2897
4933412E24Rik	ENSMUSG00000071749	1.44928	2.2009	2.72716	1.51924	2.83441	2.0045	3.41951	4.36436	4.00781	4.22115	3.07588	2.96695	3.77648	2.78643	3.4221	3.47221	4.45088	3.62821	3.19578	4.3845	2.86601	4.63912	3.19134	3.2627
4933412L11Rik	ENSMUSG00000108227	2.74063	0.146728	2.09038	1.05579	1.46595	0.852841	0.37223	1.45429	2.86813	1.25348	1.66499	2.61067	0.544123	1.8343	1.46658	2.04608	2.17018	1.75303	2.75033	1.09562	2.86174	0.992464	1.11975	2.91804
4933415A04Rik	ENSMUSG00000045877	34.4795	19.8276	28.8877	34.9177	27.6165	24.7342	23.0067	32.3302	19.6186	16.8199	25.0489	26.7642	15.9687	23.3392	15.8399	25.2299	17.614	20.6396	20.892	26.9301	21.8335	20.223	21.5777	27.297
4933415F23Rik	ENSMUSG00000073730	6.05933	3.32157	6.1655	5.71013	4.16755	4.57677	2.15995	3.67641	8.86272	6.81407	7.4352	7.72582	6.20999	6.50922	7.08552	6.51401	5.79464	6.14504	6.02205	6.34692	7.33114	8.04023	7.2119	6.4072
4933417C20Rik	ENSMUSG00000103006	5.07117	3.16156	3.30021	3.37008	3.10879	2.69944	3.22015	3.97806	6.25274	5.54187	5.90019	5.69331	5.40869	3.99339	6.80588	4.62425	5.43163	4.3197	7.31834	3.48684	7.39076	7.05764	5.05417	4.3096
4933417D19Rik	ENSMUSG00000097637	0.491125	0.415062	0.9046	1.28255	0.546895	1.78496	0.487312	0.336533	1.61417	0.74292	1.2159	1.36176	0.767783	0.914343	1.32372	0.539691	1.25451	0.989632	1.19033	0.927351	0.891322	2.12378	1.08569	1.21661
4933417E11Rik	ENSMUSG00000101848	0.600592	1.07725	1.59805	2.59172	1.62839	1.68504	2.12047	1.004	2.27534	2.29169	2.28433	2.1591	1.47836	1.31849	1.96909	1.37429	1.5139	2.15555	1.63995	1.97493	3.39385	2.32006	2.85028	2.0942
4933425L06Rik	ENSMUSG00000021718	11.7251	15.8789	13.1947	10.8089	18.0358	15.658	12.3998	12.4791	8.23751	11.1735	11.8996	10.2346	10.2536	12.2592	13.3201	7.92612	8.88159	10.2189	10.287	11.6587	7.74054	11.8822	8.23103	10.1817
4933427D06Rik	ENSMUSG00000055403	11.1203	10.9236	14.7515	19.0088	18.2027	15.4507	15.0189	17.7399	24.9434	11.0064	23.9089	17.5248	24.6141	19.0755	20.4582	20.9318	14.6932	16.5212	18.3153	23.5966	15.9173	20.3226	21.5849	22.929
4933427D14Rik	ENSMUSG00000020807	5.82824	5.49309	4.99343	3.16444	5.18774	6.59222	5.00114	7.75031	5.51857	4.65747	6.19274	4.60707	4.41854	6.17377	6.65338	3.75736	5.38771	6.41494	4.14282	5.47013	4.5819	5.13969	6.39575	6.20155
4933428M09Rik	ENSMUSG00000042525	1.01801	1.99498	1.02001	0.950378	1.37785	1.23833	1.268	1.22241	1.64692	1.18862	0.622394	0.79186	0.551856	1.07719	1.26891	0.380224	1.45412	1.23696	0.602771	0.78582	1.39743	0.509396	2.37185	0.863815
4933429H19Rik	ENSMUSG00000097786	1.68549	0.98483	1.13496	1.81915	1.42432	0.623806	1.09969	1.99573	2.08867	2.29163	2.84929	1.41807	1.70466	2.01836	1.74417	2.41515	1.97188	1.06723	3.03728	1.35109	2.03318	2.34667	2.76261	2.25609
4933430I17Rik	ENSMUSG00000058046	1.69159	1.26699	2.53394	2.4143	1.61773	1.77647	1.0196	2.8709	5.85465	2.37256	3.75456	2.70727	3.11172	2.56471	4.3208	2.71491	3.10905	2.53583	3.38924	3.84831	4.2626	3.79981	3.56793	4.76201
4933431E20Rik	ENSMUSG00000086968	10.8796	3.23631	5.41932	9.15332	5.26188	4.79382	4.78991	5.37124	7.35188	8.31863	12.037	8.54119	7.34928	15.183	7.82972	8.37717	7.18677	6.71944	5.82346	7.84538	7.45016	6.7698	7.54581	8.38881
4933431K14Rik	ENSMUSG00000103715	1.16515	0.446507	0.597884	0.932841	0.924262	1.19046	0.686416	0.538985	1.81733	1.49308	2.08594	1.1873	0.712617	0.623927	1.36125	2.61955	0.870189	1.29452	1.63586	0.868246	0.93716	0.387655	1.18851	0.993432
4933431K23Rik	ENSMUSG00000086451	1.7482	0.257129	0.878159	1.29183	1.07379	0.582908	0.418274	1.60699	2.13904	0.735696	3.12441	2.77715	1.14035	0.843846	1.18324	0.984671	0.788122	1.25951	1.88547	1.12741	2.10468	1.85733	1.36476	2.31821
4933431M02Rik	ENSMUSG00000107496	10.7432	4.64812	8.48947	9.16769	10.207	6.57351	4.6562	11.9622	18.6047	12.4037	18.8732	16.0124	17.4521	8.50577	14.7653	13.6362	13.4271	11.3735	16.7548	16.4958	19.5631	16.7777	18.6142	20.2162
4933432I03Rik	ENSMUSG00000114980	2.78645	1.27585	0.623081	0.594616	0.693984	1.0371	0.73587	0.80523	1.66753	1.27256	1.64593	1.79464	0.86421	0.638552	1.06962	1.55397	1.81085	2.65163	1.53653	1.06816	1.78944	1.51786	1.12815	1.03499
4933433G19Rik	ENSMUSG00000114362	1.55654	0.325692	0.954692	1.48528	0.639522	0.960378	0.369462	0.849938	1.72444	0.140382	2.31365	2.51732	0.265224	2.02319	1.15122	1.69396	0.935016	1.8261	1.17389	0.767875	1.2457	2.07362	1.84081	2.32926
4933434E20Rik	ENSMUSG00000027942	226.456	212.161	198.117	158.503	221.938	228.072	143.369	197.868	197.653	191.624	156.227	231.061	218.855	225.158	196.942	208.359	141.354	180.484	226.208	164.968	164.704	156.525	150.088	189.089
4933435F18Rik	ENSMUSG00000086978	4.61841	1.58451	6.77493	5.03457	4.82998	7.19452	3.73033	3.99638	6.09387	7.55333	6.59667	7.44045	8.30379	3.91845	6.41737	6.45872	5.31379	5.70784	5.20284	4.95658	6.06607	6.16736	5.66234	7.80007
4933438K21Rik	ENSMUSG00000093617	2.56997	0.58823	1.28083	2.32829	0.864133	1.25105	1.92511	1.13515	1.6943	1.34415	2.50807	1.84428	1.3809	0.721177	0.306254	1.71501	1.36387	0.864159	1.36655	0.938384	1.6847	1.69793	1.72046	1.4701
4933439C10Rik	ENSMUSG00000072893	2.0899	2.30589	1.81706	1.65288	2.55158	3.07864	3.69931	1.29538	2.16297	2.62825	0.864991	1.11315	0.689795	1.25856	2.16151	0.966229	1.55268	1.24307	1.02259	0.839935	1.05848	1.1099	1.54266	0.933024
5031410I06Rik	ENSMUSG00000051940	2.06117	0.3468	0.482866	1.38316	0.739098	0.554904	0.424602	1.07193	2.0837	1.56783	2.50046	1.28837	1.81628	1.52401	2.09069	1.92996	2.19499	0.749804	2.34764	1.46712	3.04414	1.9736	2.7655	2.68445
5031415H12Rik	ENSMUSG00000097282	1.70968	2.13244	1.88855	1.83893	2.00428	2.54256	2.49234	2.33671	1.50621	2.56636	1.73477	1.73942	1.62999	1.71801	1.98502	1.76527	1.82855	2.5385	2.03295	1.75146	2.25602	2.16727	1.54418	1.50779
5031425E22Rik	ENSMUSG00000073147	8.91805	12.2696	10.8902	9.22831	11.285	11.5683	12.2486	13.0133	13.121	8.81986	13.3695	10.3859	14.3342	9.81183	11.1384	9.90524	11.6715	9.50225	8.4181	8.89694	10.6813	10.1065	13.0492	11.6735
5031434O11Rik	ENSMUSG00000097885	0.87045	1.6532	1.59525	2.14962	1.13981	1.88727	1.44845	1.57945	2.01974	3.58	2.28131	3.34358	0.496075	3.20954	1.17741	2.61083	3.0093	4.87108	1.68822	3.49108	0.987645	2.41926	3.26836	2.36794
5031439G07Rik	ENSMUSG00000036046	12.5348	2.54342	3.59277	13.4512	7.89281	5.71699	6.0939	3.43592	10.8753	2.38896	5.87381	12.2198	2.28798	8.99807	6.64483	4.17882	8.48619	7.72235	7.50554	3.49727	4.43195	6.48819	5.52763	11.4441
5033403F01Rik	ENSMUSG00000096932	1.45837	1.18677	2.08898	2.71794	2.47225	2.122	2.10262	1.55037	1.53733	1.86867	2.03834	2.47887	1.49504	1.82598	1.76592	2.45802	1.80066	1.42118	2.61348	1.23479	1.87766	1.38432	3.512	1.92846
5033426E14Rik	ENSMUSG00000110625	10.2612	0.815858	5.65712	5.44229	2.23035	1.76511	0.70807	1.24791	19.1594	3.88235	14.7526	10.5906	8.75029	4.74063	9.47865	11.62	7.49594	5.08882	15.7252	6.86966	14.7927	11.3874	12.2634	14.1243
5330406M23Rik	ENSMUSG00000104030	3.16756	2.08948	2.28432	4.61697	2.83876	1.12228	0.920393	2.51392	6.18799	3.87683	6.998	5.2821	3.05516	2.93155	4.05003	5.60463	4.42154	3.23602	4.19805	2.29382	4.82315	6.67667	4.23361	6.42854
5330411J11Rik	ENSMUSG00000087455	2.75615	0.627298	1.35976	1.92119	0.953436	0.825286	0.549389	2.81684	7.40701	2.24736	6.82086	3.37025	4.42465	2.31092	2.66251	9.03341	3.6787	1.68012	3.8958	4.196	7.26277	4.76103	6.44211	4.32364
5330413D20Rik	ENSMUSG00000109258	0.948525	0.451375	2.40229	1.26526	1.32053	1.26883	0.559779	1.66793	2.38421	1.22073	1.27194	1.57216	0.639401	0.826152	0.372632	1.12289	0.819469	0.927052	0.773445	1.33811	1.68666	2.43932	1.11416	0.811976
5330417C22Rik	ENSMUSG00000040412	15.7284	1.94238	6.3782	13.3518	6.09523	2.44705	1.07026	12.1215	29.5131	7.29212	29.5307	19.0736	17.995	10.6658	10.8228	15.423	9.46818	8.62546	17.3042	17.4867	22.3283	17.6654	21.6626	25.4017
5330438D12Rik	ENSMUSG00000052291	3.36805	5.13576	1.89657	2.44135	4.12287	2.08337	2.02952	4.25777	4.99608	3.66042	14.5957	5.0921	8.28174	3.41262	2.20451	4.39669	6.56504	1.68223	8.21466	3.75745	11.4936	6.74385	3.82406	6.25399
5430400D12Rik	ENSMUSG00000097699	3.37426	1.78132	1.65264	0	2.14474	2.65262	0	0	0	0	0	3.28097	4.4139	2.37819	1.56576	0	3.86249	1.75831	3.62131	1.5215	0	0	3.76401	0
5430402O13Rik	ENSMUSG00000085776	2.89939	4.34693	3.61826	3.49665	3.06431	3.10468	2.87312	2.01874	4.85803	1.82566	4.01512	2.33659	4.35194	2.47817	2.11855	1.21806	2.67081	1.24337	1.86998	3.26131	6.4876	2.10957	3.69478	2.39689
5430403G16Rik	ENSMUSG00000072763	4.75958	6.09956	7.15087	5.86216	6.3211	5.79636	7.36322	5.04844	4.58223	6.71312	7.47117	6.57459	5.96542	6.07781	6.62086	6.82706	5.65817	7.37657	6.49782	3.96117	6.75671	7.98222	8.40723	6.24158
5430405H02Rik	ENSMUSG00000085741	6.68496	8.25878	6.87936	5.79756	7.22118	11.2616	4.76482	9.25015	5.51592	9.50622	6.51787	6.07064	9.10164	5.49788	9.90605	8.15793	4.17095	4.40353	4.76472	7.96615	4.07109	9.01573	7.91507	4.77719
5430416N02Rik	ENSMUSG00000097772	12.3477	29.0929	24.6063	16.7001	19.2481	24.1457	28.3759	13.2671	11.5729	20.9973	16.1852	14.382	19.8741	16.6338	18.6592	13.7686	17.0111	10.1652	14.4529	14.2601	16.5851	15.5395	17.278	14.3072
5430440P10Rik	ENSMUSG00000115548	1.0067	0.788632	1.22779	1.14119	0.891814	0.629255	0.597602	1.16862	0.750151	0.768543	2.16978	1.8321	0.895393	0.363919	1.24029	2.08476	1.40507	0.633687	1.30679	0.584036	1.01161	0.937085	1.13991	0.803951
5530402G07Rik	ENSMUSG00000114723	0.167913	1.42435	0.774647	1.85769	0.849159	2.28366	0.620181	0.458281	1.50994	0.900457	1.55805	1.19798	0.440567	0.117915	1.53825	0.60907	2.10872	0.952212	1.41428	1.14566	1.78984	1.21434	0.724006	1.3801
5530601H04Rik	ENSMUSG00000087174	9.5583	17.3895	14.7675	13.7157	14.2979	17.6976	18.5972	13.8863	14.3766	15.6127	15.9286	12.9778	12.6303	13.2472	15.1459	13.0476	14.7351	13.9054	15.7803	11.4495	13.8399	15.744	11.1947	14.1522
5730455P16Rik	ENSMUSG00000057181	7.51525	8.41096	9.21422	7.31558	9.56567	9.85357	8.88102	7.09121	8.92164	8.21203	8.93545	7.60904	7.54543	8.81503	9.25775	9.93592	9.40388	8.10148	8.64581	7.43687	7.54051	9.31781	8.63626	9.12078
5730480H06Rik	ENSMUSG00000029089	46.9852	44.0868	30.3079	27.4203	43.9095	40.5779	36.7325	32.8946	62.2651	33.3414	58.7932	49.3614	56.6234	52.5868	37.8827	38.8846	37.4667	43.0032	41.6849	32.5288	44.0175	36.1823	42.4009	42.9373
5730507A11Rik	ENSMUSG00000107468	3.19649	2.54547	3.98775	4.3717	3.24446	3.21825	3.16287	3.44049	3.44431	3.08329	5.1093	4.92335	2.77061	3.93777	2.53064	2.78287	2.91108	3.64322	3.09188	1.53412	3.91292	3.74107	5.01763	6.20658
5730522E02Rik	ENSMUSG00000032985	3.28009	2.26846	3.13485	3.55938	3.25414	4.65505	4.2359	3.84115	1.95778	1.85419	1.95738	2.48529	2.91616	1.64867	2.01089	2.53877	2.42181	3.04727	2.42999	1.84277	2.67773	1.95697	3.30063	3.04182
5830417I10Rik	ENSMUSG00000078684	9.88894	12.3017	10.7012	10.2483	13.8175	11.5657	12.9401	14.2981	8.82012	8.43226	11.3076	9.21083	10.6244	9.61863	9.74966	9.09903	7.35624	12.3616	8.72595	13.082	8.21837	8.27736	9.20743	10.723
5830444B04Rik	ENSMUSG00000084803	2.31741	2.69864	2.87035	3.06065	3.90646	6.80953	5.18221	2.64557	3.33388	2.88715	3.3027	2.5829	2.49451	4.22456	3.98051	5.71661	3.74366	4.8476	3.11394	2.70099	3.99343	3.59561	3.38474	2.7715
5830454E08Rik	ENSMUSG00000052658	9.39357	2.3748	5.88664	5.8937	5.67541	5.31793	1.91717	9.99739	11.4139	9.31519	10.7987	9.46206	11.1743	8.21754	11.6127	13.0169	12.1553	8.01042	13.3692	9.42014	12.8213	13.6681	8.89009	11.929
5830462I19Rik	ENSMUSG00000091102	1.39281	0.853893	1.05317	0.917828	0.902251	0.254249	0.957094	1.22341	1.59368	0.803903	1.05485	1.06246	0.793822	0.987421	0.967383	0.564387	0.790129	1.21464	0.865555	0.855302	0.990418	0.977694	1.53468	1.76678
5930403N24Rik	ENSMUSG00000046463	2.92174	2.50675	2.65819	4.35851	4.10927	2.39836	3.62096	3.99139	2.84247	2.18118	3.36601	4.1451	2.32046	2.15252	3.34239	3.81771	1.95641	2.83624	2.85703	3.06235	2.88748	3.06018	3.53369	3.09017
5930420M18Rik	ENSMUSG00000107201	2.87262	2.77846	2.39512	2.05328	3.65787	3.68837	4.83728	3.30939	1.68385	1.10383	3.3294	3.40009	2.15564	3.61044	2.96019	3.12533	3.36748	4.3846	3.58558	3.98636	2.57998	3.71588	3.26966	3.44042
5930430L01Rik	ENSMUSG00000106951	1.39782	0.985235	1.50172	1.3024	1.25092	1.63898	1.21046	1.52583	1.50587	1.89796	1.51816	1.79114	1.02001	2.4326	1.4586	1.54646	1.1112	2.05553	1.47388	1.14671	1.07677	1.47445	0.897391	2.00772
6030407O03Rik	ENSMUSG00000100301	1.94223	0.254329	0.959747	1.35112	0.325363	0.273233	0.732433	0.655123	1.1546	0.569043	2.16527	1.72994	1.10896	1.49567	1.17365	1.66563	0.992227	0.980605	2.03316	1.11701	2.75864	1.15361	1.30116	1.39433
6030442K20Rik	ENSMUSG00000097760	0.724965	0.80599	1.71073	0.885379	1.02678	0.709554	0.858285	1.57824	2.36464	1.33246	2.44473	1.91047	1.82729	2.05098	0.894349	1.11216	1.76326	0.649439	1.68822	1.36175	2.75671	1.60563	2.39912	2.80871
6030443J06Rik	ENSMUSG00000097207	1.81192	0.955561	1.41027	1.58356	1.13465	1.27959	1.45595	3.45289	1.50356	1.40303	1.60252	1.48022	1.6077	1.7392	2.24531	1.07114	0.948095	2.04192	1.62963	2.03391	1.64453	1.55171	1.73228	2.11377
6030458C11Rik	ENSMUSG00000022195	13.872	14.5342	15.6756	12.3702	13.9654	20.0767	23.683	16.701	12.2403	9.5684	17.9897	17.9658	9.0677	18.0553	18.9677	15.1362	13.5765	15.0804	15.9152	22.6327	18.9827	15.6956	14.305	17.2336
6030460B20Rik	ENSMUSG00000103822	1.00517	1.49146	0.675569	0.860719	0.752758	1.3021	1.24038	1.15803	0.472547	1.28205	1.93933	1.35465	3.05102	1.57436	2.34429	1.61466	1.79312	1.03499	1.47949	0.598772	1.45057	2.45505	1.35476	2.04357
6230400D17Rik	ENSMUSG00000097577	3.34026	3.29497	3.44028	2.76358	3.89443	3.44933	3.88891	5.5977	2.98289	2.68226	3.522	4.1292	2.51686	4.39187	2.12359	2.39344	3.2676	3.98418	3.37742	2.87365	2.53442	3.41196	2.34436	3.55999
6330403K07Rik	ENSMUSG00000018451	5.14523	3.29594	4.7511	5.78794	3.87816	3.86411	4.5834	5.33221	8.72182	4.04906	6.21597	6.73309	4.74346	4.89995	7.21993	5.7521	3.85331	5.11071	4.44576	5.24556	6.60652	6.42479	6.9402	7.50382
6330409D20Rik	ENSMUSG00000009551	1.64991	0.345289	1.54612	2.12856	1.71542	0.32572	0	1.5461	1.3964	1.4509	1.78149	1.8505	1.93387	2.82687	1.39985	1.61407	2.67504	1.71874	1.79812	1.15	3.09251	1.73061	1.3051	2.98849
6330415B21Rik	ENSMUSG00000108077	1.66065	0.094586	1.80339	1.37696	1.36284	0.406779	0.426182	1.81542	1.68594	0.671603	1.30086	2.25952	0.967265	1.10644	1.04132	1.0009	0.987726	0.473118	1.59748	0.785226	1.99046	0.993982	1.70024	2.08966
6330415G19Rik	ENSMUSG00000117322	4.14878	3.50927	3.39485	4.06681	6.10976	4.1751	3.15895	5.82013	4.70915	5.80054	4.88269	5.25686	6.88053	5.97114	5.13924	6.43544	6.39125	5.0098	5.53468	4.48263	4.95796	5.85833	4.5044	4.57892
6330418K02Rik	ENSMUSG00000085227	2.23	2.86595	3.54666	2.44046	0.993917	3.01735	3.55981	3.78979	3.01967	3.76098	2.88747	2.44433	2.28645	2.52401	2.69453	3.22959	2.93669	0.892662	2.96123	2.08063	3.32898	1.6803	2.56832	1.20736
6330549D23Rik	ENSMUSG00000045327	1.36116	1.82053	1.37454	1.12003	1.50876	2.13334	1.51763	1.67015	2.53588	1.43374	1.93732	1.48934	1.51901	1.87054	0.771335	1.97659	1.59251	3.88995	3.28976	2.94645	1.04904	1.37854	3.57242	1.82243
6330562C20Rik	ENSMUSG00000093424	3.22071	0.98878	1.63552	3.2756	1.95284	1.05559	1.21232	3.059	4.85234	2.84879	5.69557	3.36574	4.15783	3.55072	4.21667	3.04951	4.34844	2.1419	3.66487	3.38676	5.57209	3.99912	6.00123	3.35374
6430511E19Rik	ENSMUSG00000102555	0.839905	2.27331	1.4609	0.644692	2.56961	2.34454	2.21979	2.44515	1.72802	2.0478	1.58326	2.27772	2.39753	2.25408	3.24856	1.66862	2.29177	2.59003	1.55217	2.15865	1.24867	2.18907	1.45679	2.51454
6430548M08Rik	ENSMUSG00000031824	5.3512	1.35147	1.81718	5.68648	1.8531	0.914248	0.898014	1.782	6.15723	3.44265	6.13725	4.84022	0.940595	3.51984	2.20904	4.80735	4.55286	2.72911	3.31208	5.32745	2.56863	2.40912	2.40131	5.57799
6430573P05Rik	ENSMUSG00000102545	2.376	0.564243	2.51775	3.59931	1.06748	2.0843	1.31785	1.39486	3.73709	1.94558	1.00256	2.5985	1.32609	2.02087	2.37991	2.8241	1.04386	1.93965	5.69667	3.04185	4.35682	0.69957	2.6919	3.23915
6430590A07Rik	ENSMUSG00000097583	8.20852	11.1418	11.5575	9.50273	9.41713	7.27143	11.4267	12.6287	10.7177	11.4116	12.5648	11.7355	10.6322	8.74751	13.3141	9.97264	10.4637	10.2161	11.8321	6.407	10.6628	9.49679	10.2954	10.6847
6430710C18Rik	ENSMUSG00000085427	15.8481	5.85355	7.56004	10.7796	7.77277	8.21294	5.06116	6.57231	15.0086	11.0197	16.6155	10.7861	10.7187	9.83751	10.4296	21.7595	9.09694	11.891	10.0291	9.88694	15.6071	11.2999	11.674	12.8068
6430710M23Rik	ENSMUSG00000110127	1.45873	2.49086	1.88613	1.58332	1.9738	2.54727	2.51369	2.91683	1.80747	1.8112	1.20334	1.64614	1.50117	1.45556	1.38997	1.46522	1.32474	0.678862	0.887887	0.384286	1.70817	2.24903	0.999877	2.71511
6530409C15Rik	ENSMUSG00000043340	2.37983	1.87926	0.999471	1.175	1.38019	1.73731	1.85586	1.98926	3.00575	1.32567	2.25411	1.12203	1.07381	2.0908	0.605666	2.07347	0.891539	2.37979	2.2107	1.47468	1.27205	1.2548	2.20622	2.00541
6530437J22Rik	ENSMUSG00000109111	2.91034	3.07823	1.55669	1.05572	1.66556	1.45143	1.92775	2.56645	4.6368	1.01985	2.7362	3.23922	2.42052	3.53719	1.6879	2.78156	1.09705	0.967062	0.985951	1.5025	2.77639	2.94764	4.38451	0.980187
6720427I07Rik	ENSMUSG00000097375	1.40033	1.77475	1.99285	1.59386	2.6193	2.21377	2.84471	2.80475	1.628	2.59856	4.39547	3.01518	3.18816	2.17586	3.5512	1.78541	2.36871	1.84178	2.8536	1.45382	2.2207	3.02828	3.39101	2.7541
6720464F23Rik	ENSMUSG00000103432	4.34204	2.11657	3.3519	5.46836	3.4555	2.47493	3.31503	4.24939	4.00862	5.00399	5.51747	5.71286	3.43661	3.35495	2.49017	2.79298	5.05953	3.59865	3.13098	2.52053	4.76124	4.52912	4.23148	5.30539
6720468P15Rik	ENSMUSG00000117655	15.7376	4.30319	7.34498	13.1909	8.89688	6.25516	5.7839	10.2882	17.0463	10.5638	14.0083	14.4274	11.9841	10.7673	14.2908	12.79	7.9369	8.28468	13.384	10.1422	12.3594	15.0922	13.9973	12.1658
6720482G16Rik	ENSMUSG00000106553	1.17956	0.801001	1.80376	1.79753	0.934817	1.61776	1.13672	0.909636	1.77426	0.86873	1.9823	1.29356	1.36527	1.54993	1.45963	1.7247	1.0762	0.975547	1.52398	1.26208	1.71662	1.35362	1.54361	3.06234
6720489N17Rik	ENSMUSG00000072066	8.02637	3.10835	7.88537	6.22497	5.01641	5.62849	4.46014	4.81975	12.0374	6.85124	8.567	5.4878	10.2946	5.99157	8.48699	8.3652	8.10251	6.6126	8.17598	6.00059	10.2101	7.02003	10.8092	7.72221
6820402A03Rik	ENSMUSG00000103706	0.466067	0	1.94236	1.50511	1.63596	2.22112	1.14419	0.390421	0.978651	1.0001	2.19477	2.17486	0.981705	1.02244	0.915567	0.568012	0.522863	0.883432	0	0.317075	0.819216	1.40434	0.769626	1.4042
6820408C15Rik	ENSMUSG00000032680	5.9571	1.42176	3.27689	5.76172	2.83074	1.50801	1.42569	5.75511	9.53222	6.42334	8.26562	6.91913	6.36859	5.57286	4.56402	5.43479	5.59665	5.08394	8.19026	5.783	8.2715	7.95053	8.51961	10.6437
6820431F20Rik	ENSMUSG00000071796	13.3447	16.4366	20.1259	17.798	16.0181	16.2376	14.8813	12.0363	18.0978	16.588	27.1213	17.3081	18.1262	15.052	14.9501	13.2559	14.2102	15.868	18.4867	11.1863	13.2236	20.0972	14.3832	17.8863
7330423F06Rik	ENSMUSG00000105870	1.76869	0.640252	0.41589	1.97116	1.51316	1.10586	0.009016	1.45202	2.50665	1.43833	3.90703	0.805502	1.3638	2.51831	1.06593	1.01313	1.92224	0.434306	1.69634	0.353181	4.32247	2.26081	3.01536	1.64642
8030451A03Rik	ENSMUSG00000073821	6.46191	5.78018	5.19339	6.07663	5.72913	5.08058	4.57581	6.16588	12.8281	13.1504	7.41708	7.24475	8.32286	8.98593	19.4348	17.2668	10.8567	5.5443	10.5459	10.2086	12.1724	7.70328	7.7481	8.32637
8030453O22Rik	ENSMUSG00000085058	2.64183	2.39597	3.28607	3.97968	2.91821	1.86048	2.08163	3.36546	5.19602	1.69186	5.77681	4.41738	4.63818	4.4083	4.92804	4.51725	3.46583	2.0035	5.20622	2.1924	5.78999	6.35002	4.82672	4.92496
8030455M16Rik	ENSMUSG00000110507	3.10385	2.96278	5.09922	4.07324	4.21288	5.42722	2.61074	6.89834	5.47672	3.44838	4.9325	6.42666	5.75936	5.60053	4.69003	2.91994	7.09478	4.84381	5.61791	3.5151	4.1806	7.41602	4.34269	8.30925
8030456M14Rik	ENSMUSG00000117768	1.47715	1.1777	2.06757	1.73572	1.78203	1.91436	1.96322	2.54178	2.36285	2.77712	1.83878	2.99807	2.46306	1.68066	2.82216	2.28982	1.55854	1.51097	2.82957	1.74011	2.77144	2.55859	1.90785	3.89482
8030462N17Rik	ENSMUSG00000047466	4.69707	3.05221	4.37306	3.70142	4.05549	2.12245	3.71627	2.56769	3.8082	1.76289	2.73169	4.86873	4.01016	3.94146	2.69721	3.48023	4.40422	4.45481	2.8663	3.05312	2.11915	3.09172	3.38993	5.73635
8030474K03Rik	ENSMUSG00000046774	54.7966	79.8217	79.1357	60.7572	95.5694	85.1586	87.8835	128.389	89.6337	79.9778	74.413	72.9123	107.658	99.2234	90.3542	89.2264	89.2364	85.4767	74.3664	89.3985	57.8365	84.325	82.428	84.5207
8430422M14Rik	ENSMUSG00000105095	1.90927	0.560403	1.34083	3.10095	0.905465	1.49143	0.98644	3.05748	1.87602	0.720522	1.2768	2.44404	0.74572	1.11552	0.731783	2.56616	1.41283	2.36603	0.793977	0.992654	1.51232	1.50732	1.40868	1.53675
8430426J06Rik	ENSMUSG00000115970	0.724418	0.745931	1.60354	1.29826	1.10385	0.916723	1.23525	2.59877	1.26108	1.27901	2.47904	1.05278	0.245531	0.343037	1.00921	1.50631	0.573895	0.389635	1.32917	0.684793	1.90507	1.16871	1.63075	1.57812
8430429K09Rik	ENSMUSG00000034587	10.4143	13.9508	7.72094	10.7482	5.31661	13.8942	5.49784	6.54906	8.17688	12.2509	12.3368	10.2403	7.08767	15.7004	13.6421	6.41364	14.4939	5.70643	5.45453	6.06722	4.99647	4.7718	11.0302	8.15082
8430430B14Rik	ENSMUSG00000117431	5.05804	5.41982	4.58788	6.30786	4.86769	3.86231	2.12525	5.53976	4.29786	5.51721	3.37551	4.55629	3.58485	4.34051	3.38343	9.3299	5.74394	4.25327	3.74017	3.63465	5.00487	2.95162	4.51734	2.40079
9030025P20Rik	ENSMUSG00000116953	6.64043	6.53051	5.51561	5.87698	4.83711	9.49927	5.5577	11.8515	6.37556	8.32982	11.133	5.88381	8.65852	8.27655	11.8173	10.1167	10.3132	13.594	8.18842	7.46715	4.63187	8.62054	11.915	6.75101
9030625G05Rik	ENSMUSG00000118384	2.66207	2.47738	1.79785	1.58658	3.07945	1.96837	3.45453	1.96089	2.24615	2.63678	1.41862	2.44269	1.70442	2.3721	2.64669	1.75163	2.46701	2.505	2.88332	1.81474	2.30718	3.97044	2.36541	2.41346
9130002K18Rik	ENSMUSG00000115837	1.03228	1.3151	2.47109	2.60988	1.75534	1.8167	1.39707	0.842594	1.32001	1.4807	1.18476	1.43421	2.20455	0.878649	1.98082	1.43422	1.51721	1.90607	1.29811	0.841441	1.73617	2.65463	2.28999	2.04788
9130008F23Rik	ENSMUSG00000054951	3.4246	1.3944	2.26994	3.8115	2.1097	1.81786	1.18279	3.52146	5.09389	2.97704	5.33206	3.91372	5.07546	1.17221	3.43988	4.10297	3.65678	2.63743	3.95792	1.81938	6.94799	4.30738	4.28101	3.25685
9130015A21Rik	ENSMUSG00000113985	1.80105	0	0	0.846137	0.863203	0.269736	0.937595	1.17554	3.87803	2.63466	2.30882	1.41192	1.30319	1.12887	1.67219	0.371608	1.69041	1.80191	1.15432	0.652018	3.42937	1.64321	2.19098	1.65047
9130017K11Rik	ENSMUSG00000055134	1.16921	2.89436	1.46365	1.52396	2.02643	2.5492	4.05052	1.58301	1.90736	1.61349	1.68853	2.47032	1.35151	1.9253	0.579687	1.35629	1.89751	1.24175	1.93757	1.45955	2.92308	2.04565	2.4282	3.40886
9130019O22Rik	ENSMUSG00000030823	0.761545	1.89776	1.03242	0.907828	1.95132	1.98153	1.4845	0.505624	0.544535	0.972864	0.615358	0.673839	1.19163	1.54149	1.88987	1.73152	1.30654	0.822334	1.07132	0.999357	0.919255	0.930124	0.831671	1.22837
9130023H24Rik	ENSMUSG00000062944	4.88657	3.06006	2.66665	1.57268	1.36228	1.90945	5.22702	2.86351	1.97893	1.46935	2.29638	2.77822	2.57127	3.34474	2.64371	3.60541	2.50639	3.35799	2.23991	3.55717	2.34166	1.3295	2.25485	1.48595
9130204K15Rik	ENSMUSG00000086474	1.0449	0.094674	2.19101	1.55235	1.1525	0.645322	0	1.42817	1.79189	3.52734	2.31179	0.500282	0.413293	1.99063	1.41544	0.81451	2.10693	1.48763	1.33533	1.39489	1.00706	1.27049	1.72154	0.731234
9130221H12Rik	ENSMUSG00000090330	0.987454	1.38166	1.51277	0.951639	1.4437	1.08206	2.0958	0.891799	0.895186	1.66491	1.16183	1.24779	0.320405	1.47069	1.29566	0.469272	0.417777	1.4507	1.53086	0.760614	0.513937	0.933153	0.448012	0.585217
9130230N09Rik	ENSMUSG00000092626	1.16718	2.60466	0.904641	1.90836	1.50852	2.53864	1.62453	1.62172	3.5426	2.0393	3.69044	3.4079	2.0352	1.77181	2.34088	2.28308	2.46299	4.6284	2.84324	3.15522	3.5437	3.10209	2.03037	2.57592
9130401M01Rik	ENSMUSG00000101892	259.686	236.522	242.901	247.616	276.349	253.634	226.947	389.63	345.64	317.457	376.7	296.979	367.786	312.864	315.513	337.806	320.776	332.229	409.566	332.489	382.034	364.999	334.808	363.098
9230112J17Rik	ENSMUSG00000111761	0.399652	0.546262	1.76796	1.23563	1.78415	0.896678	0.578435	1.14836	2.60929	1.13266	1.75725	1.16256	1.59952	1.04311	1.99009	2.74623	1.04651	0.632444	1.16844	0.914722	1.75089	1.70973	2.1498	1.80322
9230114K14Rik	ENSMUSG00000097145	5.92794	4.49099	4.41394	3.92339	4.59107	3.5445	3.67698	5.50177	4.48428	4.1399	6.05582	5.19914	4.17279	3.76079	3.76844	4.37089	4.66514	3.51801	6.11191	2.91182	4.31372	4.30142	5.65153	5.92443
9230116N13Rik	ENSMUSG00000097403	11.2101	5.49131	9.51239	7.12725	8.89196	5.74452	5.53984	4.47022	9.28511	8.24052	11.9951	10.1103	6.68106	7.03106	7.96643	7.42844	10.4231	7.53097	8.93843	7.80961	8.5894	6.48789	10.8755	13.548
9230117E06Rik	ENSMUSG00000089874	1.58242	6.55926	4.77503	1.07558	4.4055	7.48384	8.57	5.19688	0.488249	4.77255	0.19653	1.32053	1.43577	1.57244	1.09481	2.37675	2.47835	1.86465	2.30309	1.55128	0.762548	1.99113	0.347904	0.591657
9330020H09Rik	ENSMUSG00000091050	2.68119	2.26225	3.16816	3.04765	1.67041	2.54582	2.01032	1.74708	2.26492	2.33286	3.7446	3.33055	3.02095	1.72822	2.82354	3.10822	2.36242	1.70354	2.91188	2.19633	2.93632	2.05152	2.28311	2.37308
9330102E08Rik	ENSMUSG00000107879	9.5381	4.7222	7.64778	12.174	8.36152	6.72163	6.7622	6.77771	8.82495	6.21731	8.78679	10.2079	5.99887	9.19679	5.5051	6.63989	5.56292	7.25457	6.23236	5.67889	7.78457	6.86858	6.05012	9.67499
9330104G04Rik	ENSMUSG00000097842	1.4234	1.3968	0.849585	1.44206	1.00339	1.63261	0.199725	0.4601	1.48115	1.02157	1.70266	2.43769	0.25599	0.437042	1.42369	0.878177	0.379874	0.860481	1.69671	0.259361	1.33602	0.861317	0.921061	0.385582
9330151L19Rik	ENSMUSG00000097061	2.14258	2.80329	2.02558	1.78197	2.52822	2.31623	2.59549	3.09475	2.78552	4.15042	3.30692	2.01684	1.49949	3.02712	3.81775	2.73023	2.39204	2.78644	4.1431	2.37648	1.84307	2.42356	3.28549	2.18892
9330159M07Rik	ENSMUSG00000097177	2.1933	6.58278	5.2902	3.51156	6.29217	6.85082	7.69978	2.04213	2.59086	3.11662	3.08415	4.23398	8.27273	7.06732	9.56592	3.37687	5.18656	4.19761	5.5146	3.81722	4.5226	2.98244	2.37068	2.74521
9330182L06Rik	ENSMUSG00000056004	4.03474	0.824649	2.20514	5.31205	2.27682	1.92597	0.972964	2.82057	4.40994	1.68599	5.808	4.47563	3.07863	2.68249	3.81951	5.00754	2.16486	1.54587	3.19607	3.74602	3.4608	3.22556	3.22167	4.60712
9430015G10Rik	ENSMUSG00000059939	15.5344	34.1708	18.4418	21.3128	26.8688	28.5142	30.2447	25.7237	21.9636	21.3889	23.8782	21.332	25.5882	24.0279	24.8364	24.3882	20.8166	20.7268	17.2429	19.8748	16.1274	26.7182	21.6902	20.0674
9430018G01Rik	ENSMUSG00000107709	1.45592	1.47335	2.27129	1.56228	2.37674	1.90565	1.65388	1.38308	3.25542	3.27107	2.84683	3.07522	2.25031	1.73913	2.40629	2.34035	2.06997	2.61338	2.82338	2.70691	2.06153	3.66688	2.23338	3.01699
9430021M05Rik	ENSMUSG00000054457	1.4732	0.063125	0.523246	0.948548	0.447304	0.075726	0.364051	1.07952	2.87187	0.961562	1.31232	2.20565	0.865458	1.08461	1.10644	1.27629	0.914924	1.62399	1.69564	1.31348	2.59486	0.856915	1.0982	1.38572
9430031K09Rik	ENSMUSG00000113341	1.91612	2.53155	1.31451	2.1989	1.56956	1.1438	2.99744	1.52593	2.2105	1.19007	4.92283	2.5837	1.59426	1.52535	1.49587	2.20325	1.99437	1.9987	2.64447	1.68716	2.10375	1.14557	3.11011	3.3279
9430034N14Rik	ENSMUSG00000102964	2.77331	2.60606	2.02542	2.21542	2.51048	2.88633	3.10561	1.56666	1.66795	0.928227	2.80245	2.6818	1.29038	2.70521	2.69878	1.81267	1.89897	1.93966	2.15849	1.35294	1.75165	1.57587	2.22229	2.40578
9430037O13Rik	ENSMUSG00000102246	1.75221	2.84955	2.10956	1.6004	1.55448	2.16359	2.58398	1.22123	1.1927	1.26453	2.64708	2.60793	1.64296	1.70454	1.29658	1.06286	1.28267	1.22583	0.815027	1.08962	1.54883	1.19534	2.18347	1.22196
9430038I01Rik	ENSMUSG00000040139	17.7868	23.6183	20.984	21.3224	20.2182	24.6297	25.555	21.4359	22.0812	23.8002	26.6616	21.7147	26.5619	22.422	22.5576	24.0983	20.5373	18.4628	22.0098	18.5811	30.5446	25.7842	20.0583	18.6636
9430041J12Rik	ENSMUSG00000086155	0.282926	0.91918	0.52943	1.47826	1.40336	1.7995	0.360857	1.28709	0.365232	0.751844	3.36652	2.26176	0.297922	0.307495	0.329927	0.599697	0.538268	1.32219	2.16932	0.345927	0.59573	5.86645	4.7362	7.73959
9430060I03Rik	ENSMUSG00000100632	5.34405	3.06113	6.28805	3.06941	3.38691	1.98247	2.16616	5.51883	7.46786	4.2808	11.9634	6.50188	6.2569	4.19176	5.41053	4.51118	7.26738	5.86658	8.56419	6.93597	7.76699	5.98693	8.63522	9.72819
9430065F17Rik	ENSMUSG00000097360	3.53627	1.43625	1.64144	2.40246	1.94381	2.24464	1.51057	3.20108	1.65949	1.31814	4.20702	2.06546	5.27272	3.96306	2.06429	6.98954	3.89847	1.25432	5.86352	2.10279	5.7945	2.1038	4.59501	4.87646
9430081H08Rik	ENSMUSG00000111088	4.75578	5.24877	9.88132	4.90258	6.02173	6.22802	3.75446	8.21347	8.89354	6.67857	7.38421	9.67209	8.12136	10.1061	10.3456	12.676	10.5576	8.66473	8.46551	6.22435	8.87518	8.64992	6.11612	11.7815
9430083B18Rik	ENSMUSG00000102701	0.586623	0	0	0.171458	3.87299	4.56559	2.5625	2.7105	0.098013	4.37062	0.015496	0.585419	0.085898	0	0	0	0	2.92196	5.58083	0	0.087345	5.02678	0.350794	0
9430085M18Rik	ENSMUSG00000106164	11.0442	8.77707	9.19212	8.35746	11.1786	10.6071	8.6124	8.81955	13.8877	7.67709	10.8763	12.8204	13.5779	12.0041	12.8381	12.199	13.9529	14.1388	13.5399	16.6969	17.5525	14.3384	16.8592	15.068
9430087J23Rik	ENSMUSG00000103522	0.808806	0.982042	1.47882	1.00423	1.4927	0.447101	0.875136	0.908346	1.6993	0.546023	0.90476	1.33407	1.60365	1.20269	1.89676	1.08534	2.12271	0.655845	1.2065	0.883767	0.919921	1.22024	0.88894	0.712215
9430091E24Rik	ENSMUSG00000084808	5.70424	3.8104	7.20973	5.95283	6.7251	4.08587	5.23812	2.85381	6.33037	3.20472	5.73005	5.83779	3.05705	6.72074	4.80351	2.73305	2.40583	3.76581	2.78601	3.89601	3.55599	6.73857	4.05319	4.51898
9430093N23Rik	ENSMUSG00000085369	3.70118	0.449312	0.507335	3.68777	0.196815	0.171413	0	1.65606	2.35745	0.565817	2.56956	0.985224	2.14445	1.53221	1.20622	1.36187	1.80377	1.38387	1.69228	0.994471	1.22016	2.16466	2.11013	1.85072
9530026P05Rik	ENSMUSG00000097462	1.28281	1.38648	1.9116	1.40175	1.97572	1.4269	1.08645	2.38533	0.840174	3.35373	1.12692	1.49412	1.02992	2.84078	1.65325	0.522406	1.25476	1.10589	0.905129	0.606865	0.680977	1.24067	1.34913	0.670123
9530056K15Rik	ENSMUSG00000045345	5.43642	1.32295	0.690415	3.86582	0.263196	2.39306	0.266922	3.14094	4.92405	1.12433	1.58782	2.11543	1.14689	2.38613	3.66775	1.53274	2.74102	0.760937	4.33887	3.5194	5.90296	1.09418	1.91358	3.59471
9530059O14Rik	ENSMUSG00000097736	6.48505	1.52378	2.59557	5.10604	2.62161	2.63444	0.945694	2.53987	6.56649	5.04527	7.65835	5.99423	5.29839	3.64838	5.23471	5.52315	5.20583	3.37787	5.41458	4.94126	6.77413	5.64539	7.68291	7.7959
9530062K07Rik	ENSMUSG00000108030	12.4802	6.19993	7.52985	8.73433	7.24007	7.94655	10.2688	4.80334	10.2332	4.71784	10.376	5.6785	5.89095	5.8008	7.97578	9.06529	6.34663	3.64802	9.76227	6.49634	11.0404	8.91783	5.62295	6.64157
9530068E07Rik	ENSMUSG00000036275	29.3171	27.6469	26.6005	24.4271	26.8738	29.2246	29.7104	20.7998	27.8845	26.2621	25.3717	24.4731	26.6868	25.9964	36.5752	31.1011	23.1243	29.5279	24.8848	26.6082	26.0142	28.6714	29.2955	23.6409
9530077C05Rik	ENSMUSG00000036411	28.2628	21.0944	25.5013	37.1964	16.5206	12.4166	8.4011	25.0046	40.345	24.3342	43.8014	31.0351	30.9732	21.8929	29.1821	34.0809	29.0351	17.8398	38.9953	31.9777	41.9285	32.5047	37.9308	42.8597
9530080O11Rik	ENSMUSG00000044125	5.23593	4.66397	7.07815	6.53193	4.93453	4.85976	2.87181	2.78173	2.87799	4.18701	13.8875	11.8094	2.12016	3.64891	4.14966	3.86555	4.65571	7.27117	5.77358	3.44008	5.77735	5.61401	9.06257	3.73401
9530082P21Rik	ENSMUSG00000097006	7.64873	6.11934	7.68879	7.07358	8.12996	7.05489	6.65248	7.8414	9.16612	3.70424	7.65683	8.25421	6.8703	5.28964	6.26126	6.69522	5.51566	5.95196	7.61871	4.24229	11.0108	7.16848	8.01626	8.79419
9830144P21Rik	ENSMUSG00000087528	2.42166	1.90596	2.77432	2.46682	1.50783	1.68131	1.41849	1.94014	1.73463	1.22528	1.75814	1.60636	1.61613	1.32298	1.79494	1.64678	1.67195	1.32293	1.32213	1.19023	1.18968	1.05336	1.51241	2.38937
9930012K11Rik	ENSMUSG00000044551	4.59776	4.0966	4.96636	3.75809	3.70995	2.28757	5.1434	4.91797	7.81272	3.57834	7.44164	4.83034	6.64188	3.67841	6.6651	5.35778	5.85129	4.04115	4.60624	4.32711	3.78749	3.92518	4.9714	5.21562
9930017N22Rik	ENSMUSG00000115276	5.04752	6.39879	9.3894	8.74163	7.06606	7.39837	7.89987	5.74302	5.35189	5.55176	9.11872	8.67302	6.23594	5.86021	4.65018	6.94001	7.66176	5.99698	5.84145	3.16612	5.88612	7.92795	8.21934	9.02978
9930021J03Rik	ENSMUSG00000046138	19.3905	15.8225	24.1293	24.7953	18.1761	11.4176	12.7992	13.9963	27.3745	12.5162	21.0993	23.3718	15.2146	23.2989	17.4239	14.8047	21.2623	20.1497	12.2939	17.4357	25.9519	14.5922	22.046	30.5122
9930024M15Rik	ENSMUSG00000111131	1.61431	1.4148	1.52291	1.38931	1.46786	1.4489	1.88818	1.64902	1.80475	1.58642	1.74304	2.73192	1.09364	1.54967	1.99541	1.95984	2.03362	2.92141	1.66876	1.35972	2.00603	2.38688	1.45658	2.57066
9930104L06Rik	ENSMUSG00000044730	5.37585	4.71629	4.42502	2.62439	3.11836	3.68069	3.56378	3.93486	6.4445	2.67821	6.42009	2.20316	5.37154	2.42923	4.17704	6.76093	3.92841	5.61384	5.42849	5.37582	3.94375	2.32161	5.00559	3.76527
A030001D20Rik	ENSMUSG00000110357	3.03207	1.50936	3.39968	2.85646	2.97648	2.33309	1.73161	2.54748	4.84864	3.28092	4.05269	3.47924	3.10266	5.59757	4.24585	3.175	3.62421	4.49259	3.32808	2.56419	4.74012	3.34272	4.77139	4.67788
A130006I12Rik	ENSMUSG00000069136	1.4628	0.589663	1.35062	0.701752	0.818878	0.322167	0.685162	0.584771	0.298896	0.971738	0.981387	1.20485	2.72067	1.61907	1.5489	0.815557	0.962378	0.927547	1.12108	0.99903	0.923112	0.499057	0.229514	2.23143
A130010J15Rik	ENSMUSG00000079144	16.2416	6.11739	5.0901	15.0758	29.6234	12.8934	11.1881	16.7723	15.619	20.4894	4.36193	14.5151	10.1606	17.001	5.90594	7.3432	16.0928	14.9538	15.5329	16.0849	13.8049	15.664	12.9587	5.22416
A130012E19Rik	ENSMUSG00000112822	7.08725	10.2621	9.52943	8.715	8.18855	11.3701	9.60895	6.63804	7.60095	6.84509	11.6056	8.83249	9.47049	8.29506	8.30384	7.61983	6.95898	7.39427	7.08143	4.81358	5.75936	7.64395	10.1412	9.53527
A130014A01Rik	ENSMUSG00000097944	0.915489	0.84437	1.48744	1.13299	0.720014	0.61414	0.626978	2.18767	1.55213	0.782104	2.59073	1.11917	1.85315	1.45048	3.28716	1.71451	1.15471	1.55313	1.63953	1.91413	1.3713	1.35067	1.6156	1.82823
A230052G05Rik	ENSMUSG00000020887	1.37775	0.226941	2.23937	1.70262	0.968116	0.875357	0.173883	0.746546	2.50217	0.833414	3.72845	1.55898	0.451296	0.830859	1.86383	2.16244	0.870802	1.58324	2.35496	1.34412	1.31411	1.56609	1.50477	2.66836
A230056P14Rik	ENSMUSG00000087178	9.26753	6.09833	4.81014	8.24407	8.46234	5.53566	4.0111	7.51473	6.11388	8.54433	8.27253	9.8797	9.31108	6.08251	8.20446	7.89047	8.31421	7.7022	8.35595	7.99981	11.2695	9.87499	11.5479	10.402
A230060F14Rik	ENSMUSG00000097692	5.24061	3.58015	3.1851	3.31699	4.73247	3.06056	2.29927	3.50171	6.68296	1.95545	5.1325	4.58221	5.56898	3.69432	5.27911	3.32573	4.92041	6.65735	5.93196	4.40939	5.14106	4.05761	6.66509	6.55168
A230072C01Rik	ENSMUSG00000086877	2.39722	3.25581	1.93327	2.60113	2.80446	2.19828	3.0772	1.76564	0.848234	0.910357	1.70243	1.86077	0.70237	1.2167	1.3675	1.80398	2.20634	2.0618	2.18842	0.82971	2.40798	2.4458	2.60791	1.5701
A230077H06Rik	ENSMUSG00000100600	2.19878	0.029823	0.586153	1.69335	0.471854	0.031167	0.176048	0.587796	2.92816	0.591523	2.02161	2.75442	1.18209	1.25827	2.38858	1.53386	1.0606	1.24866	2.21876	3.36757	2.75734	2.5645	1.32416	2.74046
A230083N12Rik	ENSMUSG00000085482	2.33301	1.5691	2.8081	1.25705	3.70992	3.12451	1.68869	2.04115	4.63061	2.21741	3.79291	3.21769	2.57539	2.93705	3.44246	1.86537	3.59955	1.80764	1.40526	2.47309	1.82707	2.56482	1.51137	2.64829
A230087F16Rik	ENSMUSG00000097381	1.58077	0.650388	1.12363	1.36713	0.21649	0.610498	0	0.390722	1.27184	0.806895	0.576732	1.02375	0.521484	0.394761	2.66411	1.49896	0.878294	0.356359	1.3862	1.10154	1.73108	2.01664	1.16874	1.43466
A230103O09Rik	ENSMUSG00000114491	1.77974	0.577904	1.28502	1.45489	0.012138	0.206823	0.427114	0.550464	2.89607	0.560527	2.65443	3.05281	1.56709	0.793771	1.96511	2.60148	1.64331	0.389195	2.64293	1.69268	1.82694	2.79306	1.94196	1.93701
A230107N01Rik	ENSMUSG00000097292	1.28463	1.87532	1.03214	1.08816	1.35104	0.834548	0.993585	0.627451	1.62533	0.937435	1.45976	0.825081	1.60328	0.758517	0.730092	2.12324	2.02834	0.897272	1.50372	1.19272	1.57621	0.753861	0.995879	1.14378
A2m	ENSMUSG00000030111	5.34222	0.854281	1.88885	4.28794	3.52311	1.75002	0.944371	3.30397	8.07644	1.49951	6.24409	4.0191	5.19587	1.6543	4.5736	4.24686	2.98839	2.52109	4.31069	6.11818	5.18453	4.95132	4.89589	7.69121
A2ml1	ENSMUSG00000047228	6.67128	3.38751	6.09596	6.31609	3.29951	4.39883	3.45368	6.53087	8.17102	9.75162	6.85972	6.66919	6.28304	4.96813	8.09779	6.04327	7.72222	2.7794	7.28538	6.12821	8.92582	6.16263	6.15048	7.28512
A330033J07Rik	ENSMUSG00000097622	4.54596	2.7372	4.15231	5.31265	3.72021	2.82466	2.50799	5.41795	6.11197	5.64698	7.30612	6.27403	8.01009	5.22152	6.35769	7.05473	6.8327	6.87221	7.86145	7.19361	11.1887	8.26128	7.69524	6.4405
A330035P11Rik	ENSMUSG00000085615	1.92295	0.539081	0.844947	1.56336	1.29657	0.44108	0.54513	0.31935	1.51559	0.298382	2.04407	1.36889	1.14091	1.53209	1.16554	1.44245	0.721451	0.915598	1.67008	1.73864	1.38667	0.725982	1.39569	2.79506
A330041J22Rik	ENSMUSG00000087466	2.53314	1.36931	2.50632	2.68026	1.46854	1.34678	1.31464	1.05552	2.50409	3.02063	3.45508	1.2855	1.79809	3.44142	3.51612	3.04701	2.93651	0.596179	2.54479	2.99179	3.53344	2.26234	3.3832	2.33012
A330048O09Rik	ENSMUSG00000097326	0.884286	0.356091	0.855665	1.00393	0.227619	0.312896	0.137754	0	2.32023	1.0102	2.18867	1.88441	1.14622	0.65583	1.31855	1.69575	2.39119	0.772637	1.48475	1.29884	1.96938	1.82378	2.00428	3.76278
A330076C08Rik	ENSMUSG00000113186	1.06242	0.818385	1.29174	0.665017	0.87562	0.786967	0.631337	0.862839	1.54812	0.950372	2.17992	1.05241	1.30814	0.970568	0.873414	0.749604	1.18809	0.729447	1.38795	0.750406	1.03356	0.82238	7.50007	1.81584
A430005L14Rik	ENSMUSG00000047613	54.766	40.4622	35.9162	48.5637	38.9507	80.2305	70.7349	22.2871	35.965	50.455	48.1955	26.0454	37.5594	51.4013	56.8867	48.83	56.2414	62.1359	52.885	48.8702	54.0711	53.8912	52.7478	44.3716
A430018G15Rik	ENSMUSG00000085315	12.7457	6.18318	7.71034	7.97441	7.36263	6.63584	5.60545	5.49647	9.54667	4.51731	8.83239	5.36538	9.3622	4.77695	7.42232	11.9338	7.51598	4.01751	4.86035	5.31436	7.26894	9.07741	7.94775	4.26842
A430019L02Rik	ENSMUSG00000117429	2.02266	1.35031	1.45329	1.59039	1.24095	1.99067	1.65284	0.447799	1.37514	1.08549	0.614719	2.31655	0.327444	0.671476	1.1175	0.683614	1.4785	0.99013	1.25068	0.625235	1.40146	1.04212	0.902289	1.72141
A430027C01Rik	ENSMUSG00000104432	3.87676	1.71327	2.16287	2.61349	2.11933	4.07157	3.14725	4.78863	3.17102	1.05654	2.76781	4.67182	1.6611	1.48585	1.15532	1.42043	2.51329	3.00338	0.620415	1.17141	2.59757	2.14229	2.02914	2.83786
A430033K04Rik	ENSMUSG00000056014	4.69939	2.52059	4.24921	4.19484	2.87737	1.82534	2.57864	1.51937	5.38146	3.2615	7.25926	2.83911	3.89562	3.50914	3.76241	4.08723	4.44254	2.76643	4.41847	5.13938	5.6052	5.63276	3.65766	6.156
A430050A11Rik	ENSMUSG00000102372	4.37912	7.85453	7.50753	5.32727	6.50419	9.15003	9.42712	2.59903	1.91867	2.7045	5.30352	5.25632	3.79588	3.55591	2.99004	4.58837	3.47458	5.2425	3.68802	1.56691	2.34585	4.83457	6.37877	2.9041
A430078I02Rik	ENSMUSG00000085589	1.70899	0.664965	0.635141	0.717277	0.746423	1.12393	0.998762	2.02082	1.44684	1.07585	1.28537	1.06477	0.766921	0.730867	1.5085	1.41373	1.80805	1.10666	1.10269	1.10972	1.77934	1.51361	1.63699	3.03798
A430103D13Rik	ENSMUSG00000112096	7.93856	10.6986	12.5657	8.18261	9.17514	11.3497	12.0839	9.27139	8.67386	8.97418	9.69473	9.60796	8.06639	9.16285	9.50821	10.8591	8.5516	7.64235	10.7317	7.49755	8.04418	8.7415	10.3505	7.95916
A430108G06Rik	ENSMUSG00000086851	1.28626	1.67196	1.26747	1.19089	1.76846	2.42346	2.12523	1.192	2.06337	1.29629	2.06325	2.83517	1.51107	1.6029	2.92653	1.56658	2.47397	2.26707	1.7524	2.2981	1.97997	2.14456	2.04084	2.63582
A4galt	ENSMUSG00000047878	2.14	1.70592	2.68232	1.82327	0.754262	1.46043	0.730514	2.33697	3.59467	0.946773	4.11347	2.45048	2.5341	0.833625	1.57814	2.03384	1.88769	1.02737	2.27307	1.97619	4.73983	1.75252	2.95131	0.990684
A530017D24Rik	ENSMUSG00000072847	1.28795	1.28318	1.63619	1.54158	3.2565	1.81351	1.30249	1.79423	2.93893	0.548324	1.35848	4.20754	0.720634	1.6729	1.62411	1.11054	1.30938	2.11019	0.83867	2.35591	1.50182	1.73841	3.25157	2.67283
A530032D15Rik	ENSMUSG00000089844	1.69569	0.188107	1.12897	1.26707	0.585766	0.834337	0.70249	1.17632	1.87208	0.99266	2.30101	0.912245	1.84317	0.399733	1.28357	2.0828	0.836897	0.571914	1.60841	1.32173	2.07385	0.559665	0.882045	0.81058
A530040E14Rik	ENSMUSG00000072109	2.321	1.02252	0.837605	0.931194	0.766026	0.477504	0.467808	0.327556	1.70458	0.431021	1.62655	1.19437	0.878138	0.32536	0.593826	1.4893	0.362102	1.26265	1.1867	1.21807	1.57182	1.12936	1.22905	1.56981
A530041M06Rik	ENSMUSG00000104973	9.94884	6.68324	9.16305	10.609	8.30026	8.29423	9.92356	11.7004	8.37463	8.34333	11.3176	11.5412	7.57683	10.1189	7.56758	10.9564	8.59774	10.9185	7.92484	6.83979	6.85911	8.07221	7.72129	13.0485
A530064D06Rik	ENSMUSG00000043939	48.3592	11.8043	20.8846	43.2562	24.4801	16.1912	10.2051	28.4109	59.2896	19.1105	57.5606	45.489	42.9671	35.7649	39.0638	37.7104	34.7994	31.3053	48.5544	45.5152	53.865	49.1474	48.7633	51.5443
A530064N14Rik	ENSMUSG00000104273	2.31438	0.39173	1.17395	1.19823	1.50423	1.45583	1.41562	0.740911	0.929382	1.38777	0.618471	1.21578	0.815083	0.6864	1.02767	1.24178	0.494303	1.40137	1.78406	1.05473	0.810279	0.936801	0.988968	1.82662
A530065N20Rik	ENSMUSG00000114531	1.37578	0.438549	1.34442	1.38916	0.911787	0.762023	0.791649	0.788786	2.05107	1.50327	1.88122	1.45194	1.37416	1.03208	1.32116	2.16413	1.6309	1.13657	1.48458	1.8234	2.07002	1.51254	2.10328	1.78992
A530072M11Rik	ENSMUSG00000085112	1.73942	1.29941	0.946189	1.76656	0.948096	1.00026	0.991427	2.71635	1.63913	0.837986	1.35223	1.38334	0.912212	1.74444	1.30387	0.892652	1.17342	1.45852	2.00274	0.978033	1.87925	1.92382	1.56362	0.851827
A530083I20Rik	ENSMUSG00000097322	2.32589	0.754713	0.31702	1.58762	1.36791	0.618835	0.818779	1.08448	1.59328	1.07351	1.46591	2.84893	1.48649	1.05545	0.927124	1.08045	1.50561	0.991894	1.04697	0.768271	1.97931	0.747935	1.60389	2.16543
A530083M17Rik	ENSMUSG00000106024	1.693	1.21462	1.42289	1.46127	1.13043	0.421148	0.812436	1.47055	1.31163	1.08661	0.855887	0.668204	0.707612	0.620633	0.592523	0.555868	0.520137	1.26162	0.957169	0.439941	1.60667	1.08617	0.919317	1.28896
A530088E08Rik	ENSMUSG00000117872	1.22122	0.347492	1.23365	0.819954	0.400859	0.244463	1.10597	0.266418	2.10081	0.916149	1.36472	1.47481	1.72336	1.07579	1.00919	0.768944	1.22722	0.432953	0.835578	0.898415	1.42518	1.17509	1.16763	1.18023
A630010A05Rik	ENSMUSG00000075395	2.10038	0.201699	0.5549	1.08758	0.213582	0.312179	0.261869	1.59419	3.70471	0.969022	2.45555	1.4977	1.11038	0.710195	0.778505	0.714797	1.8237	0.42046	1.30326	0.467954	2.6336	1.38586	2.22467	1.8432
A630023A22Rik	ENSMUSG00000095493	1.12337	0.628734	1.09115	1.32485	0.316516	1.23614	0.812707	1.065	2.59737	1.62893	2.13189	0.518012	0.10072	1.59905	1.40158	1.94986	0.390907	0.339643	1.76164	1.13405	0.381235	1.32355	1.36063	2.61815
A630052C17Rik	ENSMUSG00000086725	4.74442	3.34318	4.34134	4.72251	5.55023	4.28617	3.84081	5.01732	7.08167	3.95192	4.30531	4.44457	5.11185	4.48745	5.24367	5.42156	3.75078	3.68639	4.25415	4.46103	5.6043	3.23012	5.58986	5.72315
A630089N07Rik	ENSMUSG00000116673	3.23582	3.08217	1.87529	1.19943	2.03948	2.63364	3.92365	2.27597	1.9932	1.56245	2.83722	2.0806	1.46553	2.51321	4.07395	1.22616	2.25734	2.03115	1.39354	1.19454	1.53479	1.2271	1.82448	2.94592
A730011C13Rik	ENSMUSG00000084846	1.79421	1.90431	1.10563	1.972	1.51028	2.90657	2.02262	1.81234	1.52	1.42134	2.3066	3.50768	0.618664	0.822325	0.474185	0.627781	0.887501	1.33009	0.858672	0.604543	2.74019	1.5184	1.81497	2.16525
A730017L22Rik	ENSMUSG00000085566	9.07766	14.4734	10.9106	9.27699	12.9451	13.6559	13.8972	8.75183	11.4574	10.3067	13.1101	9.93955	10.1527	9.75704	14.1737	12.2817	10.0555	12.3985	11.2458	10.2017	11.0871	10.6067	10.5083	9.90796
A730063M14Rik	ENSMUSG00000112639	2.74932	1.82877	2.90915	1.85402	1.17142	2.09852	2.27556	2.87074	1.94474	0.512036	0.891163	1.35167	3.17169	0.913423	5.09847	0.526543	2.36549	0.758498	1.55814	2.29706	2.54359	3.92137	1.07759	1.56248
A730071L15Rik	ENSMUSG00000096923	1.65276	0.837955	1.45745	1.02012	0.876158	1.02162	0.487752	3.16846	2.46051	1.37128	3.69802	2.02799	2.49157	1.41218	2.35473	2.96368	1.67306	1.14506	4.06333	1.65343	3.06324	1.5849	2.67849	1.52184
A730098A19Rik	ENSMUSG00000100812	2.73265	0.233542	1.92112	2.45047	2.01469	0.296026	0.300787	1.72706	3.56694	1.4372	3.15515	2.2272	3.75535	2.65538	2.24378	1.6582	1.6771	0.931203	2.14315	2.53746	3.09871	2.96322	2.43336	3.13319
A830005F24Rik	ENSMUSG00000053181	0.996964	1.10444	1.14226	0.729487	1.87467	1.59638	3.39736	1.21238	3.95916	1.36335	2.22711	1.96272	2.08976	0.991127	1.14207	4.27475	2.16001	1.70541	1.71117	0.996179	2.09818	2.11825	2.54945	1.85182
A830018L16Rik	ENSMUSG00000057715	3.74966	2.13496	3.49568	4.32294	3.16564	1.98667	2.36033	4.19721	4.2096	2.91069	4.99376	3.77277	3.67804	2.09948	2.82747	3.53145	2.84165	3.89105	4.00778	2.3973	3.49138	3.18298	5.244	5.12974
A830035A12Rik	ENSMUSG00000059706	0.401171	0.331421	0.792227	0.314846	0.517922	2.7514	0.304443	3.57823	2.00975	0.309885	1.40902	0.686656	0.408578	1.64904	1.68539	1.46719	2.19859	0.431042	1.44816	1.75368	0.903233	0.872762	2.42032	1.98698
A830036E02Rik	ENSMUSG00000084890	2.42058	1.62568	2.3439	2.68244	2.42054	2.3001	1.6621	1.41822	1.96896	2.86059	2.57193	3.93027	2.18349	1.86982	2.04309	1.67641	2.05379	1.23857	2.27612	1.8856	2.04486	1.55288	2.65412	3.16678
A830052D11Rik	ENSMUSG00000097413	3.55999	1.09555	1.18112	3.01523	1.398	0.831242	1.07787	1.51673	3.97457	1.01993	1.42614	2.00584	1.67772	0.458241	4.65936	3.78718	2.14183	1.86457	2.04284	3.19392	4.9524	1.93533	2.32677	2.38669
A930001M01Rik	ENSMUSG00000115918	1.99721	1.65978	0.987074	1.75408	1.39919	1.30322	1.55011	0.855886	1.11236	2.06483	2.1274	1.40734	1.6166	1.20171	2.33923	2.80401	2.04842	1.349	1.49747	1.00595	1.75419	2.05737	2.25266	1.79124
A930002H24Rik	ENSMUSG00000045506	1.24204	0.670686	1.9145	1.03265	1.3171	1.52687	0.726976	1.24408	1.59945	1.00069	0.41282	1.47961	0.992591	1.57617	2.1177	1.3104	1.01784	1.4522	1.31468	1.01751	0.913399	0.907733	1.7146	0.863069
A930005H10Rik	ENSMUSG00000054426	16.7581	5.53545	7.27073	9.42931	5.76625	5.99306	5.75777	12.3851	17.9776	9.01304	12.7591	11.9245	9.17422	6.35998	9.23044	12.6616	11.5246	6.61366	9.28319	10.1093	20.6507	12.205	13.6111	10.7257
A930006K02Rik	ENSMUSG00000084866	2.58055	1.28974	1.66251	0.982567	1.06455	1.99731	1.56656	1.15057	3.06853	2.3739	1.73107	1.56087	1.32818	1.31084	1.52674	2.99782	1.87675	1.09317	0.992375	1.785	1.74386	0.858271	1.40955	1.97124
A930007I19Rik	ENSMUSG00000097855	1.81172	1.0385	1.89571	2.00242	1.316	1.99037	1.45181	1.79911	1.28003	0.885115	2.24795	1.4488	1.03164	1.46328	0.419318	0.679126	1.46408	1.278	1.68417	0.792593	1.9303	2.12445	1.20345	2.12251
A930015D03Rik	ENSMUSG00000092368	0.688918	3.47846	0	0.355397	0	0	0.494389	4.69077	2.09918	1.00015	0	0	1.8339	2.94656	0.163673	2.41481	0.302961	0.967355	0.719884	0.865903	1.17797	2.51768	0.974125	2.46936
A930017K11Rik	ENSMUSG00000025727	2.56976	0.865063	1.91102	2.37552	1.65733	0.726003	0.751598	2.15569	4.02817	1.15772	3.55413	1.97019	3.65876	1.48731	2.15438	2.09066	2.25344	1.2066	2.92429	2.35476	3.18871	3.15639	3.26433	3.43381
A930017M01Rik	ENSMUSG00000060530	4.24968	0.480797	3.08862	1.63236	1.35492	1.41871	0.503861	2.28049	3.48359	1.10385	3.42909	1.75717	1.61077	2.50464	3.36716	3.38704	2.50515	1.4301	3.10102	2.17819	2.01534	1.57054	2.48914	2.25288
A930024E05Rik	ENSMUSG00000056735	0.385745	1.83407	1.95463	0.814414	2.10011	1.85467	2.61914	0.947976	1.01747	0.760075	0.95339	0.343632	0.285044	1.18596	0.646787	0.876997	0.781235	0.858962	1.00849	0.722686	0.855302	1.05081	1.04054	0.452398
A930027H12Rik	ENSMUSG00000115930	5.86926	1.45118	3.97359	6.27345	3.68097	3.52089	1.67217	4.22002	5.07785	4.12013	4.75639	6.17057	4.9899	4.12599	4.42953	6.59625	4.92741	3.07564	3.99564	3.76008	6.01897	1.94795	4.7523	1.9711
A930029G22Rik	ENSMUSG00000096988	4.08828	2.66724	3.65056	3.12054	2.96093	4.85241	3.79157	5.21296	5.06511	6.06516	6.18635	3.74524	6.84888	3.41988	5.29566	6.67158	4.89539	5.19197	5.65587	4.31237	5.67313	3.59179	4.6993	6.37872
A930032L01Rik	ENSMUSG00000102282	0.863715	0.927127	2.44145	1.49966	1.63018	1.08496	0.813841	2.51771	2.32308	1.17569	2.89936	3.73286	0.997274	1.15115	1.67154	0.984825	1.24984	1.42411	1.51294	1.86146	1.72245	1.73625	1.45211	2.75035
A930037H05Rik	ENSMUSG00000109408	6.31745	3.15463	5.6148	4.92352	4.94283	5.71072	4.61833	3.92984	7.15286	4.45462	9.60402	7.22209	5.73966	5.26016	5.27318	7.13882	5.56123	4.77295	7.09347	3.648	5.29795	6.28765	4.8373	6.68969
A930040O22Rik	ENSMUSG00000113102	1.07417	4.29815	2.79814	3.83453	3.43479	2.10495	3.2367	2.36515	1.9186	1.65693	2.50635	3.29126	1.88583	3.05838	2.60932	1.30629	2.48239	3.59703	2.15106	0.591724	1.13758	1.18043	2.31437	3.03411
AA386476	ENSMUSG00000074357	1.57994	1.39726	3.75275	1.60209	2.20496	2.30052	1.45939	1.11546	2.12398	1.02558	1.7007	1.78539	0.313193	1.25753	1.69992	1.83293	1.72028	3.04298	3.11971	1.68146	0.799059	1.15666	1.53642	3.04227
AA465934	ENSMUSG00000093483	25.982	26.593	26.5074	18.2593	21.0455	14.0862	30.5247	25.8123	29.9469	23.6993	20.6788	20.5517	28.3022	16.4467	17.3452	40.2399	21.8077	20.4169	26.6588	19.9054	27.2812	19.1882	30.7877	9.83109
AA467197	ENSMUSG00000033213	28.741	2.49619	17.3913	22.3005	6.88025	5.7808	4.26653	12.8357	34.273	15.3457	33.344	24.9842	20.4998	18.3145	21.8327	21.2778	27.5112	10.7948	21.1353	12.0902	38.381	25.3938	21.7569	24.5099
AA474408	ENSMUSG00000073867	1.32243	1.62767	1.44071	1.40714	1.51969	1.63899	2.02651	1.59591	2.18371	1.70434	1.46678	1.88673	0.753254	0.830745	0.929613	0.98563	1.54819	1.20595	1.34166	0.966399	0.803974	1.07612	1.09836	2.62121
AA914427	ENSMUSG00000103149	1.25568	2.3092	1.68652	0.707134	1.37804	1.77915	1.92429	1.6319	1.42016	1.82715	2.10368	1.82766	1.03864	0.539673	1.37357	1.4804	1.03982	2.93197	1.35266	0.438331	1.15489	2.48189	0.724233	0.928518
AA986860	ENSMUSG00000042510	1.13772	1.10725	1.72739	1.92921	1.74777	0.81434	0.755429	1.29599	1.89511	1.51249	2.03976	1.50266	1.56153	1.41686	1.74982	1.91305	1.7821	1.71898	1.19114	1.31133	2.86394	1.1562	1.53392	2.52739
Aaas	ENSMUSG00000036678	80.1519	104.312	82.1234	86.0391	119.375	99.7253	118.697	125.183	135.641	91.0529	132.749	101.069	118.516	122.46	129.339	98.9316	103.38	119.913	103.789	112.896	110.964	119.631	102.545	99.956
Aacs	ENSMUSG00000029482	38.5087	30.636	27.8061	36.0158	34.9164	29.683	27.2571	40.1244	49.2449	33.3917	42.2809	31.8347	47.4724	39.1964	46.0283	37.2508	31.0118	31.2994	37.8948	43.7095	39.6364	39.9343	40.4649	36.7355
Aagab	ENSMUSG00000037257	46.2948	22.9438	27.7319	38.5703	34.3456	24.1331	26.5216	33.152	47.2173	24.9596	50.127	35.7923	44.4791	33.2529	35.7306	39.5412	32.4854	28.5768	34.0761	35.9548	38.4463	39.0091	42.643	46.6033
Aak1	ENSMUSG00000057230	6.11808	5.72631	3.82232	4.49641	4.91083	3.9321	5.11674	5.1495	2.58921	2.81706	4.18167	6.39501	2.77347	9.08211	2.51096	4.61311	4.79392	3.66879	3.80156	5.79625	4.61964	3.16793	4.58862	8.67434
Aamdc	ENSMUSG00000035642	30.0777	29.6176	30.4102	30.3985	33.9778	33.4219	34.0708	25.8859	26.0733	27.3024	33.8318	25.6342	28.347	22.8913	24.7803	33.6795	38.0347	25.6201	30.0086	23.0887	25.9474	25.6041	27.6942	26.2117
Aamp	ENSMUSG00000006299	193.503	305.393	217.998	200.564	294.322	305.901	332.478	409.114	278.951	303.347	273.38	203.661	379.821	292.668	321.439	272.879	329.436	298.011	299.612	321.568	283.325	321.8	288.657	289.926
Aar2	ENSMUSG00000027628	46.3465	43.2391	34.6596	32.6171	46.7527	40.3851	37.0268	64.4912	47.2697	50.5801	63.6967	52.1756	67.2911	48.7419	57.8511	51.81	57.3576	53.941	42.5359	64.6417	57.5086	56.7993	41.6251	71.2861
Aard	ENSMUSG00000068522	5.3708	1.95201	8.56427	3.49909	2.16019	1.96084	3.30924	1.48385	2.49009	1.13642	3.71805	7.6668	2.15496	3.20486	1.40526	2.59712	2.44182	5.03875	0.767633	2.41026	1.95679	3.20169	4.21969	3.53195
Aars	ENSMUSG00000031960	57.8213	40.6555	43.2051	57.4555	51.5171	43.0509	44.5415	83.4542	85.7396	42.8507	81.9519	55.3698	82.1365	69.3103	67.0235	69.5675	61.5684	61.2015	69.1223	87.2904	70.3081	67.2617	75.5596	82.6023
Aars2	ENSMUSG00000023938	12.6771	11.0181	10.89	13.4826	14.4229	9.61597	10.2206	23.2735	19.1248	13.8048	22.302	16.2053	22.7036	16.1576	18.9995	19.3235	14.8037	16.5957	18.1743	18.1611	15.1152	18.7021	21.6395	20.7567
Aarsd1	ENSMUSG00000075528	70.1263	49.0669	47.2877	65.6718	51.3538	58.4595	51.5222	83.7619	77.8443	64.3842	88.5597	71.4829	82.7465	62.2063	65.1715	60.7431	75.3994	69.1026	72.794	67.1654	78.6988	90.9569	84.5859	74.3882
Aasdh	ENSMUSG00000055923	28.8856	34.8865	25.4786	28.2195	35.6574	32.7498	27.8412	36.4237	39.0105	24.0399	35.9246	29.2635	43.083	30.4215	26.5277	25.891	22.6389	36.3908	22.4751	34.4561	27.7573	30.2249	31.9677	38.3906
Aasdhppt	ENSMUSG00000025894	25.0445	32.4052	26.9625	23.8609	31.9492	30.5414	18.5165	24.8047	14.5758	36.6583	26.2057	25.9672	30.5159	31.8873	33.9562	32.3119	29.5844	35.7158	16.017	30.9589	30.3899	28.5708	26.8245	25.3961
Aass	ENSMUSG00000029695	8.23479	2.86463	7.31251	8.97969	6.24178	4.0054	2.43871	5.84079	15.3843	8.53597	11.891	13.0115	6.56444	6.5473	10.0574	4.22747	6.01223	8.78716	8.06394	7.36862	9.10422	12.5686	8.58479	12.1259
Aatf	ENSMUSG00000018697	60.4915	86.1265	61.3927	58.5525	72.5818	77.6838	87.7644	69.2128	64.6408	59.8823	70.8568	54.1613	63.3142	66.426	65.3151	62.5677	60.7069	65.9132	61.0021	57.4738	63.1739	66.4015	57.1248	62.42
Aatk	ENSMUSG00000025375	3.37613	0.18047	0.924946	2.069	0.694172	0.225446	0.215252	1.21125	3.95571	0.654344	1.77212	1.88754	0.316184	0.901904	0.81976	0.712294	1.12565	0.276816	1.7894	1.68332	0.992788	1.79988	2.35593	2.90933
Abat	ENSMUSG00000057880	9.0507	6.50817	7.0825	7.78287	5.89027	4.73897	5.66238	4.48793	7.78524	6.87134	7.75982	6.64397	11.6765	8.00609	10.486	8.91637	7.83062	6.5852	7.97475	10.1941	9.66346	7.52187	5.84887	6.16029
Abca1	ENSMUSG00000015243	8.12088	10.2433	12.2791	10.3114	12.1414	12.4211	11.7422	7.14948	7.54632	8.75235	9.20585	10.2604	9.79942	11.6565	11.1451	10.5833	8.9947	11.3056	9.35464	11.8344	8.93605	8.91319	7.7591	10.5566
Abca13	ENSMUSG00000004668	2.36441	0.172058	0.966865	1.80236	1.09032	0.766182	0.538668	1.08054	1.63613	0.603578	2.47741	1.70009	1.50462	1.19152	1.26754	1.22167	1.02595	1.32846	1.45991	1.14074	1.50879	1.55325	1.51863	2.23073
Abca16	ENSMUSG00000051900	3.77785	6.32025	3.12233	2.83084	4.42426	4.92213	4.19212	2.25687	2.8659	3.92818	2.62482	4.93697	2.96108	4.82606	4.5688	4.42002	1.92388	4.28598	4.12476	4.43498	3.1095	3.76295	4.86792	4.27157
Abca17	ENSMUSG00000035435	4.73816	0.656892	3.23039	4.52217	1.63875	1.09525	2.10994	3.40317	5.90432	1.93562	4.65134	4.81142	2.16411	2.52647	4.23522	3.38688	3.10159	1.39539	3.15681	2.60147	2.73116	5.05401	2.27454	4.67866
Abca2	ENSMUSG00000026944	9.22054	4.37973	5.5949	9.5262	6.14271	5.15192	3.98252	4.7538	8.01583	5.25155	11.5151	8.72232	6.31526	5.47986	6.32481	7.05033	6.2856	5.2557	6.25629	5.77507	5.85238	6.97184	8.78071	9.29051
Abca3	ENSMUSG00000024130	50.6364	11.6272	26.2136	43.2419	27.865	16.6262	13.095	27.3919	33.7787	17.1428	39.1302	30.6522	30.3857	28.0283	24.9105	26.8707	20.9691	21.5259	22.367	31.5663	22.9244	28.5434	30.7857	36.6037
Abca4	ENSMUSG00000028125	4.18558	0.350892	1.48104	2.70317	0.62625	1.19729	0.466605	0.994024	6.16521	1.90325	4.68639	4.37933	2.09101	2.3405	1.91448	4.27803	3.77323	1.23239	2.87531	2.81212	3.6522	4.23433	2.69003	3.96104
Abca5	ENSMUSG00000018800	9.35735	3.13726	4.55057	7.43448	4.3391	3.56014	3.1563	6.27985	8.34317	5.53897	10.5813	7.97791	7.47996	6.80517	5.75368	6.52079	6.78748	8.22425	7.9321	7.31097	7.24917	6.25557	7.02086	11.6355
Abca7	ENSMUSG00000035722	2.16212	1.15151	1.1819	2.13315	1.62153	1.42925	0.888568	2.34221	1.46762	1.23699	2.21369	1.75316	1.2942	1.15834	1.61586	1.56172	1.29407	1.1093	1.52684	1.29133	1.52391	1.84474	1.15024	1.38509
Abca8a	ENSMUSG00000041828	2.00624	5.08947	1.63014	3.01064	3.05439	4.56529	2.41458	4.81816	4.15954	3.21228	3.72375	4.27909	6.58276	3.11829	3.3987	2.45684	2.96043	3.21536	4.78812	4.2985	3.68406	3.37089	3.78865	4.71782
Abca8b	ENSMUSG00000020620	1.4588	1.25749	1.44461	1.67996	1.35536	0.781081	0.959396	1.71631	2.19205	1.1252	2.56622	2.43927	1.70211	1.40505	1.6257	2.00261	1.33682	1.47917	2.01794	1.97296	2.36945	2.45078	2.13162	2.92383
Abcb10	ENSMUSG00000031974	6.67728	2.63846	3.73197	3.33825	3.21303	3.0136	1.99642	2.27359	4.53381	2.68808	5.30233	3.81757	2.24241	7.40303	4.13996	4.62338	4.98146	4.12103	2.92504	4.93563	3.63958	4.93039	4.59852	6.56895
Abcb11	ENSMUSG00000027048	7.18823	0.35516	2.4572	3.23705	1.31533	0.9836	0.526852	5.34018	6.14199	2.29994	11.3047	6.20758	11.3976	6.29821	5.84903	8.03814	5.85069	3.25085	7.2571	8.92608	10.5097	8.02082	10.97	7.08789
Abcb1a	ENSMUSG00000040584	1.39987	0.575097	0.81099	1.63401	0.676658	0.525194	0.514275	1.22922	1.16764	0.631055	2.58817	1.18387	0.755547	0.985853	1.04088	1.0299	0.886445	0.506243	1.5214	0.664959	1.06632	1.47558	2.07047	1.40189
Abcb1b	ENSMUSG00000028970	4.51406	1.08022	3.07742	3.7425	1.98953	1.67435	1.52303	5.68167	5.62718	2.68048	6.62222	7.25047	3.28352	4.30154	4.09822	5.04867	4.15105	2.85823	4.73599	3.52152	4.20466	5.17649	4.86264	6.23336
Abcb4	ENSMUSG00000042476	2.40595	0.411484	1.34712	1.83779	1.63562	1.37521	1.07023	0.883836	3.26116	1.0847	2.73295	2.53029	1.1879	1.04196	1.19054	2.22611	2.04606	1.55154	1.50277	1.57744	1.71349	1.72843	1.91331	2.44196
Abcb6	ENSMUSG00000026198	79.7075	68.0579	71.0794	89.4949	69.3715	63.3074	70.8003	102.089	100.821	63.7603	110.949	82.8534	116.236	93.6901	84.8658	85.0022	82.2312	84.5893	105.08	108.242	95.2856	107.973	82.1553	112.083
Abcb7	ENSMUSG00000031333	6.95326	8.16324	7.9971	7.08845	8.28949	8.44105	8.21339	7.62341	6.79354	8.03412	6.63396	6.82968	7.95634	8.40486	7.74137	7.35078	6.25838	8.85339	6.12619	8.36028	6.1739	6.78335	5.23001	7.37655
Abcb8	ENSMUSG00000028973	49.1605	34.5086	46.5665	51.7261	50.0865	41.1997	37.0059	79.5024	84.7938	51.614	88.2217	53.506	90.2257	64.158	67.2886	58.6656	53.1765	60.7475	69.0728	74.1204	69.0551	81.3537	76.2719	83.1446
Abcb9	ENSMUSG00000029408	4.56719	1.63973	1.95695	4.17812	1.12909	1.03098	0.345945	2.73476	5.08372	3.08606	3.55769	4.39138	4.01569	3.42711	2.07269	3.91737	2.97249	1.77533	4.60557	3.71647	4.5338	4.09948	3.41596	5.00605
Abcc1	ENSMUSG00000023088	16.9176	16.0143	14.4614	15.0303	18.9181	14.6135	14.3521	20.0066	15.9841	14.5903	19.5961	16.6078	18.5362	16.1508	16.658	15.9969	14.7922	19.0089	14.8118	19.9826	13.9717	16.6729	15.9591	20.69
Abcc10	ENSMUSG00000032842	2.75756	3.2648	3.39112	3.93885	4.13186	2.5731	2.57654	2.7613	2.6978	2.36704	2.41598	2.2774	3.94418	2.42026	3.08996	3.11373	2.88369	2.69733	1.99454	4.00199	2.1327	3.05683	2.67156	2.90202
Abcc3	ENSMUSG00000020865	1.70568	0	1.16705	0.64595	0.688134	0.63347	0.386806	0.273404	2.68599	1.66209	3.09679	0.566652	3.13107	0.896704	2.76484	1.51804	2.14817	0.941679	1.03812	2.24126	2.48043	0.920499	1.70378	1.24968
Abcc4	ENSMUSG00000032849	19.0637	14.0611	5.25732	19.8992	15.1957	7.4915	10.7445	16.4654	20.7734	6.30707	26.5691	19.2673	14.4697	18.5807	17.7396	17.5361	15.6435	19.6242	19.8895	23.682	16.2527	17.9921	16.7626	22.998
Abcc5	ENSMUSG00000022822	74.2852	48.8642	60.4462	74.1607	49.0365	57.7684	47.9135	76.7969	54.7081	52.0513	83.714	72.2317	54.112	56.5123	56.0486	58.4836	60.856	64.1425	54.9197	52.9546	51.7085	64.4879	75.0883	90.0603
Abcc8	ENSMUSG00000040136	12.6568	2.08433	8.26469	11.4362	8.25646	4.02886	3.1888	7.73888	12.4162	7.00591	19.5104	9.83376	10.3447	6.19554	9.64617	10.7669	8.13175	7.0868	8.73792	6.8343	12.0646	13.8258	13.1377	13.1764
Abcc9	ENSMUSG00000030249	0.800471	0.979905	1.01861	1.1219	1.12529	0.744946	1.21194	0.716778	1.4306	0.62636	0.915131	1.26486	1.31329	0.849267	0.845358	1.19623	0.601614	1.35058	1.04615	1.31373	1.93501	1.42124	1.49697	2.23205
Abcd1	ENSMUSG00000031378	8.77799	10.344	10.2024	10.8312	10.6812	10.6462	11.7026	13.4619	7.97827	7.37381	7.85679	9.73917	7.57958	8.44197	7.1558	8.83966	6.11589	10.0762	8.99719	8.72168	9.16657	7.13521	8.29492	8.444
Abcd2	ENSMUSG00000055782	19.4696	19.023	18.892	14.6088	24.4213	21.899	21.9053	23.3138	23.1599	21.0408	23.7436	18.1892	24.9836	23.3688	26.92	17.5664	22.2469	26.7415	24.0806	26.6278	21.1783	23.4397	18.9862	27.6894
Abcd3	ENSMUSG00000028127	25.4939	27.6964	27.6328	26.126	23.7113	26.1715	22.3145	20.3859	20.7517	23.7424	27.0121	25.7286	25.0693	22.3866	22.9171	24.0536	21.1242	24.1461	21.5567	18.8175	21.8842	22.8456	26.0638	27.0628
Abcd4	ENSMUSG00000021240	8.45182	20.9268	13.2948	14.4054	14.7457	17.4718	18.0223	20.8439	19.4132	15.3664	20.5566	13.7438	17.2448	19.4529	18.5224	16.9998	17.4105	15.4177	16.0184	14.475	16.9935	17.0839	15.9785	15.1323
Abce1	ENSMUSG00000058355	36.829	40.283	36.8636	38.622	35.75	37.1563	38.786	27.6504	42.6225	32.9388	46.2524	38.3973	39.4617	40.8413	38.1968	42.9889	36.9988	32.2844	35.0795	34.4281	41.813	38.2244	37.6895	44.9726
Abcf1	ENSMUSG00000038762	113.224	87.5472	108.567	122.429	111.606	84.6654	93.4945	159.645	122.226	82.1623	111.673	96.8938	126.348	118.522	115.594	122.946	119.492	107.95	108.313	116.086	99.936	118.906	118.534	107.004
Abcf2	ENSMUSG00000028953	402.695	224.119	294.096	388.639	336.77	266.736	239.659	508.496	597.348	323.779	542.911	402.885	555.549	445.726	489.568	467.481	431.452	403.076	454.664	519.012	520.156	492.247	513.556	550.246
Abcf3	ENSMUSG00000003234	39.6448	42.4839	38.2089	39.9059	53.7032	40.4873	45.6462	65.8084	68.502	40.2625	51.419	41.5034	57.8193	49.0703	50.5381	47.0484	49.8506	53.212	48.8331	52.877	45.2739	46.3886	41.6395	48.7104
Abcg1	ENSMUSG00000024030	11.3015	12.8382	11.2538	10.8584	11.8589	15.0555	14.9622	8.23186	6.87889	6.3789	8.43784	9.33742	8.17593	7.94365	8.50616	6.98832	6.45927	9.23102	5.81143	8.86641	7.71865	6.88495	6.67307	8.4627
Abcg2	ENSMUSG00000029802	21.7831	32.4031	25.0788	18.1018	29.4692	32.071	32.6397	14.4267	22.3037	29.9489	30.6514	21.832	26.3503	26.803	23.3967	25.97	28.7646	21.7525	28.0466	23.2166	14.1868	27.2614	22.0773	27.0232
Abcg4	ENSMUSG00000032131	2.80244	1.12575	0.534081	1.28923	0.99603	1.53543	1.82695	2.99255	4.56141	3.32266	3.07933	2.45648	1.61855	3.97023	4.2148	5.20738	2.18408	0.55112	4.16671	2.77619	3.20497	1.42113	3.88028	2.57261
Abcg5	ENSMUSG00000040505	3.72554	0.22811	1.1067	2.80265	0.51406	0.299107	0	1.08947	4.76814	0.781808	5.86786	2.52111	1.8915	1.28346	1.14513	1.29583	1.5629	1.04975	2.87608	3.89792	5.87055	3.10822	3.29648	3.44754
Abhd1	ENSMUSG00000006638	2.49733	4.50364	3.00238	0.972918	3.47509	2.86798	3.20541	2.05306	3.91584	3.29985	2.01302	1.70283	5.20784	3.7969	6.36029	6.57617	2.92718	2.20396	2.29292	3.4254	4.11775	2.64388	3.51799	1.47189
Abhd10	ENSMUSG00000033157	88.2532	81.0818	79.8671	79.828	79.4081	74.9387	73.6021	79.451	103.189	90.945	106.101	88.6368	99.146	85.5324	96.9972	102.305	97.9231	81.1078	101.466	86.5639	109.126	98.278	100.749	99.4813
Abhd11	ENSMUSG00000040532	13.1303	22.9633	23.2522	14.338	27.4712	22.1985	17.9034	13.7654	10.2239	17.0261	12.9914	8.60147	15.0486	11.86	18.3704	19.0966	13.9869	16.7556	11.3951	14.069	13.8663	14.6002	11.9178	10.4606
Abhd11os	ENSMUSG00000085042	2.42057	2.9837	3.33794	2.73073	2.59739	1.43577	1.13047	2.18274	5.14542	6.06671	2.53314	2.0756	1.93218	3.81739	5.54314	0.875964	2.24094	2.07019	2.34459	1.76079	4.10881	2.58676	1.80553	2.63579
Abhd12	ENSMUSG00000032046	51.4136	34.91	49.3983	50.3421	53.9206	51.7511	53.5583	53.1401	58.3173	32.236	61.7506	50.9671	38.0361	47.0613	59.7929	62.543	49.91	49.118	50.1347	50.2745	49.6735	52.3979	53.7749	48.649
Abhd13	ENSMUSG00000040396	13.3259	10.9058	12.4315	12.6766	10.5217	9.67696	10.2176	10.1231	14.7722	11.5114	15.3039	12.3825	3.39517	12.454	9.37639	11.8685	9.93116	11.3332	12.4718	17.0274	4.90714	4.30262	6.52907	13.2084
Abhd14a	ENSMUSG00000042210	47.6202	44.0544	19.3181	40.3011	28.3972	26.8416	18.0463	32.7121	63.5496	58.3062	54.6954	44.0168	54.5661	30.207	49.8455	46.1296	39.2281	34.4335	48.2913	37.1521	52.4172	92.1516	51.9295	80.4425
Abhd16a	ENSMUSG00000007036	54.9446	31.02	41.5096	47.3468	41.58	33.9514	31.3051	66.8402	87.3968	46.0454	83.5819	57.8444	70.9328	58.4664	58.9821	65.5123	53.6953	53.7952	66.4033	61.9905	74.3342	77.8873	72.1608	72.7876
Abhd17a	ENSMUSG00000003346	159.848	146.71	162.888	171.551	159.361	170.443	153.321	120.653	127.317	133.691	132.69	121.761	50.1096	124.174	136.191	134.315	123.244	108.658	144.222	119.703	72.2382	99.7283	127.285	110.259
Abhd17b	ENSMUSG00000047368	9.30264	8.33508	13.3545	12.0175	10.399	8.43897	8.30928	8.63903	8.39033	7.63233	13.135	13.6123	7.25804	10.1341	7.53858	8.02309	9.08268	9.89872	8.75466	6.28281	10.3856	8.19406	9.71377	11.8547
Abhd17c	ENSMUSG00000038459	8.22719	6.87055	9.21754	8.77027	6.34495	8.56614	8.15864	5.62131	6.78028	6.43757	7.54199	8.96711	5.13307	7.46535	4.14875	6.14204	5.52072	5.54598	6.05906	4.62542	8.24455	7.09308	7.90418	6.04448
Abhd18	ENSMUSG00000037818	4.27149	1.60781	2.19773	1.47742	0.981945	1.53195	1.69366	1.30327	2.6964	3.56656	3.19638	1.73628	2.98633	2.974	3.51753	1.51041	3.44173	1.96467	1.03969	2.67406	3.33448	2.45683	3.29494	4.04291
Abhd2	ENSMUSG00000039202	3.02429	5.66717	2.76781	3.56551	4.0988	4.00685	3.90079	3.2041	2.34174	5.57869	3.06887	2.89382	2.42121	2.30915	3.47557	3.33723	2.11974	5.12825	2.42071	2.50326	2.14608	3.28173	2.99668	3.02439
Abhd3	ENSMUSG00000002475	18.5921	11.7976	14.3751	20.2084	12.5554	9.25333	10.7344	8.91761	21.0805	11.5543	17.4324	15.7771	18.7804	18.5798	15.9063	18.5247	12.8228	10.5425	17.4267	16.058	21.5357	20.4453	23.3392	22.0431
Abhd4	ENSMUSG00000040997	57.5802	56.0615	66.2589	76.1116	69.727	31.4742	57.0678	71.2172	68.691	62.7036	42.5925	64.3068	50.65	72.0769	79.8449	68.6958	45.8437	67.6939	63.3276	75.5191	69.9657	83.1982	75.3601	66.1765
Abhd5	ENSMUSG00000032540	42.7814	13.5214	28.2264	34.838	24.8069	14.543	15.7595	30.5688	39.9231	32.6979	45.4441	32.5731	40.5058	34.0299	34.4773	46.5682	37.5032	31.5203	42.9236	38.9384	38.2065	39.3916	49.9598	42.9788
Abhd6	ENSMUSG00000025277	26.1565	14.7635	30.3706	32.6149	20.1433	21.5814	19.4892	29.9545	34.2256	22.6026	38.0357	27.6917	30.8155	25.9664	28.2379	36.8098	36.2944	25.2504	34.7309	32.5049	34.9649	28.6858	34.2985	33.911
Abhd8	ENSMUSG00000007950	5.60901	3.02675	4.06934	6.12203	3.48475	4.46267	2.84545	3.69528	4.34263	2.49886	3.97816	2.87681	3.39534	4.10677	5.9076	7.35738	3.84543	3.16136	3.0346	3.95305	5.20931	4.10196	5.048	4.0847
Abi1	ENSMUSG00000058835	33.4858	30.8863	32.6712	31.2254	38.5499	35.235	32.3825	27.8828	34.3621	35.3643	40.9925	26.3961	30.3779	42.1158	31.9571	30.1306	34.8127	29.5515	41.6241	27.5331	33.5166	33.847	38.4596	43.0317
Abi2	ENSMUSG00000026782	22.4753	10.6433	9.74404	12.258	9.81534	8.16375	25.774	8.29445	22.7993	21.5807	23.7505	11.9782	19.1491	11.3775	12.6651	10.0854	13.6154	11.3686	12.9305	14.2681	22.5663	21.4306	11.9394	23.7534
Abitram	ENSMUSG00000038827	24.1784	21.6914	24.7553	22.7358	27.1826	23.6211	23.9296	24.9444	24.858	19.7399	28.3785	24.5733	26.2815	26.5102	26.0062	23.9718	22.5512	23.412	24.617	23.1575	21.4972	22.0185	27.703	29.6769
Abl1	ENSMUSG00000026842	29.2842	10.0662	24.3975	11.438	11.6913	27.2078	29.4169	32.5174	26.8405	7.23341	12.6168	28.3259	9.0684	30.7365	23.4614	23.8725	6.3048	28.256	28.3493	34.4586	18.0362	28.2268	26.2039	34.4625
Abl2	ENSMUSG00000026596	12.9368	12.3981	11.3908	14.3013	10.8836	14.6358	10.4233	9.74173	13.7624	14.3364	15.5549	15.1569	12.4575	14.3417	13.5169	12.2143	14.6932	13.91	15.9981	17.8305	8.6364	13.8134	15.2426	21.8141
Ablim1	ENSMUSG00000025085	4.91036	9.0369	8.32348	4.79636	9.16404	8.95653	20.2305	12.1433	6.37825	6.76282	7.51761	6.54038	8.82447	6.65547	7.66739	6.96228	9.6584	11.6931	7.20661	6.40351	9.97954	7.98727	7.33891	9.00823
Ablim2	ENSMUSG00000029095	10.013	1.87482	5.89588	8.96994	4.22933	2.11227	2.36255	4.74037	9.91683	3.00121	9.80459	7.3382	9.37799	6.07125	5.47975	4.35673	4.66814	4.52296	6.06663	6.941	9.19023	5.76702	8.96432	7.44865
Ablim3	ENSMUSG00000032735	11.5801	1.19015	5.40748	10.0236	4.91166	2.36943	1.74071	5.68103	15.0606	5.57132	17.7126	10.2598	10.3011	5.90636	7.51296	10.3158	9.0006	5.70246	9.68261	10.7095	10.9415	10.0347	13.5744	15.7911
Abr	ENSMUSG00000017631	15.8994	3.58049	8.29821	13.7198	8.5958	5.07533	5.07698	8.24571	14.8873	5.21874	17.3212	11.6246	10.9171	12.391	10.2157	10.9654	9.52287	7.90029	8.95212	12.8362	10.7528	8.47344	11.218	11.5733
Abracl	ENSMUSG00000078453	18.0148	8.99971	15.6597	11.5507	9.24051	6.28161	10.5079	14.4974	16.9095	17.0234	20.5396	15.7088	21.1105	10.2963	14.6412	17.0087	14.6362	8.87271	22.6981	19.2474	30.5397	11.6959	19.2733	19.9761
Abraxas1	ENSMUSG00000035234	74.9207	84.1146	72.627	76.9351	95.2256	90.1471	78.1133	72.0761	75.3607	93.8261	77.678	76.2592	94.907	80.5703	84.9913	76.4946	81.7215	74.2277	86.6077	77.3191	84.2866	80.4829	83.9798	78.2091
Abraxas2	ENSMUSG00000030965	32.0088	33.8551	31.3499	33.2569	34.5917	31.4202	33.8059	40.4399	38.0716	27.2092	37.6027	33.8927	39.4845	40.4677	33.5501	33.7198	41.4888	38.8161	38.3323	36.9947	42.0111	40.2831	37.5095	44.9285
Abt1	ENSMUSG00000036376	26.7894	34.9715	28.5929	28.5448	29.3956	31.6449	33.9942	38.1341	30.1312	34.1821	29.9048	26.0853	36.0294	30.7307	34.2162	34.8813	33.8902	32.0374	32.3167	31.0576	34.7009	34.1022	31.4009	28.3292
Abtb1	ENSMUSG00000030083	41.7217	42.0954	52.5833	47.706	53.0779	48.4318	42.3706	78.9886	63.8763	57.4678	66.8162	47.4474	62.9368	52.0823	68.8392	61.8606	62.8383	49.6728	55.4219	68.982	60.0676	63.3215	52.0202	79.0269
Abtb2	ENSMUSG00000032724	9.27472	3.1065	7.4659	12.3711	5.98606	2.05496	2.66904	6.72721	11.8051	3.49703	12.9987	7.7681	6.16169	8.69057	10.1081	9.13722	5.91081	6.20365	8.20932	8.09821	6.34971	7.69164	13.0445	10.5806
AC106834.1	ENSMUSG00000118086	7.32316	2.81426	4.44095	6.34538	5.05515	3.93757	2.9154	2.10753	2.63373	3.01966	5.03787	5.43204	3.12889	4.13807	4.02735	4.68943	3.77452	4.04886	3.24545	2.88729	4.09317	3.9109	4.33892	5.5716
AC115752.1	ENSMUSG00000118106	1.1804	1.07915	1.21783	0.563808	1.61096	2.1365	1.24851	0.524544	0.534109	1.99877	1.21527	0.660788	0.50067	0.931395	0.268098	1.40255	0.578476	1.80218	1.08554	0.668506	0.268272	0.855424	0.825846	1.37036
AC132307.1	ENSMUSG00000117775	2.10988	2.81433	2.36945	1.62932	2.02176	3.47044	2.0042	0.831814	2.19455	1.15741	3.16574	1.92624	1.41035	1.31114	1.55189	0.699355	1.11876	1.8517	1.3234	1.14576	1.18405	1.62271	2.10992	2.8165
AC139579.1	ENSMUSG00000111339	0.356649	12.7659	1.73641	2.19573	3.60674	0	2.09397	2.38275	0.916116	4.68341	3.84393	4.58489	0.639459	13.482	0.657327	7.96423	0	2.62192	1.70635	0	14.6591	3.27968	0	4.41821
AC140267.1	ENSMUSG00000115798	8.32193	12.6437	7.93907	5.90286	13.147	8.96208	10.9073	7e-06	10.3504	7.52689	7.46671	10.296	10.7611	10.9853	13.3962	8.83018	5.89575	1.9e-05	7.49062	16.4934	4.92308	9e-06	7.8154	10.1458
AC154200.1	ENSMUSG00000116590	1.92472	1.79478	1.77018	1.45264	1.74633	1.39258	1.42789	1.65868	2.18475	1.54359	2.49612	1.6135	1.4765	2.09967	1.115	1.40214	1.78835	2.17381	2.32263	1.63386	1.9851	1.43798	1.56016	2.72112
AC166172.1	ENSMUSG00000118071	1.25876	0.437887	1.38597	0.873521	0.642974	0.920135	0.890661	1.20495	1.2853	1.38115	1.08142	1.45856	0.914164	1.28733	0.849855	1.56815	1.40364	0.581742	1.56002	1.32169	1.32178	1.10904	1.53035	1.61437
AC169382.1	ENSMUSG00000047383	2.55536	0.414731	2.82873	2.97063	1.38434	0.786546	0.795579	1.54787	1.67276	1.76978	2.70043	1.2628	1.62022	3.04006	1.03829	1.71468	1.41881	1.76357	2.06001	1.85315	3.25733	2.31164	2.90797	1.82016
AC169509.1	ENSMUSG00000115852	1.72932	0.426249	1.70619	0.841443	0.688596	1.09801	1.70688	1.3836	1.36038	0.482395	1.21775	0.875356	1.30108	0.936484	0.339063	1.07056	2.01918	1.05217	0.802122	1.19969	0.559617	0.992111	1.46336	1.98195
Acaa1a	ENSMUSG00000036138	44.566	27.9317	34.2157	35.3447	29.2773	30.563	29.648	46.4767	42.1114	31.4094	43.2003	30.2598	48.5727	36.3247	37.6596	47.3603	41.889	32.0233	25.2	37.3601	43.5378	41.4896	25.8041	35.9759
Acaa1b	ENSMUSG00000010651	9.42384	27.3727	19.4713	9.52928	23.5411	21.8971	24.7602	20.0132	10.1328	27.4311	10.1253	9.02064	19.5261	15.9548	21.877	14.8716	17.8898	20.1004	11.8499	16.7865	12.495	17.7957	8.52601	10.4441
Acaa2	ENSMUSG00000036880	252.037	106.27	180.703	205.512	157.527	141.764	118.702	226.295	295.371	169.658	232.068	178.575	249.655	171.5	268.072	255.983	220.734	171.115	203.28	228.26	255.642	241.684	209.28	221.337
Acaca	ENSMUSG00000020532	37.9167	23.1948	16.7747	30.6095	24.43	16.0397	12.2668	24.3263	23.5576	18.3136	27.6359	23.732	24.0528	27.8642	20.2715	18.0884	18.9173	26.1629	28.0404	40.3622	20.1202	20.454	22.3273	56.0142
Acacb	ENSMUSG00000042010	3.24368	1.57494	2.8388	2.82526	1.29075	1.72439	1.23796	2.75227	4.50229	1.4613	3.68891	3.52899	2.25057	3.03057	2.80326	2.82553	2.12689	1.87148	2.84732	3.4715	3.13253	3.08791	3.02869	3.07026
Acad10	ENSMUSG00000029456	4.92358	7.19912	6.61443	5.59299	7.72038	7.24698	6.88036	8.68238	6.63215	4.89368	7.14403	5.74732	8.52224	8.12383	9.21892	6.09238	6.88609	8.67248	5.54101	8.11032	5.37994	7.13341	5.71067	7.60625
Acad11	ENSMUSG00000090150	11.2201	14.7109	12.733	12.8309	15.0241	11.9575	18.0307	10.2811	14.659	8.26341	9.40531	10.9152	12.3232	8.29775	13.3923	10.6513	9.21872	10.054	10.1333	10.7151	10.996	10.3938	9.55703	9.03715
Acad12	ENSMUSG00000042647	19.578	25.5311	25.1533	24.9215	32.7352	30.8957	28.093	38.5026	26.6855	26.5123	23.5038	26.1058	30.0759	31.6482	31.216	25.0136	30.3859	35.152	29.6079	30.8482	23.2965	28.362	24.8183	25.4845
Acad8	ENSMUSG00000031969	10.891	10.5799	10.111	11.2671	6.49467	7.39933	11.2065	6.15152	11.3046	9.74182	9.04267	13.1874	16.9453	8.84756	11.6887	18.9355	13.7706	11.1409	14.104	11.5587	12.0007	14.3258	12.2604	25.5787
Acad9	ENSMUSG00000027710	46.594	29.0988	32.1058	55.6855	57.0566	26.4208	44.0243	55.8685	59.8808	44.1962	53.8624	51.6762	55.2301	56.8082	49.6731	55.0877	49.8828	48.013	55.7204	49.4845	57.2203	64.4039	51.2345	54.4194
Acadl	ENSMUSG00000026003	37.5273	22.911	32.1008	25.4897	24.7598	30.8288	25.4101	19.8671	37.2254	32.199	31.2162	36.525	14.013	36.813	37.5343	44.1672	33.9648	37.0426	38.1796	38.676	24.5533	20.354	28.0049	37.5243
Acadm	ENSMUSG00000062908	124.027	141.879	108.13	102.367	128.15	119.096	134.131	90.3596	114.385	146.22	92.1942	85.6532	141.909	118.05	163.663	145.085	119.302	118.544	137.756	117.026	140.345	110.836	90.093	99.0443
Acads	ENSMUSG00000029545	19.979	16.724	17.2214	20.693	17.2249	21.8904	15.9309	23.1578	9.19623	7.54457	9.45101	15.5129	9.37607	11.1005	10.6617	11.327	7.0405	16.3304	8.26022	18.2469	7.83211	7.68188	8.89702	14.8672
Acadsb	ENSMUSG00000030861	7.15524	14.8422	8.03866	7.21297	10.4988	9.55132	9.15758	6.8808	8.19341	7.72725	7.08482	6.29504	9.48169	9.54029	8.8467	11.5979	9.60744	9.87003	7.18131	10.3616	8.82705	7.01498	10.5554	7.92459
Acadvl	ENSMUSG00000018574	53.0266	48.1398	40.0615	43.4489	44.8918	37.8154	47.9738	60.7489	77.0695	57.8057	67.36	51.1331	87.2988	54.1706	67.4036	67.7704	57.8352	57.1557	53.6594	67.9038	60.1395	64.2403	57.596	59.4831
Acan	ENSMUSG00000030607	3.47236	1.33753	1.90749	3.79973	3.50031	1.16466	1.32347	2.39031	3.53924	1.58689	2.30839	3.54351	2.59104	2.6657	2.03956	3.79045	2.08846	2.71115	2.7308	4.50612	3.05682	2.96002	3.17816	3.92312
Acap1	ENSMUSG00000001588	9.59414	2.17913	4.62682	10.6919	4.88034	3.14428	2.19477	10.7448	16.6942	4.03088	13.9201	8.10932	11.0812	5.33097	8.22459	5.69236	7.5649	5.22566	8.34229	9.77723	9.2468	11.6453	14.0059	10.6878
Acap2	ENSMUSG00000049076	5.65517	8.83083	7.42743	4.73663	9.80793	9.67812	8.43876	7.18742	6.07363	4.38378	7.87496	6.73431	7.56616	7.74864	8.00267	6.28889	6.60586	8.17708	5.97456	9.10312	5.56284	5.98426	3.58532	6.96152
Acap3	ENSMUSG00000029033	17.779	7.54689	9.91205	16.9387	11.7865	8.91485	7.20721	15.6543	15.8041	8.23361	17.4122	13.898	9.03687	13.1454	14.2302	11.3478	13.3768	11.4651	12.4514	18.265	9.08701	12.7914	16.7497	19.0615
Acat1	ENSMUSG00000032047	145.056	108.747	102.224	130.347	129.992	104.782	101.604	130.043	124.417	124.806	139.76	117.876	171.604	150.78	139.33	150.449	149.015	137.097	158.141	146.04	152.012	150.238	150.428	155.215
Acat2	ENSMUSG00000023832	32.8291	57.8965	38.7264	32.5389	32.762	36.1417	55.9706	32.4661	47.0987	39.6204	23.4696	28.4532	44.1003	41.8071	53.8445	49.4962	31.4499	25.0024	34.1516	47.1658	34.5627	42.9282	26.9865	34.8688
Acat3	ENSMUSG00000062480	3.73099	4.14152	3.00378	2.19547	4.03662	3.29496	3.5504	2.24338	4.71406	3.84822	4.69681	1.76979	3.9	4.67306	4.12418	7.12608	3.65854	3.37554	3.39438	4.36063	4.19031	4.03374	5.92106	6.65142
Acbd3	ENSMUSG00000026499	29.1067	32.6203	27.4547	29.1066	33.7377	28.3251	30.738	26.1741	42.7493	26.2201	45.5479	35.2275	10.831	37.7434	28.3833	31.4685	31.4303	34.3378	32.9968	42.753	19.0948	19.1548	20.9503	41.4138
Acbd5	ENSMUSG00000026781	10.0882	9.15144	7.56012	4.52163	6.35264	4.93165	8.34497	6.24992	8.551	5.90258	7.77792	7.2264	8.25001	8.63818	11.0595	8.04119	9.00813	10.1604	6.25937	7.62078	7.62941	8.8671	6.05889	6.94031
Acbd6	ENSMUSG00000033701	76.5988	34.1028	69.9586	86.2314	60.9926	58.9492	45.4127	105.491	88.0566	69.7421	54.0288	48.1755	19.9371	43.6921	78.7185	90.358	83.1051	50.3514	85.7936	65.0784	33.4279	39.7892	34.6055	42.6341
Acbd7	ENSMUSG00000026644	16.4537	24.9907	20.4521	20.4443	23.1061	20.4078	22.8799	9.33424	12.4463	13.0857	11.9601	8.29684	12.5393	15.8951	14.863	14.2048	16.8762	13.713	12.0938	11.1892	13.6854	12.2708	13.0132	10.3002
Accs	ENSMUSG00000040272	0.588684	0.657538	0.869214	1.83742	2.01626	0.588657	0.487706	1.77456	2.211	0.545324	1.11165	1.59559	1.12348	1.95982	1.24716	1.16653	2.8713	1.08783	0.472503	1.91605	1.46175	1.05218	1.27593	2.05515
Accsl	ENSMUSG00000075023	1.77129	0.404657	0.718125	1.31995	1.12225	0.822634	0.431286	2.78005	3.46765	0.885728	4.51902	1.4795	2.74708	1.30517	2.46767	1.73218	2.36389	1.18746	2.66803	1.79045	3.0168	4.45735	2.96004	2.33476
Acd	ENSMUSG00000038000	22.2994	28.8455	28.8978	24.4246	28.0999	29.4067	29.6843	35.2791	35.6808	26.4731	29.624	26.1805	33.0683	27.4272	27.9211	30.2518	28.1923	28.6768	26.9665	28.7746	30.4447	31.3884	32.7782	25.0798
Ace	ENSMUSG00000020681	10.7069	5.74931	7.16794	7.83385	9.23104	5.92868	5.32057	10.3269	7.18786	4.76043	9.19266	11.7568	5.91974	8.16891	7.37581	7.68806	5.5555	10.6536	5.45814	12.1567	5.02569	5.94261	6.8963	11.8041
Ace2	ENSMUSG00000015405	0.677292	0.508967	0.46964	0.459488	0.807404	0.476533	0.719196	0.696773	1.21814	1.40136	1.11479	0.978799	0.516796	1.12603	2.88316	2.85305	1.57118	0.730835	0.69635	1.29341	0.903567	1.00434	0.917982	0.694508
Acer1	ENSMUSG00000045019	2.1231	0.929019	1.62615	0.980123	0.961343	1.90588	0.651829	1.03919	2.27082	0.785184	2.41133	1.07144	0.743764	1.26208	1.88744	1.74459	0.877394	1.58764	1.38933	2.28135	2.02634	2.30994	1.49214	0.994782
Acer2	ENSMUSG00000038007	7.38045	22.9667	13.1035	5.0788	18.3927	11.744	13.4551	6.36583	10.4191	21.1669	5.49214	8.36	12.798	12.3914	14.2051	6.75155	7.13666	15.7321	7.4958	12.1488	7.69635	6.48996	7.43053	7.40207
Acer3	ENSMUSG00000030760	3.97679	2.52847	5.46374	6.05033	3.20124	2.53229	2.51728	2.52019	3.49317	2.91265	6.2767	3.35141	3.44417	3.87734	2.82281	3.84107	7.78001	2.41692	3.27104	3.15593	4.09622	3.75603	9.87769	7.35997
Acin1	ENSMUSG00000022185	31.3546	38.9614	23.9724	22.7866	38.0105	42.6841	45.8202	39.9789	20.9124	16.1407	19.6267	26.3925	18.0735	28.7829	23.7707	20.9406	15.1101	32.2785	23.489	23.9455	21.5507	22.4945	18.4157	35.6443
Ackr4	ENSMUSG00000079355	1.64548	1.3879	1.01927	1.20066	1.17054	2.16134	1.37033	1.08656	1.32764	1.27141	1.32679	1.12086	0.848601	1.51936	1.00441	2.04597	1.50302	1.7055	0.996027	0.791955	1.25261	1.0398	1.73045	1.77767
Acly	ENSMUSG00000020917	329.452	288.665	311.714	354.464	406.182	339.491	295.744	488.437	596.283	367.511	552.412	430.012	510.305	492.044	506.643	453.355	443.12	449.935	456.193	553.919	491.175	533.207	485.645	578.352
Aco1	ENSMUSG00000028405	15.3757	17.5418	15.1713	17.8704	19.0055	16.0074	15.8845	16.7642	18.4172	13.118	16.8885	15.3737	19.4666	17.226	18.433	14.4267	15.4857	15.6402	16.0154	21.5099	14.9128	15.8849	13.8406	18.8097
Aco2	ENSMUSG00000022477	229.466	176.135	189.489	234.716	238.1	184.771	181.66	225.728	226.558	148.917	237.7	166.42	258.475	221.769	214.033	189.43	209.292	198.073	193.005	231.562	197.936	220.096	205.241	235.168
Acot1	ENSMUSG00000072949	12.1858	5.12107	9.48947	16.304	6.37721	9.12833	9.17095	12.5244	19.1618	8.28969	14.3831	11.6012	11.9065	10.1339	12.3001	11.6786	10.9979	10.3229	10.9905	12.056	12.3667	12.7306	12.6201	12.7276
Acot10	ENSMUSG00000047565	6.53649	5.03806	5.42622	6.02792	5.77894	3.75778	3.96672	5.75841	7.92565	7.81646	6.56992	5.60291	8.22439	8.705	6.94846	8.7629	9.7719	6.34278	7.70613	7.58112	8.67944	6.16181	9.09409	7.99539
Acot11	ENSMUSG00000034853	3.57969	0.69712	1.82726	2.61972	1.78043	1.03363	1.85667	1.48026	4.8453	1.67525	4.75473	2.33219	3.54087	2.33649	3.85454	3.92439	2.40615	1.85304	2.81809	2.70031	3.75684	3.34861	4.25343	4.51874
Acot13	ENSMUSG00000006717	422.061	237.647	320.116	419.123	305.254	261.351	230.257	283.464	345.472	367.592	383.622	322.834	409.205	302.681	355.181	397.839	401.397	285.234	398.143	300.988	485.165	388.966	395.396	314.88
Acot2	ENSMUSG00000021226	6.42139	3.79846	6.6005	7.3442	6.17774	5.60797	3.10322	5.80134	7.28999	5.54904	7.96873	7.69926	6.15917	6.9905	7.35812	7.67831	6.72752	5.97365	7.457	6.39766	6.96112	8.14264	7.07005	7.31003
Acot3	ENSMUSG00000021228	1.38314	0.356259	1.15911	1.05928	0.767396	0.658161	0.471786	1.2176	1.60404	1.58171	2.08611	1.13472	1.67127	1.77354	2.03277	1.96242	1.78568	0.924046	1.08969	1.25394	1.27621	1.24349	2.15771	1.30241
Acot5	ENSMUSG00000042540	2.76708	0.677178	1.28412	1.96284	0.758641	0.766599	0.391388	0.936933	1.8759	1.26068	3.29283	2.83017	1.40984	1.63266	1.90324	1.85447	2.11643	1.47996	2.82186	2.00532	2.37587	2.33617	1.66472	1.89189
Acot6	ENSMUSG00000043487	2.75242	0.654531	0.992173	1.546	1.57262	0.637012	1.15549	1.04654	1.89882	1.03477	1.84129	2.86818	1.73621	1.77454	1.894	1.65488	1.49477	1.60678	2.17496	2.49993	2.20934	2.54448	2.14816	4.65553
Acot7	ENSMUSG00000028937	158.606	88.1406	130.879	181.96	130.01	110.713	99.7949	138.21	182.019	135.786	196.883	159.143	191.877	132.518	159.661	163.105	168.458	135.696	180.896	156.89	196.891	179.689	195.692	185.268
Acot8	ENSMUSG00000017307	25.7595	30.1931	27.082	25.8873	28.9405	27.3931	31.9441	38.9022	26.7501	26.6737	28.4344	24.0964	35.967	26.3939	35.5299	36.4141	25.9358	29.2448	30.9034	32.6476	30.8656	29.7998	28.1451	25.7428
Acot9	ENSMUSG00000025287	353.374	231.934	264.266	318.017	293.035	230.969	205.201	303.39	397.142	399.442	404.802	347.819	445.347	384.727	415.483	420.095	434.368	365.642	428.206	409.124	453.591	411.701	437.148	436.843
Acox1	ENSMUSG00000020777	9.56195	7.37294	10.0204	9.43838	10.0898	8.14045	9.06968	9.75101	11.4366	7.34627	14.5735	10.173	11.2592	14.1545	8.65969	8.7289	10.143	10.9017	10.9885	11.6132	12.3202	11.2629	8.85694	15.5256
Acox3	ENSMUSG00000029098	7.79741	6.02697	4.0995	6.56634	5.20893	4.66723	5.00864	6.03624	5.94968	4.32834	6.62924	3.38911	5.27407	7.21045	6.64948	9.21071	5.55617	7.59813	5.23645	7.72833	5.86693	5.43302	7.53909	9.94444
Acoxl	ENSMUSG00000027380	2.29687	0.572736	0.729553	1.32755	0.755453	0.453079	0.84955	1.4599	2.8772	0.156074	2.62656	1.13921	1.73481	0.606441	0.650116	1.44718	0.544609	1.07498	1.29428	0.984076	2.0548	1.31508	1.28509	1.62985
Acp1	ENSMUSG00000044573	14.3277	19.8548	14.8079	16.8461	16.9766	22.3744	19.9398	16.4106	14.5626	18.5718	17.1597	14.2913	13.1424	14.961	16.3107	15.2548	17.9335	19.0175	11.8411	13.9365	16.0251	14.0962	14.7954	17.4311
Acp2	ENSMUSG00000002103	4.68338	5.95962	5.2438	3.92189	4.9919	3.97259	6.26166	8.1895	3.66979	5.41552	4.47636	4.25487	5.30881	5.76069	6.15166	5.54487	4.52458	6.16913	3.40974	4.75869	4.42405	3.51393	5.22479	5.91813
Acp4	ENSMUSG00000012777	1.14463	0.140717	1.5106	1.04108	0.301127	0.605381	0.212837	1.70759	1.24354	1.05423	1.63325	1.23138	1.13868	1.32889	0.93394	0.525549	0.78762	0.822252	1.30149	1.55924	1.82252	2.26358	0.95247	1.64727
Acp5	ENSMUSG00000001348	22.239	4.0804	15.3242	18.818	10.2442	6.06551	4.2957	15.9623	26.5484	17.2295	29.3063	21.2416	25.8675	11.6506	23.5191	24.3861	17.7395	15.1549	17.9743	20.398	31.2926	26.6698	22.854	23.4911
Acp6	ENSMUSG00000028093	144.537	108.837	142.775	153.939	151.457	119.09	133.925	187.885	175.165	134.572	176.318	133.041	177.688	158.415	163.088	172.364	160.178	164.831	150.927	156.565	167.873	168.657	158.799	171.422
Acp7	ENSMUSG00000037469	4.70085	0.403202	0.989716	3.98266	1.81562	0.316795	0.453817	2.96509	7.15734	1.58971	5.62711	3.66144	3.65181	2.1256	2.82608	3.47077	2.69849	1.52278	3.00329	2.78701	5.11929	5.11876	6.61586	4.91734
Acpp	ENSMUSG00000032561	3.6114	1.44318	2.52937	3.37438	2.86406	2.68044	1.78086	2.23443	5.08857	2.63795	4.37415	4.00895	3.20433	3.42765	3.51568	2.26997	2.62397	3.13056	3.97959	3.22235	3.20186	3.5543	4.98999	4.23737
Acrbp	ENSMUSG00000072770	5.12384	4.57245	6.56208	9.94552	5.8647	7.00546	3.55286	6.65791	4.44999	4.41056	5.1768	2.98959	3.33958	5.5893	3.16952	3.83766	8.3	5.04925	3.84358	4.45483	7.07051	5.40696	5.89546	5.61797
Acrv1	ENSMUSG00000032110	2.97509	0.164967	0.410273	1.91145	0.347199	0.215969	0.655894	1.67484	5.29756	0.462564	5.43336	2.56256	0.702696	1.18027	1.37776	3.66741	3.77263	0.946855	4.11767	2.45313	6.91732	3.98996	5.19091	4.37509
Acsbg1	ENSMUSG00000032281	60.6246	38.7591	22.4782	13.6328	15.9627	21.46	39.1005	14.8575	80.5927	75.7915	23.167	21.9905	52.924	67.3948	144.155	113.957	53.9871	25.7995	39.4617	74.3139	72.8183	28.3069	40.063	33.2271
Acsf3	ENSMUSG00000015016	15.3981	13.8965	13.7437	19.862	15.2111	15.6679	16.6994	26.5996	12.4455	15.8442	15.4536	17.3458	16.9694	24.9418	15.1308	20.008	20.9741	20.6177	16.3234	22.079	16.6015	18.2117	17.7105	24.2804
Acsl1	ENSMUSG00000018796	69.3859	32.3895	43.6962	33.9982	46.5753	34.288	30.0997	48.7253	40.7443	16.1733	69.0883	52.1452	60.1947	51.6462	47.0121	52.1167	29.8492	46.2353	55.6576	41.3396	51.8433	29.4058	54.7414	42.9021
Acsl3	ENSMUSG00000032883	59.2621	56.7364	44.7306	39.4592	57.4115	57.554	57.2784	40.825	69.5736	44.0067	61.1891	47.756	60.5442	66.8945	61.8644	57.366	49.6661	50.4421	53.0473	75.7954	64.9833	56.7065	56.9177	67.8924
Acsl4	ENSMUSG00000031278	5.67785	2.83738	4.75907	3.72715	4.01559	2.93205	2.94832	2.35826	6.26695	5.9529	3.95035	4.17773	5.12645	5.89265	6.77284	8.04294	3.70005	3.55023	3.71779	7.05309	4.41928	2.8085	4.51083	4.76339
Acsl5	ENSMUSG00000024981	2.16654	2.01673	1.03313	1.31156	1.42322	1.77214	0.540564	0.908209	2.89408	1.5086	1.98219	1.35522	1.91681	1.93974	2.57982	1.63239	1.86473	0.95733	1.81448	1.86908	3.12815	1.67311	3.58445	2.27181
Acsm3	ENSMUSG00000030935	4.47854	0.15782	1.10798	3.8218	1.71561	0.663165	0.911731	5.66283	4.93632	1.87894	7.66403	4.79744	3.69233	4.35545	2.85855	5.43367	3.62912	2.71095	4.17762	3.05418	5.07131	4.23012	6.45345	7.46903
Acss1	ENSMUSG00000027452	5.56668	5.90485	5.06149	4.8624	7.6384	7.31342	4.94946	5.9853	7.05454	3.5818	7.50407	5.10499	4.602	5.37368	5.84889	6.00656	4.19975	5.81685	6.81731	5.79017	4.85845	5.09363	6.83511	6.06168
Acss2	ENSMUSG00000027605	42.1631	31.5034	34.3811	43.4622	42.4358	35.9898	32.9222	39.6366	40.7341	28.3678	41.3544	29.4097	49.5422	48.1208	53.7725	44.9436	42.2449	34.1725	37.0383	45.4014	43.0372	37.3566	33.893	40.2058
Acta2	ENSMUSG00000035783	6.18858	3.14854	2.45192	2.49066	4.25687	4.17601	4.05333	2.99304	9.81368	3.71334	4.477	5.84027	5.91486	4.58642	4.2172	3.51256	2.84223	5.24005	4.3877	3.55692	5.49031	6.45569	6.78922	5.6969
Actb	ENSMUSG00000029580	274.052	301.555	358.26	317.473	280.697	427.017	316.339	377.8	220.13	219.455	258.954	306.879	177.899	241.824	171.067	231.948	265.511	337.759	200.856	311.72	191.118	319.795	194.779	221.366
Actc1	ENSMUSG00000068614	7.85798	1.19221	4.01998	4.19643	5.20485	2.23895	0.897682	6.42824	17.3363	11.0064	17.5211	15.7741	10.8021	6.13917	12.8147	13.0862	12.2016	5.22992	14.2481	11.4968	18.7464	15.629	14.8792	14.3877
Actg1	ENSMUSG00000062825	231.263	692.959	582.545	280.481	655.071	771.432	798.052	363.629	354.526	481.606	385.036	324.124	426.423	431.17	554.431	396.834	435.32	526.396	338.529	376.036	343.264	424.318	383.524	332.76
Actg2	ENSMUSG00000059430	8.21534	0.300267	4.63991	4.15204	2.09491	0.301778	0.112581	2.51464	17.0836	2.41009	8.30919	4.66717	7.80072	2.41509	6.53617	5.84187	3.992	1.67951	6.62921	5.4574	8.88354	8.28526	8.84852	7.81958
Actg-ps1	ENSMUSG00000074978	2.26559	9.09117	7.20934	3.17887	8.07587	8.85736	10.6941	3.9687	4.02385	4.66717	3.7025	3.37839	5.94386	4.21298	5.88784	3.92769	5.30564	4.94821	3.89406	3.91093	3.52676	4.09413	4.96049	3.06602
Actl6a	ENSMUSG00000027671	61.6161	74.5819	62.0317	60.9844	67.3587	79.5075	81.1734	67.0784	89.0724	75.4482	92.0057	73.1083	78.9901	64.4641	77.3387	80.199	68.5245	72.7485	79.3312	67.1372	80.0921	77.6528	83.1972	89.553
Actn1	ENSMUSG00000015143	13.3228	19.5794	15.9296	13.8887	18.738	18.7875	20.1843	12.7554	3.9269	9.49214	6.01679	13.691	6.56696	14.2142	6.57656	7.68429	6.92597	14.7314	6.78528	14.3086	5.63262	5.41744	4.73888	12.4936
Actn2	ENSMUSG00000052374	21.2284	78.8718	37.6892	16.5957	56.5232	73.0524	86.9806	47.1332	18.7664	55.8848	25.2297	15.4734	33.0825	46.4905	41.2696	19.2236	25.0265	58.6611	36.252	18.2054	28.1669	23.6831	28.8982	22.8961
Actn3	ENSMUSG00000006457	45.1713	17.5173	36.7914	47.8644	35.1134	27.328	18.2072	60.2765	62.9897	34.3863	62.5453	47.3588	56.5688	40.0297	49.2486	52.5516	39.5854	46.993	46.9158	47.7698	51.623	53.9154	54.1803	55.602
Actn4	ENSMUSG00000054808	82.1204	102.169	73.1422	59.584	93.7214	90.3717	99.613	75.2534	69.6507	57.0255	73.8411	68.62	71.9271	72.2094	70.5923	57.0208	58.9823	65.8204	63.8387	70.3604	52.921	73.8744	64.9796	77.1413
Actr10	ENSMUSG00000021076	111.725	102.241	102.978	107.289	116.561	104.411	110.256	109.657	138.574	136.23	144.707	125.233	145.134	122.605	130.785	124.432	133.421	120.466	138.516	131.678	148.885	131.814	147.802	142.028
Actr1a	ENSMUSG00000025228	49.5773	33.8974	29.6518	31.4498	33.7239	46.8628	33.9706	54.4898	41.0407	30.4692	39.7219	28.1899	53.2922	42.7836	31.6991	31.1977	30.5838	53.7396	31.4752	41.9256	38.2501	30.7088	40.912	35.4308
Actr1b	ENSMUSG00000037351	63.5352	62.9796	66.1458	70.8158	83.618	74.5454	70.0254	82.9511	81.642	63.4756	78.3051	65.0133	80.5608	83.9663	88.7327	79.752	76.6677	78.4705	77.9768	83.6271	68.0202	76.4593	73.8158	83.8348
Actr2	ENSMUSG00000020152	24.2914	31.2819	34.1613	26.8598	27.091	30.2481	27.2461	29.1578	26.9987	27.0969	29.8329	34.8851	27.2753	29.2792	28.524	24.9277	27.0257	31.349	24.2652	29.0811	23.7406	30.0652	23.5575	28.5352
Actr3	ENSMUSG00000026341	81.1569	117.464	149.132	133.158	165.859	102.385	110.586	122.928	135.859	123.407	127.149	81.4627	87.8888	153.203	147.779	84.0764	84.7499	157.138	126.922	168.757	85.8465	81.2458	79.3779	97.4052
Actr3b	ENSMUSG00000056367	13.534	17.6968	14.3226	14.6365	16.7174	19.1618	18.7522	15.4973	17.1511	15.2385	21.2349	14.7169	22.5699	20.0913	23.6145	23.321	16.72	16.3256	17.4374	17.1481	17.1027	19.8758	18.493	14.8215
Actr5	ENSMUSG00000037761	6.31887	3.16295	4.17204	2.69116	2.06775	2.13725	1.86512	4.69763	2.24639	3.75557	4.46749	7.77727	1.46148	4.64566	1.75022	3.25616	3.16711	4.88865	3.2074	3.29302	3.36761	4.48731	4.34809	6.71009
Actr6	ENSMUSG00000019948	36.7652	90.1866	56.6548	43.4865	73.0148	80.8832	89.6121	56.2508	60.234	76.2365	54.595	55.7869	68.9505	73.4145	67.7498	54.2357	64.8881	56.6203	63.9999	58.7356	60.6237	67.2728	62.4131	58.4921
Actr8	ENSMUSG00000015971	49.3418	38.6409	36.1007	41.7627	43.0287	47.5011	43.5882	45.5283	66.3202	45.1793	59.7306	47.116	65.2111	53.0612	51.6841	51.2407	49.4724	45.3305	61.4898	54.3556	53.9692	50.503	61.5767	55.7732
Acvr1	ENSMUSG00000026836	2.9608	3.14264	3.15261	3.9039	3.96353	2.25657	5.36044	4.19907	3.8761	3.48677	5.17757	3.52774	3.0557	3.9425	4.31545	3.70645	4.44398	4.53758	4.26717	2.43371	4.75258	4.38851	3.45602	4.50706
Acvr1b	ENSMUSG00000000532	2.70768	3.23128	3.50198	3.54606	3.38555	2.91606	4.22934	4.71008	1.90478	2.9141	2.98982	3.29484	1.92886	3.5934	1.83448	2.70018	2.92922	4.14048	2.86424	2.56955	2.88674	3.15902	3.14369	2.79451
Acvr2a	ENSMUSG00000052155	5.10891	4.91332	7.12296	5.99303	5.59317	5.38217	5.92713	4.11717	6.35471	3.8325	6.33018	6.52055	3.53017	5.44773	4.21304	4.84854	5.95795	5.53297	4.82222	5.75032	5.17372	4.48985	4.91644	8.30336
Acvr2b	ENSMUSG00000061393	9.89554	10.3157	8.88054	11.0467	9.50444	11.4299	6.17664	12.9922	7.62343	7.13375	9.14135	9.81566	10.0327	7.32753	6.65587	9.98981	7.64027	8.60076	8.65368	7.51771	9.27441	9.68674	8.01883	10.6108
Acvrl1	ENSMUSG00000000530	1.39906	0.399897	1.50135	2.56476	2.13259	0.663981	1.62966	2.09953	4.72797	1.20173	4.90225	2.98449	1.96827	2.87625	2.02177	2.4019	1.71821	3.05621	1.19615	1.91287	3.12045	3.70054	3.55042	4.12563
Acy1	ENSMUSG00000023262	51.3117	50.7932	54.1756	55.4646	46.7584	58.9269	45.9994	44.1636	70.8999	41.4532	69.139	43.7122	49.1895	46.5954	61.1956	50.9178	45.2639	47.6224	55.2521	49.1732	45.8609	49.2725	59.6222	43.2115
Acy3	ENSMUSG00000024866	40.9296	34.1425	49.5205	39.5575	41.9277	37.1458	27.3801	38.8478	36.4381	42.6287	44.1681	35.6028	48.6482	29.206	40.9702	46.5707	41.1028	29.6286	34.1451	32.5991	45.3556	40.2053	43.3592	33.038
Acyp1	ENSMUSG00000008822	18.6779	18.3388	19.5012	17.9918	18.9866	14.9615	15.5429	14.0836	15.5933	19.9906	12.9418	16.9952	23.5304	18.5841	19.708	23.3355	22.413	11.6029	16.4807	14.3816	25.5039	22.4299	16.1525	13.3879
Acyp2	ENSMUSG00000060923	1.02048	0.470935	0.634705	1.01929	0.807057	0.766738	0.722618	0.71637	1.34499	1.11005	2.72541	1.29451	1.28	0.833184	2.47147	2.96531	0.458736	0.417326	1.90679	1.09847	2.09627	0.724058	1.41651	1.85456
Ada	ENSMUSG00000017697	5.69585	9.76381	5.95877	7.77439	9.87112	9.84026	9.65278	11.0093	8.68132	7.01915	7.86221	5.68595	9.55549	7.15142	6.16899	7.699	5.85505	7.61937	6.66526	6.57019	6.67135	7.74777	7.56929	7.2887
Adad1	ENSMUSG00000027719	73.1242	71.8087	73.2456	78.5557	77.3824	72.9467	71.7906	72.8798	86.09	65.6205	86.2416	81.0144	83.6195	86.871	55.8949	75.0022	97.0795	99.0649	89.4041	90.5589	83.6695	78.1625	86.8378	79.0425
Adad2	ENSMUSG00000024266	96.1866	50.3831	70.6153	110.351	90.6778	71.8689	55.5602	149.969	88.4848	63.8389	99.5539	86.9231	91.9118	89.6398	82.9932	85.855	81.6293	82.2298	95.0368	93.1436	83.2757	98.0093	96.5905	105.019
Adal	ENSMUSG00000027259	21.3109	32.319	23.177	21.0077	34.1713	20.8301	38.0477	16.452	24.2145	21.3601	27.4458	21.1908	24.9169	26.9823	26.3177	16.9851	22.7544	21.0128	24.7067	23.4321	24.6859	26.3358	27.282	24.6172
Adam10	ENSMUSG00000054693	10.1682	7.51901	7.41592	8.9392	7.25751	7.66706	7.51228	8.66904	9.45612	7.57129	10.8063	7.17951	4.4877	9.19186	9.2578	7.26544	5.69604	7.15291	7.2552	8.94875	7.76858	6.92771	6.92598	8.17427
Adam12	ENSMUSG00000054555	2.46129	0.795379	1.22095	1.28904	0.410745	1.00322	1.07506	0.803687	1.30643	1.16035	2.17868	1.53065	0.805729	0.908376	0.851265	1.36411	0.799384	0.627198	1.42163	1.06512	1.26198	1.30566	0.816605	1.34959
Adam15	ENSMUSG00000028041	22.1337	8.77008	13.5155	26.7471	11.4527	11.9965	6.20519	14.5816	25.5228	9.87494	25.0877	21.6423	22.6669	17.3753	18.2889	18.8655	22.2765	16.6598	21.1913	17.1275	17.5112	21.2769	21.8626	16.3793
Adam17	ENSMUSG00000052593	19.6308	23.1397	26.093	24.0105	26.4242	24.3184	22.4577	20.3884	23.5788	18.3097	25.8428	21.0175	24.2547	21.8898	23.6803	20.4352	20.8593	22.0903	19.073	27.2265	19.3362	15.4327	23.8224	27.8091
Adam19	ENSMUSG00000011256	3.26267	7.32816	4.70418	4.49017	5.75989	6.43447	7.46089	6.62924	2.78486	3.99529	3.49049	4.07062	2.77462	4.22797	3.68303	3.35264	3.18409	5.0194	3.87627	5.36171	3.47515	4.1817	2.80762	5.10931
Adam2	ENSMUSG00000022039	1.56312	0	0.99998	0.70148	0.610764	0.366759	0.753191	0.471162	1.73776	1.22219	1.37156	0.934117	0.930441	0.197295	1.25375	0.956462	1.21736	0.668123	2.16058	0.426205	1.44667	0.627221	1.62141	2.26165
Adam22	ENSMUSG00000040537	6.20853	6.47028	6.56332	8.26959	8.3595	7.51056	8.02763	5.97265	4.63966	3.91989	6.12911	5.38745	7.10947	6.41456	4.27938	4.83737	5.36364	7.28016	5.33624	5.41017	4.35602	6.9085	4.01391	6.54343
Adam23	ENSMUSG00000025964	13.3386	5.91721	6.54433	12.7181	3.87172	3.15064	4.68256	10.1808	6.10781	6.22841	8.9613	9.91784	3.38564	4.6419	6.6177	6.30538	5.59209	3.2861	11.6012	4.06322	5.70562	6.48359	6.22147	8.1943
Adam32	ENSMUSG00000037437	0.793477	1.14298	0.516705	1.89793	0.080893	0.461344	0.107319	0.255575	3.14599	0.110725	5.88792	1.6093	0.341566	1.38715	0.452027	0.883147	0.43598	0.18472	3.82958	2.01049	3.63395	2.18469	3.91459	3.57363
Adam33	ENSMUSG00000027318	4.01413	0.207296	1.58424	2.34721	0.630845	0.353758	0.158889	0.509429	4.19484	0.924522	6.14259	2.77336	2.19798	1.45199	1.50829	2.48659	2.09565	1.1222	2.19752	0.934153	3.41959	2.96667	2.97607	2.56239
Adam7	ENSMUSG00000022056	1.13418	0.049912	0.541537	0.527743	0.646943	0.25746	0.859329	1.75462	2.40584	1.75609	2.01773	2.05498	1.84801	0.554237	1.82265	2.12253	1.41958	1.71551	1.78135	1.56909	1.51908	1.9841	2.01266	3.15634
Adam8	ENSMUSG00000025473	2.81128	1.00057	1.78914	2.03723	1.22292	1.0173	0.682733	1.58077	4.03119	2.04817	3.32448	2.43216	2.4222	1.00138	1.54687	2.24496	2.23505	2.71046	1.85734	1.55884	2.62877	1.96519	2.64119	3.11664
Adam9	ENSMUSG00000031555	4.59932	2.74985	4.00611	5.19472	2.98422	3.37222	5.2698	2.73944	4.27057	3.71588	4.3009	3.51483	3.51233	3.97717	3.68127	2.72994	3.75596	2.16324	3.28151	4.09299	3.86461	3.37616	3.89597	4.61922
Adamts1	ENSMUSG00000022893	4.8305	1.86636	4.24118	4.1913	2.36857	1.0432	3.27495	2.64369	9.07132	3.93774	7.49301	4.83329	4.91533	5.46424	9.28751	5.27304	5.23366	4.61643	4.88246	6.48146	6.27684	6.69451	6.28255	7.39127
Adamts10	ENSMUSG00000024299	8.54754	3.64581	5.7257	5.62105	5.13254	5.55769	3.09006	6.94508	6.67459	6.05951	7.74284	8.58998	5.20322	6.55849	6.87748	4.81631	3.71793	7.7338	5.30828	6.80251	4.55907	4.80389	6.92138	6.31465
Adamts14	ENSMUSG00000059901	1.79472	0.294753	1.07352	1.34492	0.793703	1.04101	0.642541	1.54046	2.03787	0.790658	1.9016	1.59457	1.91839	1.54401	1.03629	1.39683	1.02573	0.722996	1.70745	1.74489	1.76412	1.50875	1.96553	2.19659
Adamts15	ENSMUSG00000033453	1.535	0.966876	1.93463	2.36418	1.28128	0.569957	1.00884	2.01542	2.0423	1.27569	2.97849	1.32827	2.16712	1.58741	1.90906	1.65061	2.09567	1.17641	1.97029	3.13123	1.75249	2.13238	2.46871	2.43773
Adamts16	ENSMUSG00000049538	2.21138	0.108551	2.32446	1.81147	1.18425	0.785381	1.08479	0.44704	1.39968	0.950518	2.67068	1.52552	0.708597	1.13806	0.829125	0.603762	0.420988	1.3437	0.662193	0.618936	0.912333	1.05817	1.72749	0.664723
Adamts17	ENSMUSG00000058145	1.98324	0.56036	0.747618	2.14353	0.855245	0.544523	0.684053	1.45703	2.74384	0.624291	1.6288	1.69317	2.11366	1.54385	1.13216	1.78068	3.04244	1.27679	1.97944	2.71188	1.91024	1.3984	2.16509	3.06905
Adamts2	ENSMUSG00000036545	3.11416	1.527	0.850124	2.19419	1.25747	1.96687	1.28131	3.50156	3.81697	2.75219	1.52627	4.38037	0.854354	2.43907	2.46922	1.14035	0.89427	2.19918	0.931239	3.63579	0.279365	1.01589	0.783347	1.0144
Adamts20	ENSMUSG00000022449	6.13294	1.58832	3.01152	4.4176	0.661148	0.881036	0.795725	1.35105	4.44797	1.8117	3.8158	4.44623	1.82312	3.62877	0.930749	3.76524	3.86545	1.78782	4.05	3.6217	1.70888	1.08434	1.55986	6.55248
Adamts3	ENSMUSG00000043635	5.04513	1.16807	2.67738	2.99611	2.73561	1.80099	1.77436	2.18213	3.20345	1.80476	3.27644	2.98884	6.10023	4.69474	3.1573	4.05076	3.49285	3.6438	3.17334	5.94983	2.61598	4.08084	3.37458	6.15392
Adamts7	ENSMUSG00000032363	5.67803	2.32745	3.02349	5.18838	3.38925	1.63735	1.04742	5.03432	6.7013	4.58596	8.55241	6.986	4.93656	4.42794	7.58497	8.17715	4.71633	3.2869	3.62522	5.65427	5.22281	3.90722	6.14283	7.56981
Adamts8	ENSMUSG00000031994	1.1949	0.328809	0.480257	1.13927	0.766047	0.339863	0.390125	0.542851	3.60696	0.541132	3.55278	1.69065	1.05417	0.479307	0.986893	1.11866	1.25573	0.782632	1.71175	1.21504	2.21493	2.14634	2.70056	2.61055
Adamts9	ENSMUSG00000030022	6.33714	0.887812	3.40416	4.72897	2.65388	1.27416	1.16757	1.58561	8.4703	2.62952	9.27482	7.32429	6.18027	3.55996	5.60078	6.52796	3.69677	4.40879	3.99362	5.21404	5.65726	5.83488	9.14876	5.37861
Adamtsl1	ENSMUSG00000066113	2.35908	0.234015	1.81188	2.36701	0.548809	0.601549	1.82937	3.18275	4.27761	4.00661	4.48986	3.37446	2.92807	3.00243	1.89859	4.46941	3.26074	2.71853	1.38112	2.14549	4.05869	3.66038	3.59479	4.37184
Adamtsl4	ENSMUSG00000015850	2.57784	0.556404	2.00468	2.06522	1.32714	1.19362	0.755722	1.76109	3.39132	2.33747	3.38353	2.53148	1.46175	2.05602	2.14773	1.82486	1.39806	1.34148	1.90763	1.02804	2.11205	2.53244	2.40287	3.03338
Adap1	ENSMUSG00000056413	7.25946	0.665466	4.61214	10.1153	3.41514	1.87169	1.00046	9.45069	16.2783	4.80036	13.8196	12.258	6.76853	6.08201	6.13114	9.78786	5.55963	4.74847	7.52674	7.45508	13.4009	11.8739	11.4656	11.4538
Adar	ENSMUSG00000027951	14.9502	19.3434	14.4197	17.2529	16.0732	16.8927	13.8779	16.5518	13.0992	13.3853	16.4055	12.9518	17.9213	17.3708	15.2035	18.3996	14.7954	15.913	14.0003	17.6819	10.8665	14.6557	11.3726	16.5121
Adarb1	ENSMUSG00000020262	24.8858	10.1954	14.1231	19.5788	14.468	11.9743	8.40758	14.4066	16.854	12.3073	15.1228	16.5363	9.44065	14.2695	14.1695	13.4681	12.3614	12.7004	13.3898	14.2813	12.267	12.6947	12.7191	14.6384
Adat1	ENSMUSG00000031949	6.73695	13.8827	9.92558	7.05814	12.5696	12.7067	13.0171	9.85568	8.2093	6.38056	8.47732	9.83379	8.52041	10.3606	10.1044	9.01395	6.7642	12.1988	11.2151	7.85072	8.97032	11.5862	10.1485	9.07432
Adat2	ENSMUSG00000019808	1.56272	3.47837	3.53422	1.95654	2.93043	6.35405	4.29149	4.99503	2.08335	4.03511	3.62276	2.06637	3.48956	3.59072	3.72439	4.21851	4.49653	4.44003	4.69429	3.41485	2.66518	3.4285	2.50685	2.89752
Adat3	ENSMUSG00000113640	8.56581	2.78413	1.76222	6.29576	8.72449	13.3888	3.30634	16.234	1.97028	9.12325	6.64868	2.4007	8.88069	3.82406	9.04851	2.13519	5.31024	5.44681	6.46361	9.88779	4.0362	8.86719	0	5.19421
Adck1	ENSMUSG00000021044	18.4764	18.4266	18.4308	23.8872	23.9085	19.6592	20.6686	31.8009	32.5205	17.2369	30.1016	19.6731	31.6305	20.4137	24.133	18.5178	24.1506	22.3413	23.3396	25.0274	22.718	27.2332	22.9941	22.139
Adck2	ENSMUSG00000046947	3.38492	5.30975	4.0747	2.48977	3.86834	6.22055	5.75037	5.25714	4.50592	4.69353	5.09329	4.57842	3.80093	3.56028	5.88523	6.16429	4.25269	4.89091	5.11491	5.38976	4.97691	5.42764	5.16959	5.01536
Adck5	ENSMUSG00000022550	51.7971	56.182	56.2715	57.0277	66.8756	59.1806	63.4278	73.2133	63.9937	59.4897	49.4267	53.3752	63.7449	50.964	67.459	64.0571	61.2632	45.8708	43.5464	53.5616	46.8633	51.5451	52.2599	49.4712
Adcy1	ENSMUSG00000020431	3.74735	0.803216	2.16386	4.16092	1.68435	1.10417	0.731342	1.92696	4.08319	1.86536	5.3845	3.73945	2.15041	1.888	1.69974	3.13984	2.46338	1.75512	3.11325	2.08642	3.5682	3.2152	4.02316	3.40171
Adcy2	ENSMUSG00000021536	3.98941	0.934052	2.59947	4.44742	1.45213	1.74864	0.972451	2.70704	4.37852	1.85263	4.52208	3.22473	3.33491	3.16538	1.91969	3.95868	3.09454	1.25338	3.17863	3.98334	5.07741	3.75495	4.74434	5.65213
Adcy3	ENSMUSG00000020654	13.6558	10.5559	7.5847	9.27184	10.9588	8.17502	9.18182	11.8605	11.9998	7.35056	13.1694	8.25678	7.33258	9.77169	10.8634	12.8649	8.2596	9.85355	9.27867	12.7848	7.28798	7.76293	6.34702	12.575
Adcy6	ENSMUSG00000022994	2.67077	1.98531	1.27273	1.97048	2.01047	2.7269	2.50676	3.68313	2.52592	1.60336	2.38971	3.74016	3.91111	1.87952	2.34312	2.95004	3.28506	3.23188	2.22539	3.14254	3.64881	0.523131	2.611	3.03702
Adcy7	ENSMUSG00000031659	16.3369	4.46414	10.5604	18.2066	9.68794	6.15817	3.34375	11.0843	15.599	8.50362	18.9184	13.5177	17.1595	10.3686	11.3328	13.9291	11.2847	7.71774	12.5429	13.769	12.077	11.4752	14.4366	15.5072
Adcy9	ENSMUSG00000005580	1.95665	1.24404	1.74377	1.5522	1.11256	1.2712	1.02102	1.45256	1.3346	0.838094	1.25035	2.06322	0.565331	1.53464	0.530081	2.00293	0.994373	1.47149	0.900188	1.74198	1.31195	1.26805	0.992692	2.02054
Adcyap1r1	ENSMUSG00000029778	5.00828	0.781541	2.83575	5.07956	2.20861	1.22836	1.25545	1.55997	1.97838	1.38493	5.76794	4.6341	3.07827	2.75981	2.46778	4.14682	1.83866	2.70825	2.43356	3.43819	3.87367	4.02262	4.40148	3.58254
Add1	ENSMUSG00000029106	32.6553	27.4881	26.4967	23.8126	29.6086	31.722	22.3956	28.2304	24.0575	24.335	36.7509	26.3013	20.6923	47.6542	40.1496	27.714	24.2221	31.0151	27.7111	32.9889	15.085	19.7442	28.3481	32.5074
Add2	ENSMUSG00000030000	1.77808	0.284197	0.432611	1.82371	0.580053	0.922266	0.144802	0.467532	3.05631	1.08055	2.40644	1.1333	0.919222	1.13945	2.35633	2.01809	0.421117	1.1581	0.562665	0.930022	2.51215	1.13338	1.98387	2.10494
Add3	ENSMUSG00000025026	11.2403	11.6969	9.32422	10.6384	12.1647	10.7688	12.5735	10.3492	11.7388	9.18398	12.1368	10.629	12.2921	11.4777	12.5983	9.79756	10.3024	10.2758	8.9895	12.9154	11.6995	9.44004	8.70999	12.0513
Adgb	ENSMUSG00000050994	1.29884	0.528897	1.02062	1.14985	0.532581	0.471603	0.290158	1.80093	4.01452	0.770375	5.44526	4.23868	2.16272	1.29158	2.33191	1.96158	1.55863	1.40021	2.22523	2.62205	2.66724	2.41072	2.60349	4.2457
Adgra3	ENSMUSG00000029090	7.82711	4.67095	7.60825	6.82786	6.46106	6.47057	7.89614	4.79085	8.7907	6.47469	8.75707	11.2121	5.78304	8.12234	5.39419	8.61295	7.20039	6.11795	7.81529	7.08754	9.56399	9.5607	8.95226	8.75508
Adgrb2	ENSMUSG00000028782	9.18406	3.2962	4.62	5.39952	4.38687	3.87012	2.89481	6.07266	7.97799	2.99774	8.73324	6.82922	4.61898	4.03201	5.0214	5.19681	3.95684	3.81299	4.715	5.51095	4.84194	5.17633	5.6087	5.37594
Adgre5	ENSMUSG00000002885	5.4302	4.49409	6.73689	6.685	5.67165	6.57054	7.86874	6.64514	6.90434	5.11438	10.018	5.47908	9.04917	7.36089	4.59029	6.46361	6.2911	5.39312	5.30668	5.63661	6.33662	7.9344	6.80255	7.58779
Adgrf1	ENSMUSG00000041293	1.94169	0.370782	1.06148	1.41292	1.89181	0.895272	0.866599	1.66537	2.8426	1.93045	1.74975	2.78324	2.29154	1.42185	3.91327	2.33424	2.07891	3.22086	2.977	1.99175	1.70018	2.58724	2.4238	2.63914
Adgrf3	ENSMUSG00000067642	2.77359	0.314282	0.625558	1.53724	0.39987	0.871176	0.264111	0.889838	4.26027	1.71912	1.96861	1.1609	1.9674	1.65951	2.15494	3.27696	1.73178	1.44061	1.17563	1.68922	2.47162	3.39481	1.3433	1.43561
Adgrf5	ENSMUSG00000056492	1.98393	0.540111	0.871955	2.1286	0.789213	1.00527	1.02676	1.58206	3.99509	0.816181	4.36867	2.35673	1.22986	1.99982	1.29454	1.63329	2.09781	0.875713	1.90883	3.37091	2.75329	2.00369	2.3178	4.04868
Adgrg1	ENSMUSG00000031785	16.9117	31.1473	22.678	15.7215	17.8598	20.1229	26.3755	18.3266	14.0771	10.9107	23.0243	12.965	13.1818	16.0408	13.0225	11.4454	11.1817	17.1073	10.551	16.1101	10.9566	13.4023	19.4995	14.7991
Adgrg5	ENSMUSG00000061577	2.48807	0.231088	0.656694	1.94863	1.28534	1.03401	0.451725	1.15586	3.84012	0.667082	2.25372	1.19864	1.3806	1.25486	2.16392	2.61466	1.37411	0.502974	1.50731	1.46026	1.56771	2.25484	2.06877	3.14328
Adgrg6	ENSMUSG00000039116	6.1537	0.434034	2.11919	4.92064	2.05372	0.816053	0.691524	2.73811	7.81936	1.72212	8.14461	4.6213	5.12492	3.13787	3.90977	4.14015	3.40792	2.42139	5.05758	5.88607	5.73442	3.96511	4.58627	11.1323
Adgrl1	ENSMUSG00000013033	10.3279	13.1806	9.48076	10.8774	9.76709	10.0775	14.9693	9.466	5.07066	9.1588	5.0049	9.72268	3.64172	9.71485	4.18643	8.28307	6.32111	12.1129	7.10546	8.49395	7.72184	7.33073	9.95298	7.25971
Adgrl2	ENSMUSG00000028184	8.05078	8.06116	6.33049	7.28773	6.95173	6.34811	6.97857	9.53384	12.2337	5.40816	10.9003	8.98313	5.2067	7.00716	5.89492	8.24324	6.85443	6.23494	7.19652	7.66518	10.3438	6.25243	8.62535	9.82987
Adgrl3	ENSMUSG00000037605	3.17174	1.13794	1.5932	3.48156	1.38085	2.51784	2.90607	4.82897	3.73844	1.44788	3.81127	3.84069	2.91612	1.72503	2.01728	3.3669	2.44238	2.35725	3.09599	2.62984	3.97283	2.47542	5.17445	4.87653
Adgrv1	ENSMUSG00000069170	4.36809	2.28085	4.14246	4.73029	2.32036	4.17026	3.24085	3.31186	5.25754	3.21141	12.8732	7.38172	5.29521	6.34353	3.3587	2.98229	3.50949	3.86915	6.73817	7.96115	6.79067	3.8267	6.18151	6.87418
Adh1	ENSMUSG00000074207	120.955	76.6716	29.9979	10.8054	14.4078	30.1422	69.7569	17.2331	160.337	168.987	9.0507	18.0581	91.1692	122.675	319.147	263.542	127.5	34.1084	102	128.392	163.808	36.1049	47.4265	42.5918
Adh4	ENSMUSG00000037797	3.85736	4.75972	3.91445	0.949322	4.57757	4.4179	4.17046	3.40496	2.22938	4.52539	3.45045	3.48061	3.53661	3.50899	4.18139	5.65537	3.91609	3.52759	4.24313	3.30546	6.87895	5.99019	3.83053	4.64798
Adh5	ENSMUSG00000028138	220.935	205.023	197.064	193.664	191.557	190.763	198.624	151.344	243.421	202.578	215.073	180.974	219.256	191.657	251.954	256.076	215.43	174.799	208.219	204.163	261.126	212.1	225.401	195.087
Adh6b	ENSMUSG00000074206	8.04547	1.43584	5.21989	5.43176	5.1045	3.02334	2.61041	7.97089	9.54161	5.03163	12.4362	7.10077	6.12718	7.14718	5.37065	8.74732	8.45087	4.39663	7.80781	7.95282	9.2254	10.2601	10.2987	10.7075
Adhfe1	ENSMUSG00000025911	1.38214	4.4428	3.99079	2.14486	3.32086	2.36635	1.61491	0.851962	4.28101	1.18802	2.63171	2.05426	3.49216	3.11997	4.31121	2.6532	3.7866	2.59975	1.9525	2.0682	4.18333	2.46646	2.4578	3.56184
Adi1	ENSMUSG00000020629	32.4072	41.4014	56.296	38.8024	35.3501	50.6496	38.6691	31.8933	33.7331	41.0419	54.1217	35.2413	39.018	35.2704	48.1346	42.3681	38.2636	43.8796	39.6534	43.2243	39.6514	40.705	39.4196	36.4457
Adipoq	ENSMUSG00000022878	5.0125	1.02266	3.43747	1.85077	1.63123	1.06034	1.19388	3.89352	6.19683	4.13526	5.5347	4.48326	4.39226	2.88926	4.07645	7.62405	5.8758	2.7515	5.80919	3.67181	6.4509	6.38068	6.87782	4.95299
Adipor1	ENSMUSG00000026457	64.4139	33.3409	41.4673	59.454	45.4296	41.3281	43.7855	57.9565	99.8997	45.0026	81.5754	59.9625	29.0216	53.7276	54.316	67.1168	55.1169	48.4887	63.3451	63.8147	40.3442	38.2227	50.3894	77.9292
Adipor2	ENSMUSG00000030168	25.0615	24.6181	20.2423	26.2745	20.135	19.8755	22.483	31.4832	23.1235	23.6842	25.6623	24.4859	15.7449	26.4857	17.0623	29.7992	21.4871	24.8728	22.3504	23.2151	21.3729	22.0656	20.2655	27.9918
Adk	ENSMUSG00000039197	127.762	135.486	114.752	125.264	147.759	134.952	137.09	119.587	155.152	151.369	153.343	133.616	168.605	136.345	140.47	155.623	157.011	132.334	158.758	143.796	163.563	153.497	144.34	159.055
Adm	ENSMUSG00000030790	1.58156	1.42758	3.50987	1.809	0.763971	0.705326	0.475904	0.436947	2.28319	1.40347	2.2126	0.876762	1.60871	0.733358	2.09767	0.994039	1.93181	0.557716	1.35723	1.50881	2.33845	1.83698	2.22859	2.15982
Adnp	ENSMUSG00000051149	1.76276	1.39333	32.2002	15.9767	19.1838	17.4855	1.99143	12.8027	0.89851	0.970974	1.66658	1.02112	23.8291	28.3462	0.737295	28.6294	0.925808	1.66634	1.26341	19.04	0.678182	1.12405	0.063876	34.2188
Adnp2	ENSMUSG00000053950	18.7189	21.6244	19.5847	18.335	24.1346	18.7613	20.8209	22.2061	23.8291	15.4148	21.4163	18.7959	15.2376	21.8181	19.9633	18.9162	19.9932	22.5861	18.4387	28.6684	16.9378	17.971	22.3265	24.1244
Ado	ENSMUSG00000057134	7.29567	17.3357	10.3808	6.09294	9.08444	14.7689	16.597	7.84219	5.81594	7.26465	4.69107	7.76969	3.94496	8.05132	5.80519	5.19495	5.75063	10.4866	5.25549	8.24985	4.39172	5.13304	4.1405	6.49603
Adora1	ENSMUSG00000042429	3.05033	0.213375	3.60171	2.36233	1.41146	0.619609	0.8724	0.696096	3.19464	0.440847	4.80629	1.45967	1.18386	0.874539	1.31171	1.0767	0.827526	0.96303	0.822552	0.615993	1.43044	1.70554	3.07144	1.32822
Adora2b	ENSMUSG00000018500	5.39827	2.23354	2.92086	5.47989	2.32644	1.7818	2.31647	2.85911	6.43324	2.72813	4.18973	4.45217	4.86366	3.99055	5.71902	4.43092	4.74459	3.7952	4.84581	3.58652	4.88423	4.40306	3.93754	5.9141
Adpgk	ENSMUSG00000025236	10.026	18.6398	13.5705	8.86975	17.8974	17.6878	19.8173	9.52259	8.6033	7.62667	8.7807	8.33479	6.03068	11.3509	13.8053	12.1228	8.92631	12.009	7.47894	11.6108	5.72735	9.51161	10.5028	10.9031
Adprh	ENSMUSG00000002844	44.0266	67.8153	55.7473	50.3962	65.6986	68.7174	68.5172	97.4393	62.4611	67.0581	70.0948	56.542	77.935	75.6561	80.7942	73.3391	80.0343	86.9512	76.7712	85.1985	67.5662	77.2463	67.5661	65.3121
Adprhl2	ENSMUSG00000042558	38.4472	58.5668	32.5546	44.3094	79.4414	37.3267	58.9898	120.802	112.317	35.9066	104.699	79.6984	105.332	40.6726	85.2675	46.7181	79.8144	67.701	42.8081	83.5111	42.8076	52.3982	113.749	40.7573
Adprm	ENSMUSG00000020910	16.1027	25.684	24.2796	18.1851	26.7854	28.9963	27.5151	23.7666	18.9283	24.0946	26.8113	21.0202	22.1166	25.3285	24.4234	23.7832	25.6814	22.1312	18.7013	20.9039	22.7581	25.2183	21.2345	21.3791
Adra2c	ENSMUSG00000045318	1.78799	0.39541	0.987493	1.52193	0.66386	0.437617	0.165109	1.04257	2.92812	0.969788	1.98513	1.72151	1.42914	0.952728	1.13632	1.23077	1.8479	0.762145	1.209	1.34732	2.3536	2.33754	1.34037	1.36123
Adrb3	ENSMUSG00000031489	1.7505	3.68925	3.02489	1.80831	2.99392	3.20869	4.40769	4.52376	2.98689	4.53456	2.10816	1.92996	2.1021	2.21892	2.72575	3.38203	2.71227	2.51139	1.61927	2.01118	2.42015	3.72922	2.51345	2.48752
Adrm1	ENSMUSG00000039041	138.957	99.2552	107.804	123.455	123.67	112.527	106.574	161.228	206.26	129.248	194.504	133.711	170.979	135.579	149.56	169.085	155.48	128.008	144.893	142.73	165.473	169.443	172.45	155.924
Adsl	ENSMUSG00000022407	40.782	50.5218	21.2148	38.1424	40.8854	32.1026	56.6342	36.1171	63.6356	52.4457	64.9275	51.1046	34.8638	50.5746	47.4325	49.8774	51.9407	48.8259	54.5021	44.3506	61.1939	29.6722	30.5508	33.4861
Adss	ENSMUSG00000015961	22.9175	50.7583	37.2374	23.1513	42.3104	48.5163	58.1763	22.8765	23.281	32.7635	28.0486	24.5955	26.8295	34.9538	33.3425	27.907	24.1562	34.4796	22.9873	31.8942	26.0191	25.181	23.3187	30.3211
Adssl1	ENSMUSG00000011148	11.7933	1.1156	6.2598	10.6295	3.27894	2.40695	0.770673	4.58636	18.5063	5.73898	17.3023	10.2806	9.35514	5.15015	9.96139	8.3378	6.36995	3.38928	7.52469	6.04373	12.9999	9.2861	11.7385	11.506
Adtrp	ENSMUSG00000058022	59.385	7.23611	36.7746	47.2126	15.0241	16.6159	4.30171	30.2537	74.7595	26.6951	90.9788	52.7116	47.7474	33.1577	35.3483	41.4424	40.6015	31.9048	52.9708	26.0576	71.6926	51.6177	74.0441	63.94
Aebp1	ENSMUSG00000020473	13.7593	10.0528	6.69572	5.78248	5.14793	7.65335	12.3991	10.006	16.4528	20.0807	5.79126	5.96504	9.49976	13.3706	26.5184	26.5732	11.7483	7.73918	8.27966	15.4117	14.8172	7.20754	8.21429	8.09204
Aebp2	ENSMUSG00000030232	4.71679	4.77814	5.86081	3.06299	5.05842	5.34315	5.96838	2.92423	4.54888	7.34359	4.17496	8.14201	4.15555	6.37091	2.28941	6.73102	4.39058	4.35957	4.74736	5.3278	2.61299	2.74189	3.75943	5.89909
Aen	ENSMUSG00000030609	48.6632	26.9007	48.4503	31.6085	39.5173	34.6518	32.0356	51.1624	57.6639	40.7455	51.9753	31.1356	67.4422	39.6415	53.6152	49.8978	36.2182	51.2513	39.1013	64.8344	54.3704	49.1004	43.1824	38.6443
AF357399	ENSMUSG00000077711	2.75777	2.47072	1.0749	5.11415	3.25176	5.51985	6.6845	2.19723	0.877434	1.91902	1.20806	3.53532	1.83439	2.8438	1.22374	2.32685	1.42332	3.64054	0.815377	2.19975	0.224042	1.56518	1.8886	4.29634
Afap1	ENSMUSG00000029094	3.16033	6.06502	4.58278	2.87831	4.19942	6.14452	5.14828	3.55852	2.32706	3.49036	3.19376	3.09535	2.68752	3.08056	3.19584	3.20971	3.44927	4.54884	2.8924	4.7623	2.28664	2.94781	3.19757	2.52933
Afap1l1	ENSMUSG00000033032	4.03901	0.420515	2.5413	5.12434	1.84874	0.847746	1.15724	2.88961	9.82291	1.98828	5.89072	1.47098	3.33102	2.50277	2.86527	2.46942	2.29904	2.05804	3.65062	4.40375	5.24625	4.97233	5.14038	7.16083
Afap1l2	ENSMUSG00000025083	3.69853	4.21763	2.4829	2.41901	5.14826	5.1709	6.93204	3.97976	6.61426	4.57842	2.34906	5.17505	4.55893	6.2639	6.11157	5.40026	5.16301	4.3429	4.57958	8.18604	3.69048	7.10123	3.92428	5.11278
Afdn	ENSMUSG00000068036	13.5769	14.5402	12.8931	17.2741	11.1157	11.0015	14.2846	12.8768	10.3787	13.1499	12.3788	13.3252	9.02573	15.0971	8.63658	17.9719	17.1619	14.4655	18.2259	10.03	8.94327	8.92386	8.42503	18.982
Aff1	ENSMUSG00000029313	9.10277	3.9606	5.15939	9.64482	6.01985	4.99497	4.55404	7.29534	10.589	4.51425	13.8721	8.27846	7.26131	8.00401	7.10057	8.21025	5.81876	8.57083	8.66492	9.5005	7.46631	8.8537	11.9234	10.8356
Aff3	ENSMUSG00000037138	13.4134	24.7666	4.80042	16.8547	19.0107	21.2235	29.8489	4.48562	11.5873	13.4356	3.4141	3.46714	10.5043	12.3467	8.93305	12.1643	10.0954	15.6313	11.627	10.4236	10.9506	2.92931	3.70297	14.3883
Aff4	ENSMUSG00000049470	11.1846	10.0298	10.1824	10.265	11.2389	10.5538	10.8792	8.01873	11.341	9.60762	12.2852	10.8002	6.35778	11.3689	6.63997	10.217	9.49129	12.852	6.51273	8.85669	9.47658	7.42249	6.83724	12.5698
Afg1l	ENSMUSG00000038302	10.6818	7.75575	9.32875	11.8229	10.1334	9.90853	6.88443	12.2986	16.0986	9.25741	12.5658	9.51862	11.3086	10.7607	11.8594	13.3315	9.63762	12.5679	11.9706	10.2437	13.462	12.1716	12.9569	12.9651
Afg3l1	ENSMUSG00000031967	34.0327	33.3383	35.1213	39.1886	35.0564	41.3252	42.327	53.6575	36.8171	31.0703	46.4341	45.7446	38.1988	36.9326	34.4537	31.2563	30.847	43.243	39.9312	44.5802	33.762	37.1672	40.366	47.1094
Afg3l2	ENSMUSG00000024527	51.553	60.2985	50.9363	49.2127	61.5689	55.8367	56.0916	63.0637	72.8191	42.1566	71.1545	54.7212	14.4601	64.6906	59.9775	55.8572	53.751	60.1972	59.0629	61.5288	19.4191	22.9451	48.8888	66.4673
Afmid	ENSMUSG00000017718	1.49927	1.46282	0.481316	1.68141	0.894225	0.669799	1.14369	1.19687	2.2259	0.723938	2.59242	1.87198	2.99996	2.42359	1.44852	2.5678	0.406937	1.2082	1.79614	1.79972	2.00019	2.7932	1.21977	1.08303
Afp	ENSMUSG00000054932	60.2082	29.2741	53.907	52.2238	40.116	24.6706	22.4227	67.9477	106.458	68.1936	91.9863	70.6934	84.8698	61.6506	70.6869	85.0629	76.6813	55.2429	82.2431	64.2562	104.3	81.112	88.3389	90.5156
Aftph	ENSMUSG00000049659	38.3039	21.7682	38.6472	31.6674	36.3393	33.2712	30.9927	34.9773	36.8235	28.0484	43.5396	39.6809	35.1198	31.5316	32.2995	35.8704	26.4342	30.6846	29.0027	31.1435	31.8614	32.7982	30.2923	47.8888
Aga	ENSMUSG00000031521	10.7326	22.3405	9.90906	5.99575	16.8327	21.3108	24.9249	9.87313	11.4109	17.422	12.406	8.94719	13.0347	10.517	16.4277	11.3854	8.91392	13.641	11.1762	10.1225	9.74082	13.3836	12.7602	7.78383
Agap1	ENSMUSG00000055013	6.7526	4.91883	4.1835	6.67553	3.81626	6.04766	5.37633	4.1143	3.66992	3.05641	3.4088	4.84968	2.79719	3.54053	3.95926	4.92664	4.39212	3.79248	4.29977	3.7412	4.69886	4.46556	2.88479	5.96881
Agap3	ENSMUSG00000023353	54.9755	34.754	58.4741	69.4077	43.5403	44.8259	39.3746	63.5565	53.7142	48.2232	62.1103	55.4257	39.1446	36.5164	38.0042	58.1458	43.1485	43.2739	52.672	32.1679	53.0518	56.3278	53.7927	46.3666
Agbl2	ENSMUSG00000040812	5.45144	1.07964	1.62678	4.03349	1.32452	0.679404	1.70645	1.68132	9.60365	1.3338	7.36641	6.49411	3.62347	1.91803	4.47328	4.0967	4.05057	3.71825	5.23954	3.87163	4.20988	5.58341	4.7603	5.25378
Agbl3	ENSMUSG00000038836	8.75229	3.40809	7.87455	8.27638	6.43972	5.46203	3.08897	5.31351	11.1915	7.96786	12.4178	14.8808	5.14176	5.9055	7.69197	4.79801	8.507	10.4728	6.556	6.56377	9.56914	10.7259	10.4904	15.46
Agbl4	ENSMUSG00000061298	0.975526	0.899095	1.16552	1.06983	0.473745	0.829147	0.763546	0.989695	0.729724	0.934508	2.13807	1.3172	2.26167	1.94714	1.28415	0.523485	1.2015	0.789704	0.700609	1.97676	2.18221	0.539199	1.57094	1.76337
Agbl5	ENSMUSG00000029165	92.4872	30.8532	51.6207	82.9702	54.1416	40.8922	30.4221	70.798	107.672	36.4803	107.471	76.4271	83.4664	61.6112	64.4335	69.4156	57.9517	53.0857	84.4518	94.5309	81.3877	75.8543	83.7893	95.6204
Ager	ENSMUSG00000015452	3.40561	0.393892	2.1831	2.37529	1.40597	0.861594	0.592424	1.47354	4.24977	1.12519	3.85647	2.65503	2.39115	1.77896	2.08528	2.86897	1.47425	0.99793	1.83143	2.34785	3.26794	3.67218	2.69469	3.0627
Agfg1	ENSMUSG00000026159	28.9131	39.5817	20.9834	20.941	24.8679	21.4663	33.8946	34.041	26.6266	25.5836	26.1127	45.2191	17.6159	25.985	40.3364	31.6592	31.3236	34.2718	20.769	41.0961	22.4286	45.5341	23.22	41.5851
Agfg2	ENSMUSG00000029722	30.2238	15.4434	13.1259	20.2065	13.3153	15.8696	8.14349	28.0213	30.7006	17.8082	41.3039	26.4355	24.7443	14.1639	25.0735	24.3127	23.0275	14.7271	28.559	32.0798	35.2396	17.2756	18.4248	27.2899
Aggf1	ENSMUSG00000021681	235.375	75.3699	131.269	196.76	119.655	84.1373	79.5811	150.963	359.413	135.326	289.387	253.273	57.6468	186.275	72.1387	222.151	202.378	170.859	218.357	236.797	106.956	93.2936	93.9723	351.353
Agk	ENSMUSG00000029916	22.0352	42.7919	29.2344	21.591	38.2907	41.1985	42.2132	25.2867	21.9679	25.9649	20.5028	20.8811	22.3023	26.7587	24.6997	19.7746	21.3654	27.2204	24.8972	22.0806	20.4459	25.583	21.3599	22.915
Agl	ENSMUSG00000033400	22.2649	19.3768	24.1019	28.547	26.0402	19.4643	16.9693	17.8375	23.7213	18.0156	30.1319	28.5795	8.16992	21.5241	18.1164	20.8019	19.6605	19.9935	22.9209	25.5542	10.7853	14.39	22.9951	26.9438
Agmat	ENSMUSG00000040706	2.78836	0.404189	1.37099	2.1559	0.558427	0.574725	0.26184	0.646833	4.43668	1.48706	2.10693	2.20108	1.53773	1.56857	2.14261	2.95974	0.947424	1.69165	2.03558	1.86566	3.05548	2.92214	3.07042	3.47226
Ago1	ENSMUSG00000041530	8.92613	10.1047	9.38499	10.1174	8.394	9.47687	11.3461	9.27546	6.53118	9.92812	7.27904	8.74531	6.83976	7.4828	7.18666	6.8839	8.16451	7.06588	8.17907	5.92532	8.87521	9.11939	7.88857	8.78838
Ago2	ENSMUSG00000036698	1.60748	1.82713	1.56715	2.02016	1.96097	2.42445	2.41285	1.35571	1.76654	1.54846	2.10106	1.563	1.62677	1.48785	1.34677	1.79508	1.30375	1.51892	1.47067	1.3228	1.94305	1.74693	1.69639	2.16844
Ago3	ENSMUSG00000028842	10.9905	10.4693	9.06583	10.9348	11.9241	10.2253	9.30798	7.15201	12.3007	11.1591	17.9017	14.3926	14.8022	14.6528	11.3702	10.6996	9.83453	11.6623	13.8156	11.6058	15.2185	12.9128	10.8383	12.4788
Ago4	ENSMUSG00000042500	6.59912	1.3409	3.05309	4.93752	3.00749	2.02322	2.12167	3.0522	4.47014	1.81095	4.9864	5.20386	2.94118	3.96265	2.77592	3.85879	4.15936	3.0125	3.87651	3.75813	5.38786	3.31206	4.2896	5.76821
Agpat1	ENSMUSG00000034254	23.9089	27.202	27.5024	27.1644	31.4851	29.2606	31.2144	27.6937	23.421	22.1326	21.61	19.682	21.2331	22.302	25.5456	23.6308	18.511	20.06	18.8479	23.1113	19.3325	21.3429	15.9756	22.92
Agpat2	ENSMUSG00000026922	9.10222	4.56056	4.88142	6.81584	6.3533	3.85876	4.13556	5.93397	9.91263	9.64265	5.33467	5.99065	7.79834	7.92021	13.3984	11.3408	7.29718	3.9112	6.13459	9.7091	9.00883	7.38049	7.51998	5.12982
Agpat3	ENSMUSG00000001211	4.99033	2.08559	3.77316	3.73021	2.8564	3.55246	2.35987	2.83853	3.37623	3.98461	5.49104	4.99581	3.82214	3.62501	2.66989	4.7095	3.86552	3.64561	3.77154	3.57573	3.45819	3.93619	4.24724	4.43314
Agpat4	ENSMUSG00000023827	10.2037	6.82215	9.74167	10.3916	8.91755	10.0047	10.2918	14.819	17.8602	9.77413	16.5511	11.9307	11.5368	10.2223	14.722	12.9478	11.003	11.2014	10.7495	13.5609	13.5553	11.5463	16.605	12.4683
Agpat5	ENSMUSG00000031467	12.0039	15.832	10.5784	8.20444	7.87284	8.58299	10.6401	7.31049	11.8297	10.4473	9.28882	14.2256	6.57422	10.5355	7.86538	9.94605	12.3569	15.3262	7.64215	10.8307	9.76323	8.57024	9.63599	15.3546
Agps	ENSMUSG00000042410	17.1944	27.9661	16.2974	18.7105	14.8744	14.7311	20.1667	13.5218	17.0951	12.9643	14.8581	20.6738	8.48114	13.1362	9.35931	10.4991	16.9822	21.5082	11.7933	11.9978	9.16591	12.909	11.0169	25.076
Agrn	ENSMUSG00000041936	8.91731	13.2268	14.1479	10.4331	10.1038	12.2374	19.8413	15.214	18.3229	11.1736	13.7088	13.6048	6.19289	14.4202	9.10392	8.32568	9.67559	13.0135	11.3552	7.67674	17.4478	16.3032	11.3208	10.0536
Agrp	ENSMUSG00000005705	1.22541	1.6299	1.76268	1.26597	1.52536	1.1826	1.57591	0.87989	1.81016	0.666061	1.26131	1.10039	0.648489	1.16596	1.56927	1.12115	0.666119	1.03907	1.52718	1.4962	0.7224	1.35838	0.712556	1.23948
Agt	ENSMUSG00000031980	3.33967	1.42319	2.09469	1.31097	0.760382	0.661298	0.700947	0.690141	3.88679	2.12934	2.38261	3.54673	3.41165	5.60379	11.9339	11.5556	7.67037	0.583398	3.02119	5.45528	8.42425	2.82138	2.9192	3.01561
Agtpbp1	ENSMUSG00000021557	19.2284	13.5582	20.7241	23.4327	21.3482	17.782	12.4681	21.1808	34.3856	19.7193	36.0183	28.9802	25.9228	18.6901	23.1309	25.4177	15.2711	23.7795	17.8557	23.6223	24.4775	22.4091	25.1105	31.8781
Agtrap	ENSMUSG00000029007	9.39728	6.58507	9.85647	10	9.90472	8.44815	6.33629	12.0714	14.2771	9.03319	14.9679	11.4937	15.022	11.7281	13.8951	13.6837	14.454	10.9691	11.6859	12.8417	12.4395	14.0248	14.1776	13.0221
Agxt	ENSMUSG00000026272	1.45377	0	0.308994	1.02609	0.601151	0.555382	0	1.30934	2.1906	1.22592	2.08689	1.78318	1.07409	1.0568	1.45779	3.2728	0.86168	0.426545	0.882057	1.09685	1.05299	2.49361	1.67441	1.08181
Agxt2	ENSMUSG00000089678	1.49582	0	0.020515	1.78319	0.332606	0.039493	0.491729	1.20891	2.01437	0.334125	1.65507	2.77553	2.41893	0.699508	1.47725	2.4635	0.81758	1.93086	1.45748	0.78337	2.42291	2.25265	2.29204	1.88288
Ahctf1	ENSMUSG00000026491	26.3255	34.2146	29.6959	28.6078	28.902	34.9483	32.8656	31.3477	33.9794	34.9022	44.7414	34.6777	31.5776	35.4166	33.1538	33.3208	35.0384	36.4096	33.1598	27.5138	34.8871	36.9594	36.7546	45.7714
Ahcy	ENSMUSG00000027597	21.18	39.9159	29.3309	26.2341	36.6909	40.108	44.3346	24.1693	22.3527	25.6056	27.0045	20.0673	25.7092	24.6319	26.6613	22.2885	20.742	24.4227	21.898	23.1695	19.2326	25.9343	23.8409	22.3346
Ahcyl1	ENSMUSG00000027893	48.4665	47.6227	41.7495	45.9157	43.7205	39.9348	40.3556	41.7887	57.3654	38.6552	53.2299	70.3363	45.4599	50.9292	39.0508	50.0371	56.1692	59.3561	50.388	55.9568	49.4364	47.8011	53.599	76.1343
Ahcyl2	ENSMUSG00000029772	31.4026	24.2366	24.2801	24.1234	22.1767	23.6195	24.3198	16.0447	24.5403	27.4837	26.6196	29.1148	14.6642	24.0856	24.9849	22.0675	25.3753	23.1047	23.8208	18.8483	17.665	17.3461	20.1832	31.67
Ahdc1	ENSMUSG00000037692	6.34178	5.25649	4.86858	3.98963	4.33497	8.17952	10.2395	8.47398	2.87612	6.43248	3.06513	3.64818	4.22048	4.57121	3.21902	4.47131	4.63356	4.84534	4.35984	5.26386	3.92865	5.75743	4.56487	6.80159
Ahi1	ENSMUSG00000019986	91.9651	33.5566	61.2374	90.608	60.5463	45.8355	35.0829	84.3579	94.1461	57.1917	108.574	81.5463	86.0572	76.0077	68.8953	77.1136	71.862	67.1457	86.0549	85.153	88.3986	89.0669	88.4195	98.9463
Ahr	ENSMUSG00000019256	6.97705	4.02339	5.33678	5.34882	4.80964	3.73492	3.63066	3.15925	6.91171	3.57101	6.10738	7.01675	3.14155	6.0937	2.16267	3.73015	5.98992	4.60433	3.90889	4.80399	3.6754	4.5089	4.4922	10.2219
Ahrr	ENSMUSG00000021575	1.52313	0.076994	0.75083	1.31014	0.466053	0.52732	0.107202	0.688847	2.40667	0.442568	2.24335	1.10877	1.23461	0.709983	1.57713	1.27848	0.675732	1.05835	1.92485	1.28566	1.44474	1.4402	1.94595	2.08602
Ahsa1	ENSMUSG00000021037	427.36	394.04	353.727	436.463	407.901	401.351	399.126	531.118	433.701	406.926	513.995	408.907	536.708	434.651	436.037	493.301	498.193	390.906	503.183	439.828	517.635	501.432	477.856	477.88
Ahsa2	ENSMUSG00000020288	23.2767	36.1142	20.0363	23.053	21.7104	22.2699	45.7773	20.958	23.9055	22.1369	29.0901	19.5246	29.7625	24.4134	25.1655	22.2707	21.6882	18.0627	23.4773	23.7196	30.8633	38.7497	32.4724	25.9039
Ahsg	ENSMUSG00000022868	30.8962	6.5062	18.0414	34.4773	16.5086	8.52499	7.65294	22.1675	33.9212	17.1532	41.7912	30.6892	39.1998	25.5401	25.8532	35.0657	25.4212	23.7778	20.5703	28.2052	33.0373	31.6106	31.8832	42.3151
AI413582	ENSMUSG00000062753	65.7862	45.6386	73.4492	96.8453	59.742	42.3215	39.6273	47.1873	60.5255	77.3434	60.8052	36.9209	69.9724	44.1458	55.1913	84.3665	52.5899	34.8784	46.9007	66.1992	93.8194	68.6631	90.3698	64.2653
AI427809	ENSMUSG00000086712	1.27969	0.700591	0.674291	0.106065	0.141583	0.612182	0.638165	1.63563	1.97959	2.63345	0.048491	0.65764	0.538411	2.27896	2.36319	3.32025	1.24287	1.37466	0.682176	1.53963	2.4731	0.902781	1.2636	0.789273
AI429214	ENSMUSG00000074384	0.78835	1.66265	1.59905	0.466743	1.45816	1.24074	0.937016	1.02744	1.25739	1.28436	0.615398	0.756534	0.820776	1.13654	1.51013	0.506963	0.736856	0.852782	1.33507	1.26913	0.679958	1.34368	1.33525	1.02816
AI463229	ENSMUSG00000114828	2.52353	0.140387	1.01872	2.06309	1.31118	1.29134	0.600003	1.93146	0.807949	1.03316	2.09172	2.54336	1.48617	1.76426	1.21773	1.58321	1.30882	0.727178	2.10646	0.636335	2.34421	0.101637	1.51574	1.30711
AI467606	ENSMUSG00000045165	4.55923	2.48862	2.05322	3.65927	2.69819	3.4436	4.38624	4.31921	6.9389	3.07118	7.0903	5.42302	4.12782	2.11633	4.97984	4.76716	2.88872	1.90619	4.30341	3.52462	4.06089	5.7749	7.65365	5.66233
AI480526	ENSMUSG00000090086	1.75115	0.587136	1.38318	1.52196	1.34509	2.62249	1.25676	1.2118	1.6664	1.12998	4.37237	2.09346	1.36317	1.32422	1.20622	1.13238	2.94783	2.05012	1.15332	1.04721	0.968916	1.59265	1.77441	1.51452
AI506816	ENSMUSG00000105987	4.61425	12.0499	8.05818	3.85806	9.54183	15.6909	16.922	12.5772	6.90753	8.38437	7.99037	5.55471	6.20633	7.60789	8.35236	7.93875	7.19046	10.4524	9.03173	4.92847	6.15781	7.8942	8.20353	7.11358
AI597479	ENSMUSG00000010290	15.3263	14.9994	15.483	15.456	17.8109	17.5426	14.3038	13.9803	15.5911	13.3684	16.12	17.3123	15.8527	17.794	17.6004	15.9976	13.3234	13.685	13.9174	18.2963	14.9546	15.749	18.9595	18.1306
AI661453	ENSMUSG00000034382	1.74885	0.975504	0.937269	0.887148	0.843755	1.85641	1.11777	1.65751	0.433903	2.90328	1.89715	1.31681	0.651834	1.62221	0.487711	1.74519	0.694733	1.37048	1.06329	0.909363	1.16374	0.805883	0.952715	1.07911
AI662270	ENSMUSG00000087107	3.21588	0.891222	3.35389	2.67034	2.76468	0.788132	0.851133	1.13529	0.770814	4.37169	6.65747	6.10887	2.74953	2.32699	0.085077	4.80619	6.44901	2.95321	2.34221	4.73681	3.7161	3.68482	4.89234	3.45823
AI837181	ENSMUSG00000047423	19.9441	22.4054	20.5138	24.1454	20.0737	20.5869	21.5392	32.6576	17.5269	18.9747	17.5161	21.8206	18.6999	17.7658	16.9191	19.5883	20.454	21.2752	19.0974	17.099	17.4526	20.0827	16.5106	17.8778
AI838599	ENSMUSG00000085180	6.11472	3.69569	8.94612	7.05786	5.65764	5.44601	4.5024	5.9421	6.404	4.5113	6.53682	6.1974	3.87766	3.23127	5.74811	6.88565	3.77169	4.98407	6.19906	2.46095	5.38647	5.39126	5.65679	7.0726
AI854703	ENSMUSG00000053297	15.7592	4.05544	10.5738	18.4124	8.91723	6.9388	6.04733	13.7065	23.1317	10.4425	23.1574	14.666	20.0441	13.539	15.1542	15.6482	14.5581	12.9563	16.75	17.5175	16.4516	21.6883	20.4465	20.7517
AI987944	ENSMUSG00000056383	12.0626	11.3271	14.8212	13.2366	7.94662	11.1169	8.90175	8.03496	9.01849	15.5284	11.8111	11.6553	11.6802	10.5408	7.59539	10.5452	11.6675	9.8373	12.057	10.3269	11.4492	14.8631	13.6882	13.3577
Aida	ENSMUSG00000042901	16.7999	11.8394	10.1676	12.4837	10.0636	7.56829	11.7327	9.35902	3.61308	7.35337	13.6255	15.031	5.75479	10.2136	5.89454	12.2462	9.16771	9.85345	7.05594	12.4671	6.38952	7.05689	11.3749	10.7615
Aif1l	ENSMUSG00000001864	7.6029	1.18793	3.78404	4.79507	2.61849	1.27539	0.550537	2.91716	10.9844	3.58916	11.0646	5.81904	6.03044	4.76439	8.64752	6.11197	4.86436	3.72709	5.48751	7.42657	7.94433	6.27753	8.3747	8.27378
Aifm1	ENSMUSG00000036932	121.146	127.567	126.439	129.596	118.623	114.798	109.223	176.051	124.678	159.681	176.233	141.257	179.653	148.614	151.636	179.068	149.529	139.607	144.679	184.733	152.253	144.291	194.926	188.711
Aifm2	ENSMUSG00000020085	25.244	10.4233	15.5904	20.1614	14.9057	10.848	11.7972	17.0247	27.1435	15.3402	26.5558	17.8468	21.2785	16.9684	20.6365	23.9519	20.561	15.0865	16.7685	19.727	23.6589	20.6006	22.0942	24.8273
Aifm3	ENSMUSG00000022763	11.726	3.62265	6.86282	8.80161	4.89341	3.43561	2.52101	6.35188	9.22543	2.90482	9.83583	9.3942	6.02394	5.11508	5.55417	7.87941	7.0496	4.09652	7.31658	5.70968	6.7158	6.16693	6.65522	7.7016
Aig1	ENSMUSG00000019806	40.4089	33.2528	60.5116	45.7529	62.5349	52.2909	28.4341	73.8938	93.5144	84.9938	94.4949	71.6165	72.6271	74.771	84.1793	67.3957	115.552	73.8055	90.932	56.4512	92.8525	73.9424	107.223	90.4223
Aim2	ENSMUSG00000037860	5.12881	9.03345	6.65199	5.89313	3.01676	0.704334	6.11502	3.40219	5.73988	2.81521	9.87076	8.01234	4.70591	5.65056	5.83425	5.03601	7.4118	2.99223	3.21382	8.03307	5.86079	6.57248	4.26704	10.823
Aimp1	ENSMUSG00000028029	304.937	217.016	263.347	272.467	266.087	264.087	227.644	317.604	278.092	314.688	331.652	280.216	330.915	307.97	303.826	331.026	329.269	340.291	333.409	272.995	395.493	338.12	375.864	291.44
Aimp2	ENSMUSG00000029610	130.308	103.594	100.244	115.222	107.766	109.76	109.902	161.903	194.858	151.993	181.877	144.749	165.834	134.812	136.5	176.758	164.782	145.967	200.348	149.281	210.689	193.851	189.505	175.661
Aip	ENSMUSG00000024847	221.566	118.366	165.744	207.352	167.168	130.672	128.808	220.872	230.941	192.274	222.561	188.062	235.829	189.551	208.341	210.263	219.182	183.899	233.472	203.76	259.543	239.49	240.285	209.495
Aipl1	ENSMUSG00000040554	1.71526	0.789568	0.58855	1.47887	0.753322	0.719747	0.735504	0.692514	2.05286	0.469077	2.46007	1.04816	0.479661	0.854151	1.67131	1.58559	0.915098	0.754496	1.1023	1.30579	2.12837	1.2279	1.70422	2.06261
Aire	ENSMUSG00000000731	1.06111	0.252783	0.48308	0.753892	0.708507	0.282713	0.844763	0.729983	2.41047	1.1615	3.19036	1.15711	1.74516	1.36186	1.15045	1.63252	1.55519	1.3685	1.53212	1.31393	1.64783	1.21528	1.48486	2.08458
Ajuba	ENSMUSG00000022178	10.8191	11.6346	12.3784	8.44915	14.1027	14.5675	18.8027	11.4041	12.8276	5.49568	12.4073	9.49658	9.60895	9.05657	15.0492	15.2493	7.09258	11.263	10.1821	10.8666	8.05163	9.32046	9.07494	9.85437
Ak1	ENSMUSG00000026817	8.87933	0.88743	5.01514	6.70639	4.95132	4.87499	1.56584	7.60168	24.4149	5.84039	17.1638	10.3508	9.80648	6.75317	12.8402	10.9275	8.98021	8.89658	11.3083	11.3039	12.3604	13.4104	14.6585	14.3835
AK157302	ENSMUSG00000078139	15.7111	9.13293	10.7922	14.148	11.4139	9.77016	9.19204	11.7534	15.9306	9.51194	15.5561	12.9862	14.9562	12.2998	12.5924	13.4663	11.5748	9.97441	13.1455	11.4765	16.85	14.8408	15.1672	13.8331
Ak2	ENSMUSG00000028792	65.3317	75.0734	67.6283	60.195	68.7796	78.1479	83.6488	84.9164	80.3517	81.0679	89.2009	60.54	87.379	72.6546	82.7372	77.2641	75.0204	78.8029	77.9902	77.9337	86.8625	82.0404	74.7613	80.3569
Ak3	ENSMUSG00000024782	27.2754	6.29565	12.1832	21.7036	12.3052	7.8418	7.27449	13.8454	40.9301	13.991	37.5661	22.9577	20.9793	16.7966	24.6215	26.9136	19.8047	12.6965	25.6877	23.6583	34.1228	25.7863	31.9222	36.2126
Ak3l2-ps	ENSMUSG00000081957	3.87163	0.596027	1.69684	2.64036	2.04433	1.08698	0.464406	4.39276	4.95513	2.64387	5.49033	3.077	5.05658	3.92507	2.6444	3.64752	4.69574	3.43791	3.07049	5.06093	4.81554	3.1295	5.85388	5.07807
Ak4	ENSMUSG00000028527	16.6416	5.95033	9.04862	5.496	8.94312	2.84525	5.2665	11.9051	5.14012	9.223	20.0173	14.3633	18.3933	14.5351	6.34579	14.8514	13.8188	3.07328	5.28669	8.45211	5.64268	16.2344	4.78803	18.4704
Ak5	ENSMUSG00000039058	2.9425	0.208648	1.41056	1.78056	0.644859	0.624059	0.473857	0.73525	2.29318	0.881538	2.89301	2.29089	0.936915	1.53342	1.02364	2.11769	1.59919	0.972116	1.76573	1.94225	0.887463	0.997466	1.01562	2.54325
Ak6	ENSMUSG00000078941	481.615	520.504	454.936	489.405	538.021	498.019	542.756	485.385	753.945	719.496	771.471	625.506	736.733	612.661	684.212	670.461	733.391	582.508	716.678	669.908	792.756	706.93	781.411	667.901
Ak7	ENSMUSG00000041323	8.20219	2.74455	4.72933	8.2659	5.64782	4.21454	3.22005	5.18966	9.1193	4.13439	9.77303	7.42879	7.42947	5.73684	6.2188	6.97635	8.26351	5.23719	7.88691	4.6022	10.1089	10.7953	8.97463	9.20367
Ak8	ENSMUSG00000026807	26.3051	10.1875	16.7385	27.8505	21.5354	14.2175	8.22659	17.7574	26.3316	19.1344	32.388	22.9231	27.7415	15.3997	24.0825	21.1068	23.71	14.3231	23.7943	22.0358	27.5905	25.2188	31.6919	24.2784
Ak9	ENSMUSG00000091415	0.831021	0.660026	1.31084	1.01023	0.920087	0.927016	0.603445	0.999785	2.60832	1.56273	2.03744	0.968129	0.982712	1.31261	1.52593	1.57215	1.08709	2.11754	1.26487	1.18661	2.42809	1.94889	1.64307	1.89378
Akap1	ENSMUSG00000018428	16.5274	14.8914	13.1072	14.3986	16.0711	15.5115	17.1798	10.9972	15.5648	12.6023	12.0131	14.3942	13.5666	13.8152	14.6597	13.5756	12.8423	16.9515	14.4593	16.5071	10.9732	14.0221	12.4712	14.6063
Akap10	ENSMUSG00000047804	23.4676	25.3495	22.1013	19.6964	22.8506	24.1342	21.8014	21.9959	20.519	13.5531	24.9783	21.8193	19.0507	18.4776	17.3508	19.825	20.1329	22.8908	17.327	22.0998	17.9742	22.6712	18.9531	24.4613
Akap11	ENSMUSG00000022016	10.7936	11.2886	10.7458	10.4771	14.9768	12.44	19.9136	12.8311	11.2738	17.1656	16.9134	13.6452	7.6362	11.7049	9.10216	10.7335	11.5377	13.0354	16.3148	11.4058	9.34235	12.028	10.069	19.3821
Akap12	ENSMUSG00000038587	13.7415	16.108	13.1949	13.5441	16.3519	16.8744	14.8559	15.648	14.1553	14.3014	19.5124	16.0139	14.4157	17.6734	17.2404	13.6741	14.6481	18.1905	16.3006	16.4574	15.6572	18.018	16.6294	19.7328
Akap13	ENSMUSG00000066406	52.7313	43.5422	48.7263	41.5801	54.1805	44.9332	43.7898	72.1471	57.427	45.3823	55.9241	50.9066	52.9667	53.7052	54.0657	58.7396	47.1984	56.048	44.618	73.228	49.9706	52.2707	52.3701	58.1561
Akap17b	ENSMUSG00000059708	8.21541	4.12003	5.74642	6.21629	5.12704	4.46264	3.94952	7.31567	10.9988	4.91915	11.4619	8.49526	8.99724	6.741	6.5119	9.72881	6.66101	6.44121	9.94379	9.39438	12.3183	9.22914	9.11079	10.6271
Akap4	ENSMUSG00000050089	2.72791	1.96959	2.30936	2.65534	2.0763	1.83044	1.05283	3.21376	3.39789	3.00642	5.09232	4.22119	4.63906	4.36029	4.63867	3.99461	3.848	4.06656	4.96837	4.45568	4.74109	4.33471	5.11395	7.00437
Akap7	ENSMUSG00000039166	4.80333	2.55304	3.56424	4.04878	3.38657	3.84374	3.88253	3.25114	8.23715	4.12068	5.81088	5.4478	3.79721	3.48212	3.74441	4.69456	5.27784	3.08772	3.89928	3.52881	4.03286	6.18614	3.96926	6.01722
Akap8	ENSMUSG00000024045	23.295	22.9918	25.1994	34.3056	24.4024	24.4718	26.8953	20.9116	24.4339	19.7047	25.0792	24.3061	17.0681	22.7507	24.0864	21.9876	19.2993	26.6756	20.7559	26.715	18.0734	20.6209	19.7705	24.7407
Akap8l	ENSMUSG00000002625	38.6113	26.1234	39.0167	42.0058	41.4358	30.1643	42.2054	35.0575	48.104	29.1187	51.4861	35.4142	46.2404	47.7524	51.0986	36.5363	34.4846	38.1214	41.6657	30.2522	37.8541	44.5128	47.9532	45.6805
Akap9	ENSMUSG00000040407	10.6537	10.5435	9.6802	13.7931	11.519	13.5695	16.3008	11.2489	12.5569	10.4421	20.4431	12.6947	13.7096	13.6814	17.9366	17.0372	11.1034	12.715	11.3922	9.98996	18.7894	12.1129	16.1054	15.6569
Akip1	ENSMUSG00000031023	51.3873	27.3539	39.941	42.1114	34.8569	29.7125	30.4021	37.2491	53.1029	35.1408	47.2043	39.2423	44.3994	34.6497	44.5264	49.1012	34.3155	28.7506	42.4942	35.5392	56.3934	49.7683	46.8085	40.581
Akirin1	ENSMUSG00000023075	96.8213	143.301	113.422	97.1049	131.02	128.881	138.598	109.625	123.271	129.695	132.063	107.912	42.2616	133.207	141.829	121.62	121.554	126.226	119.252	131.064	69.8885	93.8417	116.055	138.457
Akirin2	ENSMUSG00000028291	58.4255	46.6933	57.3324	45.3109	33.1739	35.9051	40.8583	43.692	37.6957	43.9917	42.4461	63.716	26.0366	47.3813	27.3595	40.6794	48.1628	58.2144	36.8377	38.9027	35.8757	35.6138	34.1252	55.2574
Akna	ENSMUSG00000039158	4.95263	4.06606	4.66927	7.16431	5.06283	4.1184	2.4541	6.57913	8.04797	4.15855	8.43745	7.43216	6.18488	6.05917	6.77938	5.4392	6.32694	4.42829	5.32711	6.12949	6.39944	5.50866	6.89417	6.63198
Aknaos	ENSMUSG00000086953	3.58681	3.07905	5.83284	5.91929	3.4759	3.48711	2.94407	4.89125	4.02324	4.28118	5.35368	4.89849	5.28904	2.64651	4.67274	4.82248	3.80046	1.63493	3.40712	3.58569	3.96592	4.12411	5.41076	3.45656
Akr1a1	ENSMUSG00000028692	384.604	355.714	405.307	380.948	392.875	391.458	375.375	389.854	430.487	386.43	418.06	325.047	452.019	344.953	442.455	406.766	387.342	313.858	386.664	351.086	442.498	403.836	381.91	329.283
Akr1b10	ENSMUSG00000061758	9.50518	3.28905	6.0015	5.24186	5.68845	3.42753	6.66933	6.33429	12.6928	11.1688	11.2217	6.47529	7.14954	5.57945	8.72734	11.0177	6.65609	7.00844	7.02003	5.90154	7.31888	10.4643	11.4102	6.99589
Akr1b3	ENSMUSG00000001642	623.205	298.536	400.617	563.756	373.204	332.801	295.621	509.327	543.968	481.868	550.079	472.739	590.92	504.113	493.451	562.256	576.464	441.426	553.296	538.514	680.539	592.864	567.973	530.129
Akr1b7	ENSMUSG00000052131	3.94112	0.966655	2.67362	2.16547	1.27965	0.820576	2.23241	1.28079	6.23447	4.4204	1.74487	2.30037	1.50133	3.39252	5.96896	5.91104	2.86415	1.39632	1.66814	3.39185	5.87408	1.7818	2.8412	1.57386
Akr1b8	ENSMUSG00000029762	132.371	40.1372	103.542	117.426	84.2298	50.1217	35.5328	104.393	163.958	123.582	176.008	147.909	170.919	135.277	140.539	145.794	166.474	104.088	138.812	148.133	207.88	160.411	157.365	163.28
Akr1c12	ENSMUSG00000021211	1.07277	1.50433	2.59091	1.63305	3.5961	4.82728	1.42014	2.64398	4.8019	4.85801	6.11099	2.74427	4.04975	3.06427	5.04765	2.42891	3.59062	3.17367	4.91587	3.66024	3.93904	6.86752	3.54747	6.44224
Akr1c13	ENSMUSG00000021213	1.07331	3.01384	5.73741	1.55969	4.55735	2.72196	3.0438	2.81495	3.99858	4.27665	5.47929	5.3312	3.97309	3.1917	5.05498	4.22411	5.12382	4.44549	4.21335	3.17969	3.67396	3.52741	4.1559	4.65679
Akr1c19	ENSMUSG00000071551	3.11445	2.38172	2.23152	0.341772	0.437737	0.843002	2.26286	0.6948	5.86467	1.53091	3.27981	0.341211	2.42172	0.358821	0.427621	4.77372	3.60462	0.63497	0.657383	3.01713	2.73957	0.193917	0.317212	0.349543
Akr1c21	ENSMUSG00000021207	9.50473	0.463605	2.75146	4.32868	1.57911	2.04656	0.298102	7.24205	15.0227	3.05523	18.0892	9.37995	8.09456	4.15222	5.22058	8.79894	6.29089	3.19446	9.55193	7.16054	19.1677	13.8845	21.2539	17.3861
Akr1cl	ENSMUSG00000025955	63.5652	40.5035	41.327	19.0618	17.2781	22.1907	42.3603	14.389	56.1465	76.168	26.1441	23.4619	46.8319	68.1002	119.226	134.641	63.9587	22.2397	48.0088	59.0193	75.2162	29.5492	38.8666	21.2477
Akr1e1	ENSMUSG00000045410	19.2173	24.125	22.4822	20.6323	21.3707	18.9732	28.6342	22.5503	15.3033	21.9654	16.068	13.939	26.8732	21.7733	21.9277	24.0031	24.148	19.6258	14.2578	21.3274	15.1315	15.872	13.7737	7.4786
Akr7a5	ENSMUSG00000028743	103.311	74.9912	85.6111	91.7395	100.428	88.0491	76.4769	110.149	81.0009	61.5559	70.033	62.9219	87.9643	70.4398	78.6447	69.7163	74.0914	64.3101	75.6533	60.4614	75.5757	76.3236	68.0703	63.5967
Akt1	ENSMUSG00000001729	11.9792	6.37741	8.82389	11.0687	8.17745	9.4193	7.23925	6.44483	15.2964	9.88974	12.7642	12.4032	11.1134	11.6666	8.17469	14.8279	11.2201	7.96488	10.2516	11.8039	11.9512	10.1727	9.53646	16.5679
Akt1s1	ENSMUSG00000011096	8.1791	11.9928	11.2049	7.29492	12.346	12.2884	13.596	10.8723	10.3329	4.01746	9.40649	8.43993	13.4145	8.334	10.9781	10.9995	10.2177	10.644	7.94559	8.73859	7.11067	11.105	10.6906	7.43961
Akt2	ENSMUSG00000004056	121.924	90.1794	74.6031	86.5648	89.2569	76.7232	83.1175	100.365	115.354	101.89	109.594	75.891	109.883	92.6733	141.337	142.279	100.982	78.6301	108.84	118.068	100.453	84.2672	113.823	125.634
Akt2-ps	ENSMUSG00000084347	11.2029	8.67005	7.97749	8.78759	10.5253	9.28399	12.0652	17.2492	14.1133	8.9636	12.1575	9.83023	13.824	9.62412	12.7343	11.5166	10.7163	11.699	10.7219	12.3183	9.857	10.2322	10.3076	15.0145
Akt3	ENSMUSG00000019699	14.8998	21.1174	19.7836	16.4947	21.3	21.3314	25.5423	19.417	14.1231	17.7053	14.5447	17.8671	15.0997	18.8567	14.2824	15.2954	17.2792	21.7007	15.607	14.9544	14.9817	16.8583	16.3659	17.248
Aktip	ENSMUSG00000031667	43.9994	27.5796	29.9783	36.6526	30.8469	27.1114	34.0698	31.1804	54.4776	36.6369	49.3386	41.6965	47.0978	37.4777	43.1793	37.9086	43.9142	37.5132	45.8924	40.5098	51.9732	44.2012	48.9267	55.6177
AL731706.2	ENSMUSG00000116563	66.9245	77.377	86.506	63.4105	88.8294	85.311	85.0099	78.2904	80.7045	89.1767	102.895	82.8503	119.918	91.1703	93.7491	97.8256	106.849	98.9576	91.6062	79.6098	108.8	96.3667	80.069	76.9148
AL732309.1	ENSMUSG00000115018	7.60939	10.0559	10.1056	8.40555	9.8781	6.4572	10.556	14.5377	10.9524	9.53241	12.9014	11.3354	9.48934	9.84919	8.17689	9.59588	6.30412	11.5003	8.2606	8.49241	7.77772	11.4064	8.57388	8.67396
Alad	ENSMUSG00000028393	50.9494	86.5798	79.9305	58.0395	81.1442	77.955	83.7019	112.233	75.1514	79.1633	63.4441	70.6842	101.195	87.0451	86.6643	71.1635	76.4732	96.2071	70.5328	66.1336	79.6784	77.1415	66.7725	54.688
Alas1	ENSMUSG00000032786	67.1234	49.2781	32.831	48.6664	46.3486	42.71	42.0259	52.5692	81.4884	77.8825	53.6566	39.0101	68.5172	60.4385	108.575	93.2474	51.2302	36.1156	57.0211	91.3315	86.7682	33.1965	59.0098	63.1276
Alas2	ENSMUSG00000025270	90.5291	6.32044	12.6451	21.2532	21.4421	7.99553	7.00624	29.4838	131.41	14.3031	34.0268	28.3893	30.4239	17.2489	26.4621	25.9292	23.2599	18.2769	27.4953	23.4923	36.1087	50.6752	58.7374	33.5104
Alcam	ENSMUSG00000022636	1.90438	1.0706	1.71062	1.99959	2.15123	2.60569	0.923171	0.593189	2.25788	0.949391	0.921691	1.85707	1.12739	0.942689	0.632754	0.964942	0.432814	1.82505	1.33234	0.745467	1.57069	2.33768	0.898705	1.74856
Aldh16a1	ENSMUSG00000007833	11.6711	20.497	14.1204	12.2394	24.6466	24.7415	20.4098	38.2084	26.3627	19.2029	29.212	20.173	32.7205	26.0334	25.6141	23.9865	20.7773	27.0131	26.4282	30.0465	27.6592	25.5665	26.7522	24.554
Aldh18a1	ENSMUSG00000025007	16.0816	10.2651	13.4627	16.3402	13.6508	12.0116	12.0242	13.0216	19.3325	11.2537	18.9795	14.9921	17.8027	16.249	17.0311	16.1806	13.4276	12.2119	15.8132	18.386	16.9971	14.9253	16.761	18.6679
Aldh1a1	ENSMUSG00000053279	70.1043	26.2768	69.9659	32.5184	25.8603	20.7375	44.1335	10.8143	66.7484	71.6184	46.6351	34.0944	33.9233	57.2424	102.492	89.9753	43.6686	19.6971	31.3243	50.9307	60.4076	37.2571	60.1726	23.4133
Aldh1a2	ENSMUSG00000013584	90.061	29.3592	45.8556	77.5127	41.9817	30.1455	30.5157	34.7529	75.4735	46.1679	91.9742	54.3905	76.9722	54.7545	53.1271	64.4031	61.4059	33.8779	66.8022	69.5383	90.6818	70.5499	73.2626	77.2275
Aldh1a3	ENSMUSG00000015134	0.407942	0.94976	0.85555	1.1727	0.659184	0.463205	1.51443	1.14173	2.31139	1.67082	0.375055	0.54869	1.29823	0.978639	2.23004	3.2958	1.1114	1.01198	1.56692	0.631089	0.748282	1.77321	0.528814	0.88477
Aldh1a7	ENSMUSG00000024747	3.21457	2.19008	1.86623	0.676555	0.817258	1.75544	2.60072	0.750206	3.57052	3.67531	1.74098	0.880778	1.99256	2.69579	6.61752	5.21047	3.34083	1.66978	1.72031	4.12598	3.7519	0.932947	1.26007	1.62146
Aldh1b1	ENSMUSG00000035561	8.02168	14.0327	4.99557	2.3447	6.24297	8.29138	16.8666	3.78184	8.95252	12.1411	3.08848	2.75528	7.09236	8.41283	15.4995	13.5335	6.97531	6.27847	7.32848	11.2692	11.0358	4.97244	4.40006	3.37632
Aldh1l1	ENSMUSG00000030088	6.04449	2.03847	2.72334	3.26416	3.51663	0.861695	2.56379	4.09565	8.95683	3.85379	3.63547	2.72577	4.45188	4.92486	7.48853	10.6332	5.46849	3.54173	4.9584	7.33536	5.65473	3.95436	5.02475	3.41681
Aldh1l2	ENSMUSG00000020256	2.2408	0.319196	0.12404	2.16126	0.418019	1.16921	1.23018	0.246047	1.60809	0.182691	1.59187	2.7395	1.00401	0.283158	0.404503	0.722669	1.14433	1.10388	0.177695	0.708897	2.3961	1.65747	2.31273	1.03841
Aldh2	ENSMUSG00000029455	47.8422	25.4734	33.4033	41.9884	33.7404	28.7614	30.1319	33.5358	40.2903	25.0311	39.1735	31.6224	38.0181	26.7841	30.9924	31.1868	32.5198	29.3071	45.4613	35.6437	35.7303	30.3667	32.5716	35.7861
Aldh3a1	ENSMUSG00000019102	2.16093	0.45775	1.62786	1.21183	0.915325	0.495021	0.749826	0.970243	3.45824	2.06272	5.86169	2.66411	2.08026	1.0183	1.54423	2.81102	0.578737	0.649907	2.6663	1.55265	2.93944	2.83638	1.8637	2.74133
Aldh3a2	ENSMUSG00000010025	18.0582	31.8388	24.4804	23.6374	29.6069	28.2468	34.0931	26.0589	21.7657	22.8054	22.3767	19.6551	24.8995	27.1079	27.785	21.3312	30.058	31.7247	26.5469	28.6232	28.1945	29.0799	23.3303	27.3425
Aldh3b1	ENSMUSG00000024885	10.4555	3.56672	5.16854	3.14187	2.53423	3.51585	4.77229	3.2026	11.6335	12.4226	6.54026	4.21834	6.86793	10.0489	22.8682	21.1943	6.1979	3.64823	5.30131	9.78052	10.154	6.27071	7.72243	5.6335
Aldh3b2	ENSMUSG00000075296	2.09661	0.233224	1.44923	1.98806	0.451855	0.48785	0.037881	1.4558	3.72869	2.13041	3.14575	2.4079	1.31674	1.27821	2.76404	1.75892	2.72019	0.963935	2.56086	2.53716	4.1747	2.53776	2.3424	3.06472
Aldh4a1	ENSMUSG00000028737	6.29917	5.43777	5.93503	4.60691	6.3819	4.91167	6.29751	8.44466	8.60514	5.29071	8.17364	3.30105	7.44774	5.60082	10.2558	7.07461	3.77339	3.87241	5.70101	7.95205	4.31274	6.06155	4.38547	4.26314
Aldh5a1	ENSMUSG00000035936	4.81689	2.93553	2.25565	3.70442	2.73143	2.49717	2.98375	3.55927	5.84635	2.89474	6.17768	3.71315	2.2581	3.4201	4.52189	4.08073	4.02112	3.65186	4.85444	4.62963	2.4459	2.72351	3.36383	5.25077
Aldh6a1	ENSMUSG00000021238	5.63494	11.3735	7.58589	5.49964	7.35215	7.6658	12.2318	2.40761	8.08266	10.6517	8.73588	5.641	7.0851	4.52237	8.39998	9.04041	7.10746	6.46668	7.13055	7.98677	7.11994	7.11507	6.51264	8.68116
Aldh7a1	ENSMUSG00000053644	73.6004	159.495	109.986	90.5695	128.565	129.865	155.271	119.511	82.2511	110.591	98.8211	96.824	122.55	108.6	115.999	95.2433	112.164	114.254	103.373	111.406	94.9142	111.026	90.8	86.3688
Aldh9a1	ENSMUSG00000026687	42.3091	20.0497	33.7667	49.4381	28.0782	27.0118	24.8491	33.8845	60.8213	28.4582	59.0242	43.9262	45.6839	33.8118	46.7446	41.9061	40.5623	37.2411	43.4435	42.2923	50.8221	49.8423	49.5454	50.3436
Aldoa	ENSMUSG00000030695	199.823	242.477	201.825	218.873	250.605	240.63	229.746	292.453	246.219	249.134	199.2	246.122	246.205	214.805	320.137	280.253	239.205	221.423	227.651	260.075	259.28	239.046	254.41	211.547
Aldob	ENSMUSG00000028307	2.57694	0.40473	1.53639	2.5318	0.999848	0.591071	0.376128	2.48337	7.14197	1.71393	4.69731	3.28743	3.81451	0.848129	2.9568	4.86102	2.83471	1.12815	2.98689	1.96273	4.76194	3.85435	4.07421	4.21904
Aldoc	ENSMUSG00000017390	31.3418	11.7822	18.6027	32.4958	14.7548	8.33745	9.73295	27.8793	64.0076	25.577	50.1532	34.5805	35.6809	29.821	40.8243	44.8444	41.0191	18.5292	34.6088	36.3679	44.7446	41.7591	43.837	41.2226
Alg1	ENSMUSG00000039427	46.5978	75.8213	59.3627	53.0863	65.0811	57.6178	54.4142	60.3089	55.7434	51.8896	64.2501	44.028	50.8219	47.4364	52.8576	46.3669	47.452	46.3032	58.2718	47.5081	49.6554	57.1176	54.1731	54.0043
Alg10b	ENSMUSG00000075470	7.97988	6.44338	7.44832	8.30788	8.9979	5.98877	8.02127	5.18405	7.12475	5.85169	7.34918	7.74913	5.65834	9.6871	5.67353	5.80748	5.93403	8.48776	6.36359	8.782	6.4258	7.59675	6.62121	8.85029
Alg11	ENSMUSG00000063362	1.12982	1.66808	1.36209	10.4796	9.81605	9.76972	1.34831	8.7148	1.50131	8.51365	11.1935	11.4637	8.57845	10.8633	9.86811	7.82979	9.05671	10.2282	7.90782	13.0671	9.61492	1.66745	10.407	12.0025
Alg12	ENSMUSG00000035845	7.82083	6.05523	6.22683	7.17625	4.98491	7.54934	7.3043	7.76451	7.07541	5.2086	2.00022	7.07665	6.86895	8.82239	6.92359	2.99129	6.42782	9.13168	5.14051	8.67923	5.5441	6.70494	3.88961	8.30527
Alg13	ENSMUSG00000041718	21.9282	77.7466	49.2059	27.6264	49.8813	63.5896	67.8527	23.8764	22.3325	30.3089	29.1055	30.0642	18.0044	35.0131	30.578	26.2276	26.6261	42.0349	19.6682	26.9137	20.85	22.5021	22.0871	25.7425
Alg14	ENSMUSG00000039887	38.6626	33.2201	37.514	36.0506	41.2557	32.5399	31.9903	41.4504	48.0919	47.7823	42.0956	39.799	49.0443	36.4138	46.15	46.2667	45.2981	46.773	45.724	46.762	56.4232	53.2121	48.5445	49.5789
Alg2	ENSMUSG00000039740	20.2561	18.1275	18.5491	16.0704	17.0676	17.873	13.9043	17.1606	16.1154	12.7519	15.0842	16.0621	18.4468	17.4668	16.7059	17.7651	13.6213	15.2779	16.5361	21.0758	15.9908	14.6705	16.2572	18.1798
Alg3	ENSMUSG00000033809	30.4605	44.3894	49.2271	36.5955	45.6691	49.8342	68.4353	45.8032	25.2543	36.1542	36.0512	24.8622	37.1862	38.0011	31.0973	43.3302	38.7742	39.7947	39.8144	33.8101	25.4	37.5387	37.2014	31.402
Alg5	ENSMUSG00000036632	7.67788	14.0676	12.5856	8.53802	13.7664	14.019	18.0429	10.624	11.9046	10.1817	8.53814	6.83893	6.36791	9.13791	8.67043	9.56706	9.92699	9.48429	8.05388	7.11748	9.43047	7.60795	8.33981	7.97996
Alg6	ENSMUSG00000073792	4.9475	8.75066	5.90013	6.09685	3.20499	8.21517	9.39418	1.61635	2.87477	4.49822	4.74074	3.25459	4.21216	3.53416	4.3749	4.56998	5.78488	3.34066	5.01319	3.70191	5.53116	3.86592	3.26493	4.74212
Alg8	ENSMUSG00000035704	58.5821	72.5018	65.4339	54.054	66.1216	65.273	81.2868	56.0974	59.343	54.3177	57.5613	53.8264	52.0616	49.9351	57.8276	56.5134	56.1134	58.3477	62.2735	50.7527	49.5451	54.6325	51.7505	56.1382
Alg9	ENSMUSG00000032059	34.4545	22.2304	17.8836	22.4749	23.6081	23.2827	24.0628	31.5103	29.9363	23.8222	33.5501	31.0142	21.1164	29.2615	28.8231	22.4905	21.3514	29.9009	34.4658	23.5028	21.3407	21.6526	28.4382	33.5279
Alkal2	ENSMUSG00000054204	4.81121	0.936393	7.05718	3.61442	3.44533	3.13974	1.61299	0.593559	5.37111	4.4088	5.34239	7.14945	4.43007	3.48014	3.84871	4.01123	2.70407	2.45535	6.00749	1.78346	8.86669	5.3058	6.73539	3.27265
Alkbh1	ENSMUSG00000079036	21.6486	22.3009	23.4786	15.9268	20.8791	27.0678	28.7619	23.398	27.8034	13.8365	27.0297	19.7568	13.9635	24.0764	23.8428	25.6172	17.1085	18.6351	23.5739	14.065	17.4383	20.7445	27.7675	18.2499
Alkbh2	ENSMUSG00000044339	21.3515	24.6459	29.7946	21.8712	32.4165	33.0408	36.462	39.9442	24.0341	33.6414	24.122	22.3346	24.3687	23.9914	32.7917	21.7793	27.1141	29.9567	27.4137	30.0218	27.7456	28.5544	23.1619	17.6861
Alkbh3	ENSMUSG00000040174	23.5634	18.4565	16.2833	19.3188	15.1799	14.8784	16.4781	18.4625	37.6978	17.7506	30.1366	27.0967	26.5246	23.2314	25.9061	27.1218	23.1877	19.8341	24.3413	23.6647	30.93	29.8234	32.5098	25.4803
Alkbh4	ENSMUSG00000039754	3.43083	3.45019	2.49902	5.12474	7.49647	7.0602	11.5441	5.38394	4.82185	5.39989	7.37024	3.71234	6.83285	7.28368	6.76138	3.78314	7.51566	5.42493	5.58193	7.03015	5.03316	2.07795	7.03564	3.57163
Alkbh5	ENSMUSG00000042650	35.6241	19.1121	24.3503	29.893	18.3145	16.7247	16.2916	23.9802	25.4966	20.6783	25.9844	44.6913	15.8321	25.8881	16.624	25.5922	25.3465	33.041	23.237	24.6324	25.0727	25.007	20.2722	45.5715
Alkbh6	ENSMUSG00000042831	29.4891	54.4834	37.087	22.5033	41.5157	58.5367	69.7454	44.5589	30.0577	53.4185	36.1195	31.9998	48.7215	45.3011	43.702	46.9343	51.4627	46.9263	36.4922	39.7634	35.7749	42.7422	38.306	32.5263
Alkbh7	ENSMUSG00000002661	78.6838	60.8434	78.0303	65.8636	65.0352	54.0133	60.7815	100.021	102.756	111.026	91.6179	87.3685	120.21	94.3341	112.868	123.533	119.633	82.6376	121.472	105.274	128.6	117.999	108.201	101.608
Alkbh8	ENSMUSG00000025899	2.42773	3.67946	2.54663	3.49079	4.95189	4.34507	7.08858	1.19207	4.09485	2.84829	4.43022	1.9763	1.09541	2.91559	3.2059	2.52209	2.97794	2.33138	2.76064	3.54578	2.17227	2.70893	3.91579	3.5177
Alms1	ENSMUSG00000063810	26.4978	25.3885	26.5028	24.0993	25.4592	24.1251	26.0749	18.7706	19.5636	17.7793	25.4676	23.3275	17.8332	24.2827	18.6153	19.4218	19.4476	20.9224	19.7647	19.6037	19.9852	20.4457	22.1101	27.5204
Alms1-ps1	ENSMUSG00000090256	4.56057	2.3674	3.18675	4.52081	3.27162	2.34432	2.70386	4.06566	3.97158	3.12807	3.29155	3.40093	3.12604	3.00591	3.07172	3.7342	2.10884	3.32149	3.14799	2.66825	4.02846	4.70744	2.99443	4.29414
Alms1-ps2	ENSMUSG00000090098	5.03102	3.23358	4.2709	3.05588	3.2546	2.68646	3.82185	3.2243	4.57132	3.87269	5.1199	3.6568	3.23599	3.52171	2.87804	3.83092	3.33468	3.53316	3.88593	3.49997	5.27175	4.01441	4.05304	3.93782
Alox12	ENSMUSG00000000320	4.52187	0.353018	2.65459	4.80796	1.94628	1.00507	0.33541	4.98552	10.8083	2.38984	6.88425	3.9452	4.44791	2.91276	4.74139	3.75781	4.0139	1.69011	4.16689	3.99059	6.6654	4.64636	5.68126	6.0141
Alox12b	ENSMUSG00000032807	4.60044	0.36591	2.62375	4.30196	1.34108	0.430338	0.307635	2.04388	10.829	3.35172	8.90567	5.77089	3.51622	1.89974	2.97195	3.42693	3.66595	1.15933	5.26527	3.92256	5.76565	4.30177	6.54392	5.74577
Alox12e	ENSMUSG00000018907	2.01017	0.510204	1.41728	1.52695	1.99701	0.706197	0.842517	1.23299	3.10461	1.09818	3.03532	2.33358	2.48142	1.50362	1.76854	2.00137	2.06766	0.929948	1.80385	3.33982	1.70578	3.67016	2.20456	2.36932
Alox15	ENSMUSG00000018924	2.74146	0.763972	1.0401	1.41301	1.46225	0.953007	1.40544	0.952327	3.75161	1.20262	4.09807	1.57143	0.930639	0.802174	1.46086	1.57508	2.0269	1.92155	1.26605	1.11141	2.46261	2.47679	2.51757	1.64982
Alox5	ENSMUSG00000025701	3.40125	0.718345	2.22176	2.04148	0.527931	0.318686	0.656302	2.14056	5.19052	1.54402	3.661	2.94128	4.20987	1.12955	4.53181	4.71145	2.45432	1.42567	2.33712	1.5922	6.00196	3.59042	2.62378	3.28553
Alox5ap	ENSMUSG00000060063	1.76979	0.547511	1.95374	2.15059	0.639585	0.352394	0.786781	1.00822	3.29712	0.613274	2.94802	1.68868	1.10119	1.12028	2.63624	2.1417	1.74546	1.0359	2.64628	1.77127	3.70924	1.49038	3.69805	2.17631
Aloxe3	ENSMUSG00000020892	2.80697	0.223768	1.1613	1.87191	0.829072	1.13998	0.387371	1.56645	3.7683	1.62174	3.26316	2.36513	2.04602	1.25174	2.0042	2.09906	1.16475	1.16182	1.8258	1.09249	2.91485	1.52965	2.91376	2.89259
Alpk1	ENSMUSG00000028028	1.07538	0.795375	0.834361	0.892594	0.35004	0.320428	0.208161	0.468063	3.42245	1.14914	2.12456	0.749627	1.92407	0.988756	1.13178	1.19864	0.4015	0.575963	0.959233	0.736834	1.23593	0.96156	1.0209	2.20731
Alpk2	ENSMUSG00000032845	4.90563	0.658167	1.50992	2.30851	0.629746	0.405715	0.678384	0.420831	3.3915	2.39093	4.11405	1.02953	1.93515	1.01366	2.12089	3.4723	2.39554	1.17511	4.84404	1.87482	6.16524	2.72763	4.36251	6.03383
Alpl	ENSMUSG00000028766	28.7536	44.4812	32.1511	23.3682	46.3217	42.0031	53.6372	44.8879	38.7979	30.1205	46.5596	31.8323	37.1995	33.3594	41.931	32.4883	29.7055	48.5803	30.0315	39.9239	38.2103	36.2789	34.7198	34.5112
Als2	ENSMUSG00000026024	87.7679	54.2788	61.5062	95.4146	87.0911	55.4337	56.2869	124.678	104.153	58.5108	124.221	94.5196	114.759	105.277	89.6147	83.0261	73.6907	94.2492	81.2322	135.078	90.0001	98.0974	107.488	133.176
Als2cl	ENSMUSG00000044037	4.07196	1.60444	3.26916	4.56257	2.84355	1.0889	0.83118	3.25234	4.8108	1.29721	5.31929	4.49121	5.7201	2.95513	4.08564	4.17402	3.43454	3.81038	3.03905	4.87202	5.6632	4.78329	5.49437	7.586
Alx1	ENSMUSG00000036602	8.35551	0.646396	2.14705	5.33174	2.54956	1.38963	1.04052	3.8336	11.7711	3.34149	10.6099	6.95921	5.45806	5.48941	6.1592	5.71527	6.57136	4.73308	5.42896	6.486	11.2277	9.30462	9.50615	10.9117
Alx3	ENSMUSG00000014603	4.3385	0.721709	1.42817	4.72414	0.888543	0.641963	0.471218	1.36858	6.12699	1.04296	6.84291	2.0886	1.20155	1.20884	2.40988	3.749	1.81578	1.07655	2.19435	2.07538	3.00808	1.68569	3.34213	3.78233
Alyref	ENSMUSG00000025134	19.5718	21.8698	24.583	14.5234	14.4728	17.1174	18.8751	18.9255	11.7761	19.43	11.0238	20.6001	10.1792	17.8142	11.2194	16.0618	15.7473	27.7939	12.9776	15.6148	17.2456	13.2132	14.3275	16.8149
Alyref2	ENSMUSG00000060244	2.48224	3.49955	3.24436	1.40084	2.07575	2.53087	3.62796	3.73128	3.51226	3.21406	2.92647	2.58083	2.92119	3.47341	3.89225	2.94358	2.80688	2.52473	3.38745	2.54542	3.63493	3.78522	2.54733	3.27434
Amacr	ENSMUSG00000022244	7.38585	8.48508	10.413	8.23434	7.72301	9.16982	8.34838	7.16462	9.60055	8.15323	8.80096	9.75824	12.9979	6.832	11.7083	9.74311	9.97581	8.0095	9.97396	8.77478	9.34409	11.3888	10.1434	9.74195
Ambra1	ENSMUSG00000040506	42.4319	29.6455	29.4833	39.4089	41.4513	28.521	27.6147	49.2878	47.0442	27.4272	53.3536	40.6657	43.6317	40.2226	41.4238	41.6195	34.9331	41.2008	40.2555	59.1899	37.0233	38.3999	44.7978	61.6243
Amd1	ENSMUSG00000075232	17.7459	28.7491	20.8368	17.4305	25.2101	26.7472	30.095	13.7877	14.5015	17.3662	13.4776	12.0036	19.4362	22.3362	19.3681	15.7459	15.5448	14.8596	12.5355	17.029	14.8323	14.0193	14.9247	16.0958
Amd2	ENSMUSG00000063953	5.35837	9.62808	6.30617	5.60671	6.63785	8.15485	10.1768	5.19964	4.46272	5.69266	4.69547	4.26282	6.08768	6.59859	5.21936	4.54885	4.83958	5.62803	4.22419	4.85805	4.17719	4.85415	7.06966	7.26356
Amdhd2	ENSMUSG00000036820	73.955	59.0456	69.303	80.5043	78.647	65.3133	64.1652	74.7293	74.6252	55.3722	81.9328	57.0233	71.9558	63.4398	77.2079	71.4905	75.5064	61.512	69.3476	59.6346	74.636	83.7255	79.6483	74.5791
Amd-ps3	ENSMUSG00000060096	3.46061	5.16648	3.65806	2.98279	3.97269	4.2582	5.37468	2.84514	1.59723	2.56601	3.04553	2.22738	3.20319	3.47497	3.19344	1.96778	2.68971	3.92675	1.95261	2.96478	2.0518	2.52203	2.77796	4.94591
Amd-ps4	ENSMUSG00000019836	1.72695	1.44977	1.36755	1.2374	1.21701	1.1207	1.75589	1.92108	0.724056	0.386981	1.24522	0.719616	1.26805	0.871274	1.04961	0.539749	0.705508	1.38676	0.668862	0.969886	0.594497	0.725383	1.15338	1.65847
Amer1	ENSMUSG00000050332	1.28407	1.13748	1.2069	0.905882	1.26003	1.48994	2.0708	1.50304	1.19016	1.00698	0.916602	1.13258	1.21181	1.40072	0.973012	1.71315	1.56107	1.3342	1.22698	1.29768	1.4523	1.35447	1.18674	1.3967
Amfr	ENSMUSG00000031751	8.54944	4.78698	6.53282	8.4502	4.72757	4.06548	4.93514	5.81215	11.8026	4.67723	11.2741	11.5753	4.07848	8.50979	5.95134	7.04204	9.0735	6.4834	8.27049	8.73515	7.33404	5.79816	8.9223	12.7155
Amh	ENSMUSG00000035262	6.34263	1.31591	10.4589	7.20234	4.20969	3.98694	4.5019	2.40035	0.71299	0.155245	2.06672	5.70935	0.467439	3.1422	0.126738	0.597778	0.50191	5.39342	0.298654	2.46052	0.574555	0.721034	2.70087	1.8944
Amhr2	ENSMUSG00000023047	6.30191	2.82383	7.64369	6.42606	5.47281	3.65883	5.27715	2.63847	7.09549	3.96736	6.84582	3.68412	2.7776	3.95724	5.28562	5.93366	1.98471	3.23059	2.49891	5.00915	3.19919	4.1711	7.67285	2.73255
Amigo2	ENSMUSG00000048218	1.93294	1.24323	2.27948	2.29225	1.37794	1.13772	1.41752	1.6343	1.87839	1.54962	2.18493	2.30806	0.896712	1.78953	1.44637	1.25594	2.27015	1.59336	1.46313	1.58596	1.06665	1.54097	0.844048	2.08478
Ammecr1	ENSMUSG00000042225	1.97433	3.34983	3.51774	2.63194	2.05372	2.66015	2.12832	2.75119	1.16929	1.45631	1.9238	3.31173	1.6262	1.85989	1.8313	1.42362	1.73918	1.68633	1.84449	2.11167	1.53841	1.74237	1.67095	1.88751
Ammecr1l	ENSMUSG00000041915	31.6953	32.8636	28.1921	33.422	36.8146	33.2955	33.8538	34.7696	26.8704	22.1772	30.3816	30.7469	33.1944	33.9963	31.2595	29.7213	32.407	33.3055	27.0909	37.3797	26.4166	30.5786	28.4652	32.8
Amn	ENSMUSG00000021278	5.933	0.875054	2.21299	4.2632	1.98784	1.05109	0.516426	6.90127	9.22802	2.73144	6.64745	5.39721	4.17659	1.95048	2.89239	4.70936	2.30475	1.18981	4.39628	4.10615	7.44305	4.75893	6.20016	3.14041
Amn1	ENSMUSG00000068250	21.5392	31.9	26.1993	21.1911	29.8474	32.2114	33.2067	23.1976	26.9905	37.6258	28.9982	26.5981	26.0639	26.0946	29.749	23.149	33.3649	40.4047	33.3687	20.347	29.3638	34.6601	27.6521	27.8889
Amot	ENSMUSG00000041688	1.85145	20.3745	9.25558	2.5822	11.5776	16.6724	22.9515	3.77673	1.9105	5.72177	2.83885	2.04362	2.6004	4.78877	4.30197	3.11253	3.36698	7.22497	3.47584	3.81199	2.5156	3.18327	1.99613	2.85479
Amotl1	ENSMUSG00000013076	5.37733	2.50419	2.81041	4.29164	2.60781	2.8088	2.37922	4.95114	6.20762	2.38524	5.92065	4.6725	3.79685	2.86232	6.14469	4.31677	3.13122	3.72691	4.44829	4.3243	4.60363	5.15505	5.49887	3.74552
Amotl2	ENSMUSG00000032531	6.98319	5.20424	5.8346	3.5534	4.20153	4.78769	5.66243	6.04338	6.065	7.11389	5.37173	5.19074	7.89438	7.329	7.97781	9.94334	4.51155	6.33328	4.97739	10.4625	4.1548	4.30764	7.65647	7.11496
Ampd1	ENSMUSG00000070385	1.52156	0.671092	0.966024	0.750403	0.782514	0.924206	0.973013	1.02606	1.68398	0.846162	2.26426	1.32849	1.47469	0.773914	1.16447	1.59952	0.55036	0.903973	1.6963	1.67763	2.19473	1.00578	1.56427	1.6001
Ampd2	ENSMUSG00000027889	50.9599	14.5659	26.2809	47.3683	32.8078	20.5014	21.0416	49.8234	71.145	25.1909	67.8432	38.5898	56.5137	34.0316	42.033	38.4051	35.4574	43.2379	37.6887	52.7976	43.7842	44.4536	54.8082	66.374
Ampd3	ENSMUSG00000005686	3.3483	0.372205	1.60116	0.758608	0.918396	0.417218	0.220757	1.41286	3.44902	1.57553	2.20437	1.98904	1.80192	1.21303	1.82712	1.71568	0.908657	0.726612	1.57751	1.0682	3.08893	1.72636	1.54574	2.40174
Amph	ENSMUSG00000021314	15.1134	10.2009	13.1	18.8325	15.0993	12.8283	11.3504	16.2936	19.4356	12.1823	18.9496	17.4145	15.8049	13.4311	15.4417	17.9678	14.0843	15.2909	18.8845	13.8811	17.4865	16.3359	15.2871	17.5236
Amt	ENSMUSG00000032607	1.35393	1.38808	1.36715	1.44931	1.93527	2.55585	1.68745	2.44401	2.15899	1.36222	1.38504	1.65559	1.82514	0.776035	0.794787	1.68003	1.04236	1.22882	1.31801	1.57897	1.2772	1.35835	2.40077	1.77715
Amz1	ENSMUSG00000050022	1.5882	1.17384	0.339707	0.845763	0.745003	0.834991	0.466566	1.04988	2.5663	0.835745	3.66175	2.27313	1.67147	1.04859	1.49577	0.721981	1.0722	1.43033	1.2265	1.19121	1.9344	2.01317	1.97079	1.96964
Amz2	ENSMUSG00000020610	57.5971	82.9596	71.356	75.5251	84.5612	75.1338	74.7885	65.6404	65.9671	81.1139	84.4343	74.8277	80.6444	72.3779	71.1854	75.0087	67.3985	68.4249	82.9572	63.9394	79.0053	79.5911	87.3257	77.436
Anapc1	ENSMUSG00000014355	106.438	121.231	98.8125	119.612	142.405	116.325	129.884	130.07	125.048	74.6232	135.702	115.552	127.071	128.483	94.7219	104.668	80.9617	135.607	118.047	153.528	105.686	121.08	120.4	169.759
Anapc10	ENSMUSG00000036977	30.8595	37.7238	29.8795	29.9012	38.0366	38.9499	40.7021	25.5943	30.2506	46.9961	30.3452	29.6975	38.5507	36.7858	35.6757	35.7702	41.1742	31.0404	35.4019	30.9586	34.1449	32.1036	35.7582	30.4845
Anapc11	ENSMUSG00000025135	147.775	244.564	191.441	157.757	221.43	257.855	253.594	235.591	115.462	180.86	125.18	157.741	182.126	187.569	151.674	152.295	177	198.649	160.026	165.981	148.26	144.011	138.932	137.369
Anapc13	ENSMUSG00000035048	141.805	187.834	168.705	134.805	165.858	173.875	191.324	235.796	233.8	264.765	223.351	201.54	285.737	204.44	236.081	226.807	235.497	209.19	249.311	211.303	286.791	251.474	243.704	178.786
Anapc15	ENSMUSG00000030649	67.0677	73.9538	75.3977	66.5941	84.1957	79.5514	84.6971	116.995	119.911	116.198	126.498	103.727	120.137	90.7645	105.342	109.858	100.133	114.701	125.618	103.678	114.783	127.511	131.386	115.432
Anapc15-ps	ENSMUSG00000074780	12.7742	11.4402	14.7114	7.0828	12.3948	14.574	13.3816	16.264	17.1766	21.8479	22.4368	16.2235	15.838	14.056	15.5986	19.5314	20.4913	17.1549	20.4352	17.4159	19.4327	23.9859	21.505	18.7776
Anapc16	ENSMUSG00000020107	47.7084	45.7493	49.6895	49.0145	51.9511	50.2839	54.0167	44.1983	51.5378	51.132	45.697	40.1888	54.8603	42.7628	54.5104	55.6943	55.4594	42.4269	46.2134	46.1206	53.1922	44.1174	40.2531	39.9358
Anapc2	ENSMUSG00000026965	158.989	126.362	122.626	168.408	166.401	128.848	128.771	224.114	236.719	118.28	249.784	175.944	238.474	196.395	192.315	180.732	184.911	169.47	199.062	238.642	209.989	216.773	218.227	236.141
Anapc4	ENSMUSG00000029176	228.029	232.222	181.732	253.888	191.571	248.79	172.223	263.792	208.083	224.362	206.554	215.248	290.206	220.919	222.595	230.239	217.629	233.527	233.232	241.192	221.614	179.475	221.711	197.124
Anapc5	ENSMUSG00000029472	110.531	115.114	94.1247	91.7388	132.175	126.904	120.187	164.006	169.591	86.4561	155.85	101.455	150.374	117.516	118.729	101.149	107.562	127.548	154.67	132.481	158.972	146.543	125.278	177.681
Anapc7	ENSMUSG00000029466	33.1739	43.6963	43.2401	47.0707	45.7264	44.9186	41.8115	66.895	43.984	39.4111	49.3775	41.3957	52.573	49.8579	47.4933	54.6321	50.7898	46.6414	54.9612	50.0757	47.667	63.585	49.394	44.7946
Angel1	ENSMUSG00000021257	29.7951	18.5221	22.7149	30.0084	29.9967	24.9255	21.5584	35.5408	31.9477	18.2822	36.0036	24.2856	35.3709	25.9722	29.7214	27.7526	20.6436	29.5312	24.9547	35.1104	25.0698	28.0354	31.3469	36.2446
Angel2	ENSMUSG00000026634	64.27	45.5071	58.5429	63.2094	56.2572	57.1041	47.8731	61.8033	69.4216	59.7567	71.8503	69.7382	68.7362	62.5174	65.6868	67.423	62.1271	63.1066	63.7183	65.1384	70.6828	72.973	66.1091	65.5884
Angptl1	ENSMUSG00000033544	0.857591	2.78104	1.04834	0.984151	0.546221	1.57087	1.94644	1.39831	2.00071	2.39931	1.31386	1.30479	1.55032	1.54731	2.72907	2.19451	0.986135	1.23479	0.960035	0.934321	1.03699	0.754952	0.972439	0.80525
Angptl2	ENSMUSG00000004105	2.14784	1.40527	1.65948	0.678578	1.3636	1.67675	0.579604	0.141421	1.46919	0.470916	1.91157	1.36727	0.533168	1.44425	0.232234	1.96521	0.878878	0.82628	0.751074	1.29561	0.819616	0.99445	2.2596	0.818975
Angptl3	ENSMUSG00000028553	1.42087	1.58986	1.43093	1.68364	1.66251	2.66391	1.60036	2.48554	0.948545	1.87716	1.04159	1.78039	1.15415	1.27775	1.01675	1.01393	1.31542	1.80137	1.52059	0.204368	1.28105	1.64761	1.72393	1.94022
Angptl4	ENSMUSG00000002289	6.65397	2.67301	6.2302	6.80587	7.01478	6.77027	7.07612	5.6568	9.43284	4.49158	6.41246	1.93574	5.46282	8.07333	8.90728	3.29287	5.30554	4.71549	5.81837	6.03913	3.46173	2.48489	7.58622	7.00383
Angptl6	ENSMUSG00000038742	12.3357	14.0263	16.1982	14.0611	17.2347	17.986	14.3689	14.8742	12.4665	16.7249	13.0643	10.9876	16.3752	11.2256	13.7248	13.6189	13.1301	12.6839	16.195	11.2855	13.836	14.8929	10.212	10.6672
Ank	ENSMUSG00000022265	2.82162	1.4478	3.6102	2.65651	1.83836	2.11111	1.18607	1.66038	4.49502	1.96428	4.10031	5.47823	2.6381	1.67703	2.46057	2.18861	2.50158	3.30534	2.13851	2.29549	2.91203	2.98599	2.54026	3.00096
Ank2	ENSMUSG00000032826	9.20543	1.02183	4.1476	6.15644	3.38483	2.86859	2.49886	7.20636	15.0753	4.46688	17.9253	11.9085	8.19786	4.55354	5.53601	6.82992	5.48866	6.62187	9.34946	8.35053	13.7111	8.65739	14.0195	11.2208
Ank3	ENSMUSG00000069601	7.75937	7.50206	7.5346	9.77226	5.73376	7.1497	5.21461	7.24881	10.4766	8.77534	12.8119	12.6973	12.028	8.94259	9.14232	8.8236	7.3498	8.46386	7.52699	10.0889	12.0604	9.25278	10.2808	16.5774
Ankef1	ENSMUSG00000074771	5.55635	4.29643	3.72085	6.48466	5.45693	4.80237	4.00878	6.07875	7.74797	8.63919	8.16967	8.33353	7.76302	7.25516	6.20647	4.84029	5.82328	6.30441	7.13412	7.89321	7.91237	6.77071	8.02656	7.53474
Ankfn1	ENSMUSG00000047773	1.20626	0.221656	0.354951	1.24679	0.594048	1.05067	0.198574	0.030372	1.88813	0.167613	1.92451	1.70068	2.00906	0.745927	0.91051	0.494955	0.575092	0.477356	1.97051	2.06506	1.72957	0.915606	1.42191	1.53633
Ankfy1	ENSMUSG00000020790	10.7984	14.8462	13.0712	10.6098	16.5275	16.0811	13.4953	17.9399	13.8816	10.7733	16.3919	14.9063	18.0844	17.0297	16.1663	15.8943	10.5122	19.1047	13.629	20.6548	16.0055	12.5275	14.8997	23.0852
Ankhd1	ENSMUSG00000024483	84.9692	46.1684	51.8921	70.3132	64.6454	45.9033	48.5863	56.939	69.8069	52.9121	77.0219	68.0887	41.93	71.8705	56.0312	56.1911	46.7725	55.0199	58.8934	74.7892	62.453	53.6063	52.6063	86.8104
Ankib1	ENSMUSG00000040351	13.2172	15.0873	13.6851	13.0854	10.8234	10.5774	12.0126	9.51042	14.9914	14.6568	17.6367	20.4807	10.3684	20.077	10.9418	13.5059	16.3787	16.3257	13.9352	17.9675	12.5477	12.5476	12.4426	25.6338
Ankk1	ENSMUSG00000032257	1.33287	0	0.641303	0.875747	0.281064	0.165763	0.43066	0.514543	3.71037	0.903329	1.30636	1.45783	1.11698	0.54383	1.06266	0.492913	0.34583	0.283962	1.14076	0.617538	1.72274	2.11179	2.08228	2.01437
Ankle1	ENSMUSG00000046295	1.69852	2.58518	1.33367	0.749301	1.60511	2.17977	3.27009	1.82123	0.419937	0.477096	0.419224	0.812203	0.687158	0.717692	1.19514	1.42209	0.450625	1.36555	0.521497	0.442031	0.38734	0.366336	1.51678	0.597429
Ankle2	ENSMUSG00000029501	65.7707	52.7747	58.9466	62.1292	73.4611	57.9836	56.2073	70.791	71.1416	51.954	87.0257	65.931	54.5839	77.6734	67.3487	60.3057	72.7127	71.096	66.2998	85.6672	68.8068	67.8657	70.4737	88.2131
Ankmy1	ENSMUSG00000034212	8.94226	0.633615	5.14953	7.63969	2.9777	1.32791	0.953705	6.77734	14.4917	2.56935	10.1898	6.16507	5.82657	5.66163	6.86631	6.89069	5.37576	2.31962	5.46183	5.48947	5.97989	6.91602	8.77914	6.43262
Ankmy2	ENSMUSG00000036188	16.0776	10.0935	12.2524	11.8032	12.0386	12.5191	9.59061	11.6958	14.9042	8.90233	12.7291	11.9601	13.5647	12.9459	11.4117	13.0926	10.7156	11.9866	12.8826	13.6146	13.1974	11.522	12.7807	12.3882
Ankra2	ENSMUSG00000021661	13.0489	11.8337	9.83513	8.81781	12.008	11.0114	12.2636	10.4497	8.8096	11.0938	11.2608	7.71461	11.9135	9.6913	11.9265	11.4327	10.6468	9.47707	11.2853	11.0394	10.7267	10.2991	10.7461	9.56172
Ankrd1	ENSMUSG00000024803	1.60205	0.135174	0.980936	1.0261	0.856638	0.107546	0.374128	1.0097	2.7537	0.525255	2.05238	1.98056	1.38008	1.17885	1.15267	1.65962	1.14923	0.473464	1.95688	1.4302	2.52623	1.41383	2.18907	2.09904
Ankrd10	ENSMUSG00000031508	40.3589	43.5948	46.0144	42.8325	46.1564	45.1684	48.3966	46.3015	45.8252	38.6452	45.8857	33.3991	35.3241	39.2713	36.0794	44.2905	37.9575	45.1988	40.8659	35.0628	39.9738	50.2443	36.5658	49.2056
Ankrd11	ENSMUSG00000035569	30.0463	37.5571	32.5107	31.4778	29.7141	39.0774	46.402	34.9253	26.0428	32.9547	38.0376	35.9138	23.9454	31.3487	27.4868	32.7427	28.5099	29.7801	24.4943	20.1749	26.1162	28.4603	32.6633	32.8497
Ankrd12	ENSMUSG00000034647	28.1095	22.0562	45.0793	26.5473	38.9953	22.8839	42.4926	26.6202	24.3925	27.7357	33.3123	50.7731	28.1963	25.0398	44.3854	26.9784	25.7271	28.7164	53.2703	34.0766	31.0592	37.2354	32.0932	33.8588
Ankrd13a	ENSMUSG00000041870	8.41079	6.68343	7.82697	7.40578	6.56242	5.37748	7.88807	4.82053	9.10622	6.03406	8.86832	7.63166	4.89554	6.06456	6.11743	9.0278	6.15397	6.04809	6.76024	6.15399	8.9575	6.86697	5.68135	8.68651
Ankrd13b	ENSMUSG00000037907	2.80556	0.538175	1.66802	2.27738	0.789228	0.374923	0.648067	3.00064	2.40536	1.66011	2.74011	2.10038	1.41122	1.19911	0.82798	1.10582	0.65336	1.25175	1.46953	0.817596	1.28258	1.8957	1.22701	2.04898
Ankrd13c	ENSMUSG00000039988	7.37163	14.5864	16.2213	12.0564	9.96994	11.7562	12.1296	10.0324	9.68621	10.0228	9.29432	10.7694	5.52019	14.2173	6.71026	9.90054	12.7042	12.7666	6.46479	13.011	7.28475	5.56705	8.76686	16.2719
Ankrd13d	ENSMUSG00000005986	12.8544	4.4045	9.15381	12.0793	9.02024	6.7378	5.41382	10.4922	14.9814	5.14148	12.1809	9.6693	12.0583	6.35778	8.47547	7.21287	8.80362	6.02139	8.78051	8.03438	9.80011	11.7518	13.7805	13.9429
Ankrd16	ENSMUSG00000047909	10.1921	13.2775	9.98167	10.0031	7.71794	11.0846	8.99967	8.18588	7.81996	8.78996	8.79397	8.33355	8.74418	15.8656	10.047	8.56427	12.0269	12.6069	12.8717	7.7752	11.9334	12.0089	12.006	16.4408
Ankrd17	ENSMUSG00000055204	65.988	76.4539	81.0238	84.8399	81.6333	75.7888	90.4901	68.1779	74.7494	72.9441	85.7834	80.8696	52.1473	83.1698	57.0226	74.3983	66.6998	75.1698	57.3215	58.9976	82.539	61.1393	67.9798	83.9869
Ankrd2	ENSMUSG00000025172	4.48404	0.217368	2.28487	2.82905	1.00521	0.7206	0.582689	1.88715	5.93164	0.848021	6.10936	5.1904	4.10309	1.28081	2.86757	3.4175	3.1275	2.29856	6.51522	2.6074	6.46052	5.4714	8.44196	5.11053
Ankrd22	ENSMUSG00000024774	1.26047	1.01398	1.48145	1.28011	1.20843	1.0603	1.03554	1.60451	2.0306	1.31804	1.57419	1.85681	1.88636	1.44396	2.2697	1.34877	1.58007	2.30649	2.27213	1.05101	2.0325	1.25071	2.68947	2.32955
Ankrd23	ENSMUSG00000067653	0.811321	2.02627	2.27897	0.987579	1.99087	2.785	2.77018	0.896097	1.09351	0.734612	1.65871	1.37039	1.27462	0.771058	1.89559	0.796905	1.35254	1.47305	1.05003	1.27909	1.59869	0.720436	0.526381	1.21603
Ankrd24	ENSMUSG00000054708	11.3946	8.02189	7.63975	5.20421	9.50017	9.65807	11.7382	5.01757	9.15848	10.3455	5.94593	8.12049	8.88781	6.71438	8.49088	6.75625	4.70533	8.82835	7.92559	9.03558	6.72271	6.85217	9.74791	6.78023
Ankrd26	ENSMUSG00000007827	29.6104	18.9238	21.8698	26.1827	19.2785	20.8523	17.6304	19.7729	23.7776	21.0242	32.9518	26.4013	19.6539	19.1643	21.3942	25.8319	19.5431	22.7893	22.2067	16.5442	26.7231	24.2994	22.8524	26.8382
Ankrd27	ENSMUSG00000034867	19.0244	19.3887	19.3713	21.3885	23.0452	22.0098	20.8065	23.7731	27.2488	22.3693	26.3348	18.7962	26.7689	21.5523	24.1721	25.6168	21.9837	26.5862	23.6396	23.1242	24.2263	24.6615	25.2086	27.8809
Ankrd28	ENSMUSG00000014496	9.18485	10.5446	11.9692	12.409	11.8231	8.80807	9.48859	8.76077	10.4388	9.50527	10.6654	10.054	7.864	9.49042	6.66275	6.59438	8.90114	10.4836	6.66521	8.69868	8.14253	9.66654	7.87492	11.4002
Ankrd29	ENSMUSG00000057766	28.4026	3.35461	14.1616	24.6894	9.37296	7.50452	2.41168	18.0156	43.0334	21.4498	46.4309	33.7064	19.1833	18.9155	22.0564	33.3575	23.0337	18.9413	34.172	27.1951	34.8949	32.7549	38.2284	38.1941
Ankrd31	ENSMUSG00000109561	12.7086	13.4277	16.5416	15.0024	18.0432	14.3774	14.2297	14.6239	9.77857	11.2805	10.5891	11.5919	11.1727	14.9456	11.78	9.30859	11.101	15.2252	12.017	9.77949	10.1688	9.85951	8.7238	10.3606
Ankrd33b	ENSMUSG00000022237	1.90097	0.178451	0.64326	1.63727	0.524588	0.209515	0.109371	0.718377	1.15187	0.845316	2.94646	1.03755	1.74693	1.45259	1.09671	1.87388	1.68952	0.495563	1.64291	1.61958	1.1729	1.09656	0.654053	2.45231
Ankrd34a	ENSMUSG00000049097	1.56663	3.37325	3.09783	1.23876	2.87632	3.51181	4.00286	2.40837	2.14613	2.63382	1.05296	2.21152	0.958183	3.04118	2.77853	3.2355	1.42059	2.19405	1.77135	1.54041	1.14967	1.79826	1.82848	1.58224
Ankrd36	ENSMUSG00000020481	6.22766	2.54882	3.40185	6.42438	3.25453	3.65722	2.97067	6.21542	10.0847	4.24997	6.43088	2.21993	7.69235	5.03898	7.64516	7.62778	5.89898	5.06203	7.66889	4.70913	7.31766	7.8341	9.14941	7.99166
Ankrd37	ENSMUSG00000050914	24.0995	18.948	15.7278	31.0992	20.621	14.9846	13.6889	17.3504	39.411	28.5664	39.8473	27.9641	27.0295	21.4038	21.5761	26.364	35.8117	16.7934	31.2034	23.5919	41.4995	37.4104	28.237	30.0218
Ankrd39	ENSMUSG00000079610	4.79469	9.21923	6.60006	5.39088	7.25377	7.36042	6.29745	4.94973	5.28108	5.55183	5.58386	5.49723	6.65594	5.65385	5.56302	4.91503	5.9293	4.81102	5.60369	4.75148	4.32019	5.00226	5.21118	4.05932
Ankrd40	ENSMUSG00000020864	5.95316	7.18407	8.60378	8.13625	6.0624	9.30441	10.4402	7.08774	7.59752	7.16567	6.70164	7.03959	6.30934	6.76812	8.07823	7.76607	8.63354	5.87273	8.25857	7.07554	9.25889	6.12968	6.071	9.9926
Ankrd42	ENSMUSG00000041343	2.04638	3.04598	5.07163	3.05001	5.59366	6.23391	4.72698	3.89937	4.32155	4.78354	3.47088	2.91392	4.48694	3.98814	2.9817	3.6879	4.15325	3.99216	2.94162	2.64504	1.69004	2.66186	3.63854	3.08724
Ankrd44	ENSMUSG00000052331	11.1883	4.77555	6.71578	10.9395	4.55623	4.856	3.21731	10.5674	12.0163	8.17762	16.5225	13.9341	9.23264	11.5313	9.07763	8.1754	10.7138	7.75559	9.47105	13.3093	11.5002	10.5809	13.5108	17.5068
Ankrd45	ENSMUSG00000044835	15.3126	9.19479	11.1506	15.9177	11.2783	7.81708	6.23711	10.2923	12.4287	11.8587	21.7131	14.7834	13.6216	14.4766	13.406	17.4137	13.961	14.9158	16.9943	14.8655	15.9742	16.599	14.0868	21.5805
Ankrd46	ENSMUSG00000048307	29.3082	39.282	25.4852	27.4974	38.9576	35.036	29.5547	36.2072	43.1557	32.1118	38.0709	36.8745	37.7416	33.213	36.1193	40.5781	30.69	37.9144	41.4835	46.2646	41.4491	41.3136	40.8013	37.1666
Ankrd49	ENSMUSG00000031931	13.7672	41.6948	26.683	15.5248	19.4157	40.9911	48.1723	22.6461	11.5576	16.4638	20.2909	21.3574	26.0161	17.1191	16.3078	26.7557	19.4968	24.9012	25.0214	20.8652	17.5961	18.1681	21.5678	19.5786
Ankrd50	ENSMUSG00000044864	89.4579	30.5639	41.8134	76.1617	41.6213	35.7251	27.0863	54.8579	73.9887	46.5205	74.7571	77.5855	43.7652	58.4415	44.2119	65.517	58.091	67.1461	71.0406	22.4916	65.2084	65.096	65.0662	35.6049
Ankrd52	ENSMUSG00000014498	2.57129	1.87253	1.20449	2.12575	1.83325	1.34393	1.26731	0.53357	0.931729	0.402619	1.59475	1.7574	1.21753	1.49149	0.863725	1.12902	1.39763	1.14232	0.748844	1.18233	0.64179	1.04616	1.47035	1.46532
Ankrd54	ENSMUSG00000033055	12.4774	8.01563	9.23314	11.089	10.3438	10.4067	8.53464	18.0397	23.4316	8.54399	25.5407	12.4692	12.2239	13.5959	13.9578	16.7171	13.4012	9.937	14.1815	16.3268	15.8641	13.4745	15.4746	13.8909
Ankrd55	ENSMUSG00000049985	1.9475	0.776896	1.40698	1.57537	1.17889	0.496635	0.512281	1.13228	2.86047	1.46348	2.51831	1.84585	1.7706	1.86312	1.27422	3.80703	0.770219	0.512966	2.73278	2.01258	2.6882	1.39069	1.40088	1.74664
Ankrd6	ENSMUSG00000040183	5.32925	3.95778	4.69738	6.69518	4.40822	2.63081	4.01211	1.26555	4.83005	4.26614	1.10958	1.33041	3.51507	4.75784	4.53893	4.29064	4.23917	2.23537	3.43555	5.13584	0.939838	1.45753	4.70565	4.53123
Ankrd9	ENSMUSG00000037904	9.66786	6.46664	4.5242	8.68545	4.26766	3.14531	4.86992	10.3334	9.9884	3.87474	9.44154	8.28519	4.2739	6.44848	6.81783	9.6324	6.48677	6.24484	6.5317	5.18379	9.17729	7.48043	8.66775	7.44538
Anks1	ENSMUSG00000024219	14.5909	15.4851	14.712	20.9349	18.41	12.979	13.9174	17.4774	8.94258	9.47501	14.3763	16.6198	9.04231	20.2687	13.0529	16.5275	12.6161	17.1995	13.4905	15.2937	8.14206	11.7145	10.9881	18.1545
Anks1b	ENSMUSG00000058589	5.68856	0.843267	2.61834	2.64212	2.93268	2.20529	0.864301	2.2124	4.5342	2.17351	4.82841	5.20064	3.9806	3.7115	3.78098	3.6256	1.97138	2.07886	2.96924	2.47961	4.78088	4.96433	4.55052	4.52912
Anks3	ENSMUSG00000022515	26.834	16.4047	14.895	24.7362	15.4613	19.9696	16.1008	21.9341	29.7262	18.7457	35.0538	27.0807	22.0429	24.796	25.2585	24.2668	27.1647	19.3431	23.6612	19.3894	24.0127	24.6003	28.0549	30.4249
Anks6	ENSMUSG00000066191	0.706202	0.238421	0.618887	1.88028	1.44442	1.10185	0.163619	1.71975	1.79055	1.0509	1.3338	3.03839	1.41597	1.34748	1.37549	3.25949	2.26112	2.97078	2.28147	1.88196	0.581799	1.93023	0.76374	3.18692
Ankzf1	ENSMUSG00000026199	15.6224	15.3285	12.3486	13.5282	19.7139	15.8789	15.9605	20.266	19.9441	10.2467	16.0154	12.3557	24.7479	19.5736	16.7274	21.1121	17.2884	13.8818	13.5707	17.4102	17.0056	13.8056	15.1071	16.0653
Anln	ENSMUSG00000036777	40.9815	61.05	63.418	62.1602	53.392	44.0199	43.312	44.1082	44.0286	44.5509	62.199	57.8013	55.6882	51.1293	56.0802	49.6325	48.5554	48.2217	51.2675	68.0026	52.6217	57.7105	51.5227	72.3776
Ano1	ENSMUSG00000031075	8.25694	1.68999	4.14046	9.17604	3.389	1.26287	1.60853	4.94786	11.6824	5.35103	13.4385	11.1135	9.18367	7.55628	8.27157	10.237	5.00929	4.90796	8.8962	6.82068	7.56299	11.9669	10.262	10.2727
Ano10	ENSMUSG00000037949	33.8357	10.4643	28.1112	41.4562	21.6926	13.6412	10.315	23.3188	39.2413	21.5871	39.2031	32.4642	38.7552	29.3019	28.6147	28.7654	27.7663	24.2726	31.2974	33.6222	35.4767	33.115	32.5264	37.2604
Ano2	ENSMUSG00000038115	2.85435	0.684931	1.37415	1.2886	1.10362	1.07151	0.884951	1.56132	3.52309	1.14105	3.17269	2.21371	1.97507	1.53409	1.54018	1.22622	1.451	0.913531	1.68642	1.77617	2.59265	1.99481	1.96848	3.75901
Ano4	ENSMUSG00000035189	5.04167	2.40773	4.52726	4.45862	2.57505	2.66281	2.41845	5.48151	6.07708	2.4677	3.86112	3.29394	5.01657	3.9207	2.43586	5.14174	7.0884	4.09873	4.00805	4.59055	3.99911	3.72506	4.67093	4.24747
Ano6	ENSMUSG00000064210	8.94272	13.6657	6.23071	7.5078	7.87068	10.8369	11.0671	14.1921	8.5649	6.89185	15.6033	13.1322	14.2721	9.27192	11.3631	9.34127	11.4723	10.2377	8.14413	11.2015	8.98572	12.4415	11.9885	15.1765
Ano9	ENSMUSG00000054662	6.22048	2.61276	3.01357	6.34558	3.19226	4.54145	1.59682	3.3819	9.02948	3.77518	9.0245	7.52415	6.23193	3.60107	3.84213	8.52337	4.53959	4.48093	5.95285	3.29622	4.65655	6.86482	7.12317	7.7468
Anp32a	ENSMUSG00000032249	2.77215	2.6277	2.67087	1.42955	1.39105	2.62816	2.93729	2.1561	1.36891	1.71419	1.97961	2.20607	1.66745	2.45218	2.27709	2.30267	1.32295	2.47106	1.90847	2.42984	1.79559	1.51193	1.68694	1.46295
Anp32b	ENSMUSG00000028333	76.6481	187.201	115.375	78.3098	104.81	149.541	195.503	83.7032	84.2658	107.049	88.369	78.9176	29.1481	104.587	61.2449	94.6572	102.453	116.392	80.0964	99.6444	35.3303	29.5667	29.6132	84.2141
Anp32b-ps1	ENSMUSG00000081792	3.37826	6.88368	4.31583	3.06367	2.6274	6.33266	7.60548	3.9919	4.99522	3.50974	3.93957	3.55349	1.98491	3.65156	3.13441	3.70298	5.27426	4.22346	3.47035	4.16298	1.12951	1.52218	1.38019	5.65804
Anp32e	ENSMUSG00000015749	105.807	175.131	132.124	116.257	163.477	175.526	139.041	137.934	171.409	155.374	182.108	151.62	253.129	158.454	215.023	182.484	165.143	178.234	181.951	170.873	201.122	172.972	165.545	191.174
Anpep	ENSMUSG00000039062	3.41238	4.31407	3.90647	3.88807	4.10894	5.24796	3.96226	3.88449	1.58783	3.0011	1.63913	3.90876	1.8546	4.54073	2.90169	2.27837	2.95235	6.39871	2.58115	5.09438	1.72258	2.7726	2.10665	4.14448
Antxr1	ENSMUSG00000033420	6.67305	2.52856	4.88533	8.42357	3.41624	2.84293	1.89621	5.02137	8.02286	5.63744	9.41592	9.21847	5.57093	4.58577	5.19669	5.8931	4.71607	5.18372	7.94467	4.42289	8.88456	8.01103	8.39387	7.70389
Antxr2	ENSMUSG00000029338	1.25754	0.436588	1.45383	1.42544	1.32127	0.708315	0.722005	0.833582	2.56156	1.10249	2.27532	1.38633	1.67306	1.61995	1.38289	0.724189	1.2732	1.89754	1.22088	1.82925	1.42857	1.54861	1.76591	2.74817
Anxa1	ENSMUSG00000024659	5.54162	4.6094	3.28431	1.34357	4.49728	6.18815	5.27157	5.62494	4.54757	5.89556	7.26488	2.9739	4.36057	4.55081	6.39939	9.65807	3.99382	3.41787	5.40808	4.03752	5.35528	4.57064	6.44229	5.50194
Anxa11	ENSMUSG00000021866	25.3664	25.3037	22.9895	15.4067	30.1829	14.1648	13.3839	12.1421	4.6802	9.72096	6.63106	12.1669	6.3635	16.4398	5.80126	11.0114	5.92306	15.774	6.32005	19.1222	4.37107	5.73337	8.57643	12.5211
Anxa11os	ENSMUSG00000098609	1.62162	1.88111	1.08593	1.51237	1.71774	1.17893	1.57146	0.909723	0.837971	0.672798	1.46915	1.60813	1.43614	1.19361	0.974216	1.09076	1.16222	1.61686	1.39225	0.941303	1.45688	0.970767	0.9597	0.95047
Anxa2	ENSMUSG00000032231	35.6549	39.3623	26.9083	25.726	30.4922	25.6521	48.5795	22.4826	37.7349	20.1596	39.8798	36.0101	30.9724	28.4623	31.9793	31.3351	20.6448	28.1118	18.2223	22.877	32.3784	31.5372	42.5968	32.8193
Anxa3	ENSMUSG00000029484	16.7667	4.8765	15.1289	15.9751	8.21805	6.03312	4.20097	15.6616	22.354	16.4811	18.1542	15.3388	18.378	14.7421	16.4134	17.3265	15.8399	11.3943	16.6768	17.0273	22.9347	19.9796	22.5433	19.364
Anxa4	ENSMUSG00000029994	4.75936	1.3664	3.94413	3.89865	3.98626	1.81915	2.09694	2.21297	8.3093	3.86881	6.1847	6.1168	5.75623	4.14336	5.92153	4.98211	5.68244	4.13666	4.83645	3.86417	6.61725	6.40104	5.2007	5.75207
Anxa5	ENSMUSG00000027712	19.5946	9.77221	20.8993	17.0716	13.3752	11.094	12.7482	10.3143	26.0135	15.0724	26.0909	19.192	14.3701	15.798	25.061	30.4814	17.2164	14.3446	13.2952	17.5496	21.9535	22.4324	28.3818	16.0461
Anxa6	ENSMUSG00000018340	17.7172	13.8963	15.889	15.355	16.0705	12.6479	13.3282	16.8137	25.0477	20.6763	25.1263	17.9703	21.1679	20.1614	27.1182	25.3958	19.5816	20.3061	18.0318	23.5348	24.465	22.1205	21.4626	24.2581
Anxa7	ENSMUSG00000021814	49.5795	50.1721	47.5405	34.703	50.8253	46.9143	35.4421	45.9014	52.6352	57.2154	67.6095	52.7971	62.2635	58.8686	64.4725	61.104	55.5352	55.8722	53.887	44.5995	70.4596	57.9078	58.6256	63.8485
Anxa9	ENSMUSG00000015702	2.30761	2.29108	2.47207	1.76653	2.07283	1.5125	1.51964	1.80273	5.1448	4.23717	3.96782	2.74314	7.25679	4.30518	8.07377	5.01864	4.42219	3.20438	4.20196	4.33856	3.87337	4.89554	3.71881	3.00476
Aoc2	ENSMUSG00000078651	1.41523	0.434834	1.70173	1.41175	0.754993	0.995893	0.536808	1.02342	2.23883	0.3604	2.60533	2.51002	0.901161	0.935686	2.16576	1.83411	0.853134	1.2634	0.962878	1.48043	1.93349	1.81587	1.41641	2.25079
Aopep	ENSMUSG00000021458	44.9172	87.7382	74.1896	67.3597	53.297	71.9728	105.805	57.7202	63.7468	43.005	54.5979	57.4741	43.4586	59.3243	77.8257	73.646	54.6873	52.6023	65.2762	57.9942	65.3383	84.3981	63.7878	51.7392
Aox2	ENSMUSG00000079554	1.03714	0.149404	0.938363	1.24027	0.5069	0.290159	0.175271	0.578249	2.03144	1.1041	1.49337	2.18509	0.708721	0.698437	1.01623	1.0975	0.727204	0.83411	0.819315	1.08915	1.74467	1.40899	1.71477	1.61244
Aox4	ENSMUSG00000038242	9.6312	3.92854	8.49088	9.40323	8.20513	5.0428	4.77895	11.9801	14.3803	6.57247	15.3512	11.0001	11.2095	9.1593	11.5326	9.6763	7.29291	9.88869	8.1874	12.296	12.3539	10.5415	10.8509	15.782
Ap1ar	ENSMUSG00000074238	106.874	23.6526	67.9321	85.4791	54.0316	46.3123	39.3912	58.1682	88.9129	54.4952	81.2164	102.785	25.5564	79.0569	37.4815	29.4196	73.1506	74.1132	65.5051	70.2044	37.8762	38.6268	41.6256	51.1554
Ap1b1	ENSMUSG00000009090	216.071	84.6768	114.155	192.683	142.385	89.47	73.3903	180.363	245.079	103.481	263.704	183.51	234.837	175.766	179.439	164.67	157.969	128.968	187.656	234.215	175	204.916	240.972	261.544
Ap1g1	ENSMUSG00000031731	27.2508	25.4455	23.0111	36.166	48.8706	23.1879	25.6167	22.4675	25.7934	18.2469	45.631	47.4301	39.7196	29.7927	38.5501	26.0309	33.0607	37.6652	22.518	51.5095	25.8197	24.1884	22.8497	35.9307
Ap1g2	ENSMUSG00000040701	42.3454	3.16929	18.4774	38.8601	14.1186	10.0171	3.6683	22.1039	63.7494	14.2472	59.8491	30.3148	31.579	18.881	30.6742	30.8801	23.7086	20.7948	30.4299	24.7294	35.2405	37.2441	43.781	41.5781
Ap1m1	ENSMUSG00000003033	155.974	115.06	109.582	139.822	165.563	123.245	126.467	285.026	288.464	164.746	266.699	209.308	262.517	216.752	232.762	207.657	216.336	206.157	236.465	245.939	276.49	249.81	253.434	251.189
Ap1m2	ENSMUSG00000003309	28.1429	21.1127	29.1631	37.001	27.4603	14.5189	18.1741	45.4077	44.3514	29.3387	49.1056	34.3957	42.4024	38.4294	43.9236	30.8968	40.348	31.3462	32.8181	43.604	37.8438	39.8369	32.1566	35.8282
Ap1s1	ENSMUSG00000004849	108.845	76.0843	106.677	103.772	100.602	84.7454	81.6592	176.18	193.493	118.178	166.381	125.077	164.713	108.875	145.467	147.801	132.344	102.507	130.047	143.147	152.293	145.888	156.901	137.99
Ap1s2	ENSMUSG00000031367	4.71393	2.66187	4.71633	4.63136	4.9283	3.38019	2.95744	2.74259	3.58327	3.86581	4.55306	3.87633	4.19862	4.07487	2.57173	4.80206	2.70625	2.49866	2.83442	2.66098	3.77265	4.31963	4.40905	4.30023
Ap2a1	ENSMUSG00000060279	130.79	71.6535	69.4675	121.654	104.352	73.7822	64.2797	130.131	118.087	65.0114	131.886	107.806	89.7325	114.222	91.5426	96.6714	87.8317	106.263	97.9245	150.952	72.0164	84.0355	111.356	152.361
Ap2a2	ENSMUSG00000002957	161.327	71.3833	102.148	154.001	110.399	87.1139	74.8003	179.976	204.634	81.0306	229.211	148.836	137.33	122.634	131.25	132.014	122.714	120.983	141.049	166	128.473	143.405	162.794	197.414
Ap2b1	ENSMUSG00000035152	30.3487	41.4881	33.4659	33.4307	41.6167	37.8321	39.3562	36.6505	30.0796	41.1082	32.3586	33.8071	41.3959	45.9027	48.9919	32.0148	39.2004	45.1316	39.3535	47.9903	30.3195	43.4366	28.895	43.641
Ap2m1	ENSMUSG00000022841	91.4172	65.5499	58.1732	64.5583	62.8867	99.9793	73.7814	71.6781	120.278	98.1548	120.037	70.8653	90.3727	119.643	76.7609	81.42	78.8067	72.4332	103.446	123.408	113.235	102.132	83.7941	92.5127
Ap2s1	ENSMUSG00000008036	145.538	189.277	217.317	234.48	207.659	200.752	195.986	288.477	196.535	235.029	218.217	198.024	234.577	186.054	225.65	234.817	231.123	191.077	268.571	167.63	249.668	245.664	238.731	170.715
Ap3b1	ENSMUSG00000021686	65.9498	41.1393	49.7406	53.2309	51.9573	44.6962	41.6589	53.3122	68.541	47.2749	56.8237	57.0892	70.7112	60.6658	52.1005	54.3484	53.9218	59.8769	60.2666	73.0847	61.7406	53.0859	60.5381	65.9581
Ap3b2	ENSMUSG00000062444	2.90332	25.5544	7.83195	5.06108	10.7218	20.2279	26.8318	7.47402	6.43462	7.04976	5.85968	4.03426	6.53755	4.92078	7.62677	6.33734	4.29643	8.14179	4.53166	4.43623	4.16489	4.60407	4.18278	4.49505
Ap3d1	ENSMUSG00000020198	27.6402	20.6396	22.3224	28.6232	23.3154	23.1686	26.9206	32.3585	30.5011	21.5754	34.6369	25.119	27.183	27.3376	23.405	30.1306	22.4706	27.3226	21.8813	26.8831	23.5242	23.962	27.0332	32.038
Ap3m1	ENSMUSG00000021824	44.6442	35.5806	37.5884	36.8089	41.4337	38.3971	46.5066	43.3561	45.9281	34.6214	45.5028	44.3139	51.4438	49.4212	47.019	36.0224	43.3889	62.5436	41.7688	52.1341	43.5855	52.9758	50.8773	46.9721
Ap3m1-ps	ENSMUSG00000094683	5.78673	4.89473	4.54294	5.42577	7.07248	5.06387	6.00918	5.77004	6.48343	5.56439	5.81063	5.46958	7.91585	5.81012	7.41837	5.37901	6.00828	6.20776	7.97245	7.27649	6.14194	6.70372	6.46162	7.09278
Ap3m2	ENSMUSG00000031539	16.2002	18.2246	17.1091	18.2554	20.3698	17.9579	18.3112	17.778	23.0849	15.8095	24.6834	22.2579	17.594	14.7727	23.2282	25.1132	23.7804	20.0919	15.6101	21.6031	18.0763	15.3783	19.6781	23.9797
Ap3s1	ENSMUSG00000024480	157.464	212.002	181.422	153.237	196.467	176.809	188.381	97.8056	127.396	167.888	125.343	123.764	76.0947	151.511	121.937	134.142	160.901	153.192	120.836	147.065	83.6648	85.0274	96.2304	123.558
Ap3s1-ps1	ENSMUSG00000085611	30.5264	36.1484	32.0556	25.2996	35.0206	32.9045	32.5662	17.3849	19.4922	30.4892	21.732	24.6416	11.8168	29.3624	22.4568	24.1971	30.2434	27.6809	24.8911	26.0792	14.005	14.1152	15.1825	23.3215
Ap3s1-ps2	ENSMUSG00000094257	11.3979	16.35	13.9669	10.7824	15.133	10.4155	12.7727	4.92992	9.23725	12.4157	8.80189	9.04468	5.47294	11.0312	9.26729	8.27691	10.5534	11.6222	8.56171	8.39458	5.08477	4.81675	7.04605	7.09523
Ap3s2	ENSMUSG00000063801	31.3701	38.2195	37.3672	39.6162	45.9257	42.5237	39.1956	57.1686	41.8753	41.2923	42.3364	41.3478	47.9452	44.6193	46.316	40.3506	44.4838	45.892	43.3716	43.7391	39.1946	50.3392	42.7059	48.9942
Ap4b1	ENSMUSG00000032952	11.1869	11.7481	12.4414	11.4227	10.4913	12.5089	15.2959	11.1371	13.6349	14.0395	13.7875	10.6686	13.5093	12.8164	13.4348	8.86702	12.0078	15.8877	11.1349	13.0957	9.72936	11.6211	12.8166	13.2692
Ap4e1	ENSMUSG00000001998	9.69973	9.31402	8.31702	9.72672	13.5861	8.79311	9.37218	8.87574	8.79194	6.10626	10.4452	10.4728	7.86765	10.6762	10.1624	6.31974	8.14946	10.439	7.59671	8.33727	7.82417	11.4718	9.68056	15.2208
Ap4m1	ENSMUSG00000019518	27.4342	32.9277	27.59	27.1018	31.5442	34.0655	37.249	34.3386	34.1722	28.8119	38.4965	24.4149	36.0983	33.8357	32.0121	34.4341	32.5307	27.4406	30.3571	31.7756	33.9279	33.8899	36.5783	33.8551
Ap4s1	ENSMUSG00000020955	11.861	10.9806	9.69362	14.4305	5.89904	14.8252	9.25464	5.79359	7.58806	8.97386	9.95065	10.9761	3.78025	9.40094	6.22623	6.47694	6.31645	6.32317	8.08967	5.43801	5.07692	5.06195	7.98123	7.42474
Ap5b1	ENSMUSG00000049562	0.320185	1.66844	0.522215	0.710637	1.88261	1.51852	0.227238	1.426	1.4083	0.989818	0.765547	0.651065	1.61715	1.27965	1.85199	0.706933	0.983979	1.21897	0.735326	2.07229	0.989364	1.25356	0.639229	0.95168
Ap5m1	ENSMUSG00000036291	10.8561	8.12494	13.965	6.17566	9.43306	9.35591	7.03565	11.9022	12.2756	11.3337	10.3185	12.4849	9.54752	8.71916	14.6405	10.5121	9.23728	11.9593	10.8121	10.5723	11.4641	15.1267	10.0885	15.0523
Ap5s1	ENSMUSG00000068264	37.8643	9.11191	11.3005	22.6579	12.2067	22.9077	8.2493	12.257	26.1366	30.9618	20.1933	22.4749	22.9469	20.0316	24.0155	20.2176	16.7845	20.5573	29.2784	19.8016	32.2103	15.4845	51.5089	47.4665
Ap5z1	ENSMUSG00000039623	16.9191	14.7988	14.1316	16.7605	19.6515	12.0378	14.2816	20.7464	17.4698	10.7126	20.6578	13.208	18.4565	16.6061	15.361	17.0364	15.3241	12.8338	12.5422	15.8143	13.1847	17.3222	19.5045	19.1704
Apaf1	ENSMUSG00000019979	7.35646	6.2775	6.37309	5.34592	5.88198	6.41608	6.23649	6.38443	5.727	5.31507	6.68307	6.44547	4.54057	5.40381	5.50187	4.77522	4.59786	5.93403	4.83697	5.23592	5.40455	6.22748	6.21811	7.0472
Apba1	ENSMUSG00000024897	6.47578	1.32215	4.09715	6.18263	3.31591	2.29672	1.55354	5.92891	7.03147	3.26555	7.36459	5.75466	4.64851	5.57441	5.36141	6.31956	6.27648	4.75432	6.20316	8.305	5.06246	5.67193	6.7452	7.80456
Apba2	ENSMUSG00000030519	22.18	14.1272	21.7867	23.0545	23.9464	18.45	15.3704	39.0256	27.5641	24.6739	21.9935	30.4487	29.7087	33.701	30.318	23.323	26.1867	30.641	30.1857	36.876	22.1214	27.9078	33.0436	27.7289
Apba3	ENSMUSG00000004931	38.7755	31.3353	32.229	30.3481	42.0908	35.694	37.5537	46.0629	38.3884	35.4046	42.1801	28.0653	37.3487	34.798	31.8145	32.0697	38	29.7518	36.3004	31.6857	44.9161	38.6418	31.5833	31.1439
Apbb1	ENSMUSG00000037032	49.6168	14.0428	28.4114	50.0538	35.4374	23.0415	14.7374	63.7956	104.408	33.7453	79.1044	42.4486	76.8621	47.1793	50.4504	59.9729	45.3633	34.5464	54.9828	61.2971	69.7564	72.7009	65.8663	63.145
Apbb1ip	ENSMUSG00000026786	2.31382	0.343146	2.12334	0.894632	0.626392	0.556321	1.30737	1.10222	0.980641	0.391995	1.86993	1.69745	0.380911	1.53019	0.51825	1.44706	0.610141	1.04266	1.03963	1.31609	1.86035	0.870822	0.554292	1.74875
Apbb2	ENSMUSG00000029207	11.8223	6.21183	11.6064	11.8011	7.19409	9.71459	9.39713	10.9567	14.587	7.34522	14.4071	10.8272	14.07	9.92578	9.16649	8.96964	8.48645	8.8461	11.4322	10.2566	16.3289	14.8361	10.0553	15.434
Apbb3	ENSMUSG00000117679	7.93853	17.2492	11.6195	10.5915	11.5115	19.9379	18.9864	16.9016	7.96249	9.78291	12.4172	12.9475	10.3152	11.1471	9.14986	11.973	12.0966	13.1951	11.0497	11.883	8.58195	8.85839	12.0573	11.1369
Apc	ENSMUSG00000005871	17.5426	27.082	22.0203	18.9736	28.9192	23.3104	21.6903	18.2561	21.3997	16.9214	27.9112	22.4348	16.135	23.7274	17.2913	18.3566	20.8828	25.0372	19.5233	22.266	16.5252	20.2521	13.6834	26.2761
Apcdd1	ENSMUSG00000071847	3.59912	1.06658	1.90002	3.37536	1.58633	1.53598	1.45563	1.32863	2.22124	1.47233	3.29857	2.69017	1.84495	1.55998	0.97982	2.85907	1.96008	1.18719	2.07536	1.80168	2.88874	2.32164	2.5941	3.06344
Apeh	ENSMUSG00000032590	17.1932	5.96342	12.3675	15.1619	8.15724	8.85049	7.38055	11.8597	17.1327	7.42674	16.9772	12.2634	11.8126	9.77874	14.6889	13.6177	10.9069	8.4425	11.8276	9.59369	11.2478	11.7727	12.2347	12.0469
Apela	ENSMUSG00000079042	0.90135	0.571483	0.389709	0.673723	0.490805	0.753068	0.394955	0.764688	1.70314	0.481426	0.097059	1.13794	1.17554	0.702465	1.47541	1.95192	0.937154	0.863886	1.59908	1.33513	2.09274	1.2392	2.15885	1.82784
Apex1	ENSMUSG00000035960	167.013	207.388	158.327	171.712	207.596	222.719	220.414	252.561	213.898	231.114	212.645	171.809	278.23	218.382	239.092	237.537	235.012	245.817	262.417	213.972	233.814	250.727	234.138	228.515
Apex2	ENSMUSG00000025269	6.05862	7.04516	6.88859	5.7677	8.16548	5.37951	4.94934	7.75332	11.9935	10.1585	6.59031	4.00516	8.58088	7.29977	4.84294	2.93101	11.474	7.26273	8.41935	10.1795	12.6609	9.40092	6.8613	8.99735
Aph1a	ENSMUSG00000015750	26.9855	23.2867	21.5573	22.7659	23.3928	25.2242	26.5824	14.0737	20.1045	25.593	27.2008	19.883	21.1276	26.3905	37.0375	34.0444	32.2614	26.7208	32.1783	19.1135	32.8575	28.0407	33.125	22.8986
Aph1b	ENSMUSG00000032375	1.89335	1.84952	1.60872	2.71771	1.10014	0.901634	1.25639	0.927193	2.51213	2.04	3.67982	1.48589	2.75174	1.89802	2.08918	3.37826	2.41296	1.96077	3.63953	1.93104	3.23048	2.89594	3.03298	3.52278
Aph1c	ENSMUSG00000053040	2.146	1.45739	1.35642	1.05319	2.50315	1.79741	2.58104	2.54043	2.19596	1.71402	1.61737	2.42141	1.52674	1.26597	1.82739	1.91237	1.41751	2.429	2.61038	1.54664	1.66637	1.55517	3.82372	1.18955
Api5	ENSMUSG00000027193	28.1867	71.0189	42.1381	29.5867	55.6057	59.1049	70.4514	44.7944	40.1992	43.3657	44.3007	37.0883	44.5295	51.2577	56.451	38.7258	39.0929	57.1701	36.7521	52.2857	40.6086	43.9044	36.3796	46.5494
Apip	ENSMUSG00000010911	71.6943	81.0958	70.4525	83.2273	81.9538	75.9607	77.982	89.7011	79.2204	108.987	85.4295	75.9837	109.178	91.3843	94.6771	89.1429	102.541	85.137	100.945	87.2042	101.905	97.6008	94.2837	83.7928
Aplf	ENSMUSG00000030051	24.209	24.6016	18.1396	26.7594	28.602	28.8085	23.4158	34.6042	33.1716	30.2366	34.1603	21.9453	31.9943	35.5002	29.8025	33.4524	27.7337	37.3609	30.5365	32.0641	31.1343	29.7844	30.3649	32.1405
Apln	ENSMUSG00000037010	4.16914	1.31037	1.0202	2.04586	2.58104	1.39168	1.48344	1.73442	3.79457	1.64182	3.73068	3.43366	1.68338	1.82693	1.56865	3.74922	2.24798	1.63965	1.82005	2.13332	2.59171	1.69705	3.33049	3.05542
Aplp1	ENSMUSG00000006651	14.1786	41.9322	37.0408	13.7586	31.7692	32.2742	40.436	24.3106	17.7356	29.1837	15.9284	13.1877	15.2224	17.608	25.7065	22.4688	26.109	21.0249	19.1879	19.5819	13.0595	16.2705	15.2966	13.1596
Aplp2	ENSMUSG00000031996	234.937	122.865	222.611	151.377	216.252	121.834	105.225	189.869	230.662	112.277	283.252	183.602	234.733	207.251	210.033	209.497	216.268	164.26	177.649	213.506	220.137	213.726	197.801	214.607
Apmap	ENSMUSG00000033096	22.7335	13.8843	16.3814	17.7258	15.1079	11.1234	13.8524	16.0533	23.6414	17.2169	26.8485	16.3587	27.7925	20.8015	22.1087	24.5533	20.8687	13.2715	20.8297	21.363	21.1619	21.4577	24.6843	25.4955
Apoa1	ENSMUSG00000032083	7.57002	1.84661	1.60719	3.12638	2.53535	1.98485	1.00251	6.4588	7.97673	4.59943	6.60937	4.32051	5.89747	3.35487	4.07068	6.17069	4.85367	3.42996	2.44466	3.48217	5.86215	6.02806	5.48161	6.00845
Apoa2	ENSMUSG00000005681	1.68594	3.42524	3.5819	1.80542	0.642269	0	0.67826	0.319449	3.00978	2.91223	6.39332	0.998929	1.87707	3.24438	2.58669	1.33379	2.11584	2.2151	2.60102	1.39752	4.03766	3.07621	3.25998	2.68743
Apobec2	ENSMUSG00000040694	6.76828	3.31295	4.26484	6.32097	5.5135	3.99706	1.92084	4.71652	7.35599	3.89722	5.84062	6.30616	6.24042	6.15054	4.82604	7.44858	5.9132	4.15688	7.72334	4.93584	6.76003	6.15934	5.81095	7.03828
Apobec3	ENSMUSG00000009585	1.92028	0.858477	1.71465	0.928516	2.1477	2.0159	1.51527	1.79654	1.58825	1.66366	1.46127	2.57539	2.6751	1.58211	2.41883	3.36064	1.65336	2.28272	1.5687	1.52048	1.83222	2.87441	2.10694	2.72873
Apobr	ENSMUSG00000042759	4.11259	0.706391	1.2956	1.84771	0.806405	1.40134	0.763185	1.17901	2.57426	1.18827	3.25797	2.46123	1.39855	1.20508	1.82388	1.57409	1.69529	1.20084	1.70457	1.49852	2.43159	2.0342	2.92098	2.98854
Apoc1	ENSMUSG00000040564	32.6544	20.9942	21.8853	12.2468	10.9347	15.5067	25.7679	17.7873	34.6008	54.2917	17.1387	13.2705	40.0348	42.9102	78.2093	55.0089	55.68	21.7293	20.525	45.2107	37.3092	20.2899	20.6491	16.1303
Apoc2	ENSMUSG00000002992	2.30798	23.7446	18.9331	5.31375	17.4453	30.3336	7.62234	20.3926	0	13.855	9.3528	11.5574	0	0	7.08439	6.47584	0	13.3116	15.0649	0	7.76209	7.29206	3.89366	3.92444
Apod	ENSMUSG00000022548	5.09147	2.08372	4.98957	4.33614	2.16568	4.38476	2.55332	5.92252	6.97382	2.68114	4.31866	4.19966	5.66579	3.56506	5.18989	6.31722	6.06824	1.91557	5.32617	4.45979	6.01694	3.84015	5.42107	7.00905
Apoe	ENSMUSG00000002985	19.9962	16.1323	24.1891	4.78664	12.3527	22.6842	21.5706	12.6196	15.257	23.9174	10.9399	7.44159	17.3045	16.6769	72.6924	67.9055	29.4993	10.9467	30.6133	40.39	38.6052	11.3699	13.1947	20.2354
Apoh	ENSMUSG00000000049	20.6004	4.38087	7.51022	0.336476	16.1406	10.821	5.74245	11.5661	11.6785	11.0676	6.07676	5.94863	17.7554	5.9005	11.2797	12.968	14.1192	17.3939	13.8008	7.9478	12.7366	9.77833	6.87625	7.09031
Apol7d	ENSMUSG00000073652	3.06538	3.70411	4.73903	2.18813	4.67773	4.15974	3.74247	4.63821	4.55891	3.6573	3.16039	3.29756	6.41016	4.56012	3.56873	5.05469	6.6708	4.10142	6.7513	3.54669	7.38092	2.97901	4.11575	4.13901
Apom	ENSMUSG00000024391	6.09075	3.92409	5.07487	5.22911	3.43666	5.74648	3.34249	6.85873	5.19815	5.836	5.50084	5.68385	5.83279	4.67465	7.34459	5.36816	4.00874	5.44663	4.46673	4.60515	7.60906	8.10895	5.00458	6.31274
Apoo	ENSMUSG00000079508	113.683	127.5	99.2035	117.677	126.276	108.07	134.294	113.001	187.726	164.904	166.551	143.116	162.216	152.579	151.868	190.984	155.16	148.54	173.121	151.256	180.303	181.953	213.792	192.863
Apool	ENSMUSG00000025525	50.9337	64.6362	57.3305	57.3009	66.2244	63.21	59.1043	52.0346	65.4046	74.8848	60.7189	57.8604	70.3998	61.3086	78.4753	67.2691	73.1389	67.6885	72.3251	58.4848	76.4303	70.2019	73.5653	64.8557
Apoo-ps	ENSMUSG00000049233	17.5443	20.8549	17.1832	19.8725	18.5563	19.3197	25.5927	16.0715	27.9825	25.3789	24.8094	21.0257	27.6843	24.3908	24.3184	28.7328	31.1724	23.3126	22.2461	20.0213	31.4003	28.71	30.5611	29.6728
Apopt1	ENSMUSG00000037787	21.955	32.1547	23.6111	25.3786	24.9692	29.1076	31.9275	20.5608	21.9726	22.1109	20.7361	21.9121	24.3258	19.3124	27.3836	20.5208	24.0229	21.6254	22.0532	17.1614	24.7064	21.6089	20.0091	18.4238
App	ENSMUSG00000022892	8.06399	4.0777	5.71005	4.64538	5.77234	3.32012	4.00779	4.93164	11.3922	6.80434	8.85031	6.04249	10.0859	8.04917	10.3282	10.1898	9.35057	6.13144	7.85146	8.98872	8.62962	7.86477	9.23255	8.42883
Appbp2	ENSMUSG00000018481	62.693	65.2558	62.1812	62.74	75.1753	65.4065	64.0217	67.5917	73.3126	66.724	79.9846	69.6711	30.2238	78.1974	72.2638	73.1532	77.7961	73.6172	75.6992	89.3945	36.3514	34.7055	48.5865	90.0494
Appbp2os	ENSMUSG00000085628	1.51549	0.916994	1.53126	0.790068	0.771092	1.03581	2.93059	0.747921	1.67114	1.03674	3.25525	0.813205	0.875526	0.602971	1.28692	1.8338	0.37186	1.01052	0.990419	1.59204	0.784843	0.614963	0.539091	1.02365
Appl1	ENSMUSG00000040760	18.6479	20.7853	19.1382	18.0592	22.7908	23.6301	21.8308	21.7419	19.8737	18.7631	22.3773	22.8033	16.2931	25.2513	23.6673	20.2955	21.391	25.045	19.8827	22.2413	18.582	19.3046	21.9868	26.8674
Appl2	ENSMUSG00000020263	22.672	15.4466	23.8424	24.6076	18.0003	18.8283	15.1593	17.6729	20.8461	14.3365	27.6339	20.1754	20.526	22.2773	21.5217	18.8471	15.4324	20.6339	14.8302	20.3162	17.4659	17.9903	22.2285	23.8415
Aprt	ENSMUSG00000006589	67.7159	80.2581	101.09	99.6969	117.23	118.788	74.6012	97.9955	65.1687	88.4359	82.0689	74.1304	89.8814	89.17	90.0987	84.5715	110.372	70.6516	88.4339	68.9511	77.5682	87.0476	87.6428	65.6717
Aptx	ENSMUSG00000028411	32.3425	53.1278	44.6125	40.1989	51.9947	24.6159	37.7923	31.3407	30.5101	46.0541	48.346	25.7824	28.8115	19.9008	32.8935	51.6943	34.386	31.8731	19.7995	59.6615	29.5433	39.1697	22.6722	30.0322
Aqp11	ENSMUSG00000042797	4.55552	2.06109	3.02677	4.19664	3.4694	2.69144	2.71898	2.81396	2.81973	1.96042	2.51943	2.54611	2.63019	2.01192	2.47659	2.29228	2.12436	2.58938	2.62306	2.21794	2.11782	2.49669	2.2522	3.02703
Aqp2	ENSMUSG00000023013	1.53752	0.083056	0.409958	1.34582	0.157577	0.124766	0	1.92545	4.70237	1.4283	3.3769	2.89417	0.266635	0.228818	1.4602	1.18046	1.75282	0.678964	1.91828	0.88532	1.08898	1.14946	1.98423	2.12371
Aqp5	ENSMUSG00000044217	5.59209	1.97425	2.66795	4.03618	1.28475	1.3736	0.622883	1.14694	3.4494	3.27002	3.88076	4.96339	1.05225	3.8046	2.48468	6.3781	3.48752	2.47829	3.08746	4.07177	2.69022	2.76186	1.37683	7.16585
Aqr	ENSMUSG00000040383	102.251	80.4272	84.2864	113.318	103.77	79.998	88.0382	118.686	122.967	75.0772	136.076	107.433	127.436	125.564	104.791	99.1965	93.075	101.737	108.08	145.061	111.989	112.764	110.366	149.183
Araf	ENSMUSG00000001127	31.8179	34.5791	32.8626	35.6622	39.079	37.1525	37.2722	40.2686	49.0878	41.2814	47.4509	38.6159	46.423	42.379	44.8832	43.3191	39.2253	40.6046	38.6235	37.2752	44.3449	44.6023	50.4948	47.0514
Arap1	ENSMUSG00000032812	21.9879	7.18648	13.6426	18.7477	13.014	8.85526	6.86212	21.9407	22.8735	12.3497	26.9298	20.9388	25.475	16.9741	23.5744	20.993	16.7606	14.6541	15.2484	23.6294	16.7389	20.9547	20.9758	24.6585
Arap2	ENSMUSG00000037999	6.14027	4.41407	3.94597	7.36567	5.33455	4.53356	3.45542	5.88663	7.1336	6.37702	7.46401	6.68635	4.14758	3.75814	4.60889	6.67045	4.13431	5.97337	4.48686	6.83529	5.73148	6.00358	6.6373	8.31608
Arap3	ENSMUSG00000024451	1.18293	0.432618	1.27016	1.79939	0.736454	0.305079	0.535379	1.2328	2.3061	1.42269	2.20407	2.55101	0.82527	1.84377	0.3686	1.15296	1.14357	0.855307	0.889927	2.82597	1.62378	1.13769	1.21614	2.9378
Arc	ENSMUSG00000022602	3.25362	1.39472	2.40559	2.89831	3.48816	2.54336	1.62065	3.7519	4.6292	3.07108	4.21851	3.084	3.56596	2.46915	3.75068	2.43201	3.76657	3.67124	3.40511	4.16654	2.57797	2.52549	4.10697	3.3434
Arcn1	ENSMUSG00000032096	29.1242	46.8114	32.2302	25.6996	43.8009	43.4484	51.7094	36.8463	39.8272	37.5505	37.0082	32.4767	39.1461	44.9756	41.4004	36.2064	31.4859	37.5891	35.471	42.3455	29.4366	33.8068	34.4562	39.5431
Areg	ENSMUSG00000029378	13.0778	2.20455	5.95268	11.2694	5.37636	3.66531	2.54701	5.20061	12.9461	6.49117	13.442	9.50012	11.4078	9.49263	9.61403	11.5567	10.0285	5.96174	11.9123	9.15321	16.0142	11.2119	13.6552	14.9826
Arel1	ENSMUSG00000042350	20.2564	19.8696	18.2936	17.4059	18.7562	19.4789	20.4683	23.6744	22.2148	20.7843	24.5074	22.1003	20.9174	26.9867	20.8349	15.772	18.987	23.4875	18.8339	27.3814	18.3025	21.0323	19.2599	27.8439
Arf1	ENSMUSG00000048076	150.014	197.203	171.313	143.083	174.906	190.095	211.511	154.426	196.584	169.365	202.879	150.099	198.414	177.346	210.142	188.067	169.5	158.824	161.489	175.713	187.567	166.583	179.868	171.229
Arf2	ENSMUSG00000062421	20.2944	28.8146	28.922	23.3822	27.5457	23.0323	26.3792	33.7653	27.7822	27.6724	37.1759	24.4925	36.3217	39.7307	34.0302	34.2923	32.065	27.7656	31.2705	30.179	28.404	30.1352	31.2392	33.0781
Arf3	ENSMUSG00000051853	358.24	177.928	211.733	358.169	283.21	206.114	174.917	305.789	340.886	210.283	379.069	310.78	228.776	301.853	275.423	323.523	275.298	284.228	308.065	354.678	256.769	305.65	360.014	396.715
Arf4	ENSMUSG00000021877	66.7786	127.049	81.8275	54.1225	94.2759	119.03	146.172	63.7417	87.7326	106.833	73.6344	71.1868	91.4474	91.7914	109.514	91.6596	88.16	86.0225	76.5165	94.4522	89.1032	86.4388	82.7818	74.3689
Arf4os	ENSMUSG00000090861	1.31647	0.941899	1.28034	3.30864	1.5032	1.91159	0.971387	1.2695	1.37397	2.21423	2.19541	1.33205	1.47965	1.22106	1.27311	0.276731	0	0.501024	3.05647	1.66873	1.35305	2.1594	1.48837	2.54376
Arf5	ENSMUSG00000020440	120.455	163.003	138.144	106.606	140.969	169.129	165.406	166.411	71.9912	113.273	72.5359	83.4265	30.172	121.453	83.907	107.354	102.341	135.005	93.7855	125.478	32.8239	37.4289	49.9885	86.2218
Arf6	ENSMUSG00000044147	52.6232	55.1034	45.8578	35.2102	32.9346	37.6946	42.2357	33.7284	27.9024	38.1285	31.0424	68.2307	18.2262	37.336	23.7546	36.3819	43.4086	77.5257	32.4638	29.8494	24.4191	23.8185	25.494	49.4845
Arfgap1	ENSMUSG00000027575	29.2238	22.2717	30.7368	28.8263	37.2781	18.5913	17.9262	44.8903	46.6305	30.3843	39.7806	32.6564	27.4931	28.8586	39.2549	24.4717	29.1964	33.8224	37.7402	17.7842	25.9716	24.7331	43.283	41.3427
Arfgap2	ENSMUSG00000027255	15.3299	21.1511	18.5501	19.5017	23.9039	19.0548	21.7385	27.1065	29.5638	16.8562	25.5543	16.1232	24.4325	28.6327	24.5967	22.5917	20.0341	20.4544	20.2308	26.9217	21.2709	22.23	22.9669	20.7502
Arfgap3	ENSMUSG00000054277	31.0015	17.832	18.5977	28.6713	22.7068	19.0636	10.5533	18.1551	32.0657	19.1494	33.779	24.6366	31.5356	26.3477	26.9842	29.8251	26.3723	27.5058	24.3336	29.0997	30.4141	26.7691	27.4898	28.4136
Arfgef1	ENSMUSG00000067851	30.4231	29.2968	32.0485	33.0803	29.8849	28.463	32.8353	29.3426	36.1671	30.2645	43.5136	43.4211	27.7959	39.9457	26.5052	32.8486	31.5959	33.4493	34.6118	30.4804	40.9394	40.2951	35.5146	45.8449
Arfgef2	ENSMUSG00000074582	8.80379	4.58254	6.98484	7.97926	6.7432	4.62266	3.95473	6.53969	8.55006	3.90856	9.78177	6.72717	4.23224	8.82435	4.16471	6.47728	6.2949	5.86903	5.50751	9.53517	5.27215	4.7744	4.27277	9.01721
Arfgef3	ENSMUSG00000019852	4.07041	2.43492	4.09488	4.57779	3.62964	3.22408	2.10818	4.21373	3.31167	2.96402	4.43227	4.48942	3.3529	3.38651	2.91328	2.41167	3.02935	3.66869	3.2572	3.8161	3.05703	2.99488	3.6634	5.46727
Arfip1	ENSMUSG00000074513	19.9218	16.786	21.7411	23.1635	20.7069	17.6359	15.133	18.1377	22.7683	21.856	24.1332	21.0087	25.1532	19.1244	23.3149	23.5136	23.839	17.3279	21.7522	26.1357	24.1166	21.7298	19.017	25.5497
Arfip2	ENSMUSG00000030881	20.8107	10.4321	19.6812	11.6728	13.4165	17.1766	10.5503	15.1542	14.9874	12.7513	17.6477	12.8313	24.2221	14.4202	14.9855	16.7744	19.3533	16.1163	28.4405	19.8485	10.94	16.8539	18.0285	18.8203
Arfrp1	ENSMUSG00000038671	18.1576	20.3135	20.6963	29.6691	25.3553	28.3266	25.5191	26.9684	17.6709	38.2474	23.9348	20.3413	31.487	33.2261	29.7035	38.2526	35.8168	23.494	31.2474	35.869	25.1366	40.184	28.1624	19.1734
Arg1	ENSMUSG00000019987	2.28827	0.430522	0.578938	0.91376	0.929185	1.07968	0.655134	1.6672	1.31087	2.00198	3.23579	2.00218	1.24448	1.9938	0.928877	1.34309	1.31128	1.31009	1.71846	0.890329	1.9218	2.82299	1.9106	1.09966
Arg2	ENSMUSG00000021125	11.0517	2.30783	8.47477	11.8288	4.64909	3.02563	2.60323	6.81761	13.5284	6.50391	12.5372	8.13993	11.9628	8.02722	7.9891	11.5113	9.03884	6.29997	8.94729	12.9597	13.4863	9.52753	12.7885	9.66177
Arglu1	ENSMUSG00000040459	22.3708	23.2714	21.27	23.3845	19.5074	22.9848	22.214	20.14	17.5574	17.1956	24.5359	28.3347	13.9827	22.8875	15.3989	21.6374	16.9085	21.775	18.3941	22.4619	20.9409	17.4972	19.7115	27.5048
Arhgap1	ENSMUSG00000027247	34.4418	33.1173	36.7297	33.3211	38.9591	32.7832	42.9435	33.7228	34.1216	26.9212	46.3246	33.1017	49.1451	35.9743	31.8902	28.6723	32.2272	46.6822	24.5764	42.4673	25.2512	38.6032	36.3331	38.6948
Arhgap10	ENSMUSG00000037148	4.67073	4.73228	4.55621	5.61218	4.3494	3.81091	5.07452	6.02005	4.08856	3.07292	4.73654	4.16949	2.88639	4.794	4.74353	3.91609	4.2655	4.71805	3.42192	5.01677	2.48702	3.33064	2.87967	5.47261
Arhgap11a	ENSMUSG00000041219	13.1741	13.9052	12.7124	13.6903	15.4423	11.8656	13.0257	16.2226	13.7098	11.1968	12.0894	14.9906	12.8878	13.6998	13.4668	13.0422	12.3581	15.1551	11.3796	17.0619	11.1485	11.5257	13.0081	16.8833
Arhgap12	ENSMUSG00000041225	17.067	14.8771	23.3274	15.2173	26.3732	24.289	21.9478	16.372	14.6728	21.4777	27.4346	16.2418	17.2866	24.5266	25.9377	15.6404	17.3604	15.4597	14.2709	14.697	23.9536	15.5728	24.7116	33.5956
Arhgap17	ENSMUSG00000030766	16.9612	18.2246	17.0927	16.4674	15.4789	16.1768	17.3953	17.0043	10.0342	13.4406	19.675	15.725	15.1319	18.0066	14.1098	14.2616	11.033	18.0382	13.2294	16.7664	12.7854	9.7522	16.4597	17.794
Arhgap18	ENSMUSG00000039031	2.82187	1.61251	1.36604	1.68848	1.92118	1.85971	2.40803	2.402	2.08198	1.18925	1.59527	2.16498	2.25237	1.94649	2.08036	2.63892	2.09831	1.42704	1.13796	1.74904	2.46015	1.99954	2.01964	2.42905
Arhgap19	ENSMUSG00000025154	29.6854	34.4471	32.3938	34.8372	38.7564	33.9314	36.48	38.7773	30.109	26.9317	40.2917	33.6843	35.9222	35.2479	32.6934	33.0003	31.5839	38.9395	30.7669	42.6477	29.4352	34.4551	34.1157	41.6068
Arhgap20	ENSMUSG00000053199	3.03591	0.516797	1.00268	2.66659	1.10968	0.777496	0.569742	0.817137	2.00836	0.336493	1.52736	2.00267	1.69158	1.89863	1.39589	1.81039	1.43669	1.24594	1.30073	1.34121	2.24158	1.65367	1.72639	4.28999
Arhgap21	ENSMUSG00000036591	10.6813	8.10411	9.97406	9.41667	8.4581	6.58184	7.91575	11.0859	10.0488	8.91816	16.6852	16.0752	8.39206	11.4598	8.49157	11.4896	10.1965	12.1018	10.6403	11.4752	10.6401	11.0157	11.4868	16.3784
Arhgap22	ENSMUSG00000063506	9.10564	0.660818	2.5825	4.07144	3.76678	1.80811	1.59153	3.96286	7.39665	2.14626	6.99024	5.70138	4.10123	3.64649	4.30681	4.5127	3.99028	3.36373	4.61838	3.32748	6.25915	6.25601	7.63225	9.78312
Arhgap23	ENSMUSG00000049807	11.7189	1.8837	7.21003	8.29275	2.71576	2.33563	1.12845	1.73366	6.78328	2.87588	11.3299	12.7129	2.77217	7.00497	2.72557	8.43024	5.23502	5.39226	4.70779	8.53852	3.88227	3.28973	5.67711	12.286
Arhgap24	ENSMUSG00000057315	3.62947	2.12664	2.17181	2.71997	3.0289	2.05061	1.82465	3.68825	7.69156	3.50512	7.83514	5.12545	5.28468	3.09395	4.06294	4.88394	3.45423	3.67254	4.42571	4.22527	5.27506	4.58541	6.13856	5.28387
Arhgap25	ENSMUSG00000030047	2.96581	0.234479	1.45978	2.51852	1.12547	1.42755	0.566538	2.23208	3.36039	1.25854	3.36928	2.39642	1.70992	1.55253	2.06887	3.08366	1.90905	1.24057	2.24795	1.90986	4.29774	2.51814	3.31939	3.28791
Arhgap26	ENSMUSG00000036452	14.2507	4.38287	8.74566	15.5285	6.36969	4.62962	7.87499	9.02426	9.66254	10.5357	9.64451	13.7254	11.4723	9.59775	8.04852	8.67761	15.4818	8.55939	7.65465	9.89071	7.96047	9.0421	9.54221	14.9317
Arhgap27	ENSMUSG00000034255	0.611778	0.495901	0.605045	1.48986	0.911809	0.191007	0.101677	1.02415	2.83366	0.906507	1.86471	2.09689	1.30192	0.645478	2.03045	0.77944	0.894461	1.03801	0.4295	1.83465	1.17168	1.83748	1.3642	1.05436
Arhgap28	ENSMUSG00000024043	5.89269	6.2911	6.32086	5.49579	6.5055	6.31542	6.85415	5.25035	6.149	5.32426	7.1085	7.2774	5.33484	5.89367	6.63039	6.58981	5.13328	7.90111	6.49022	7.49471	5.74961	7.47715	5.14685	6.27219
Arhgap29	ENSMUSG00000039831	44.6579	25.1761	33.0187	37.6503	38.2155	26.1233	19.7964	48.2534	50.8263	28.0634	60.1003	50.7602	48.3484	45.6384	40.6991	37.3359	36.7003	40.214	31.5735	64.2508	34.9785	42.036	33.3094	68.4025
Arhgap30	ENSMUSG00000048865	0.966607	0.76931	1.69941	0.958743	2.18939	3.74265	2.18813	3.2072	1.23359	1.36854	1.53109	1.09219	1.04669	1.67178	1.37016	1.83675	1.28538	1.74813	1.92227	1.87366	1.43434	1.77692	1.64031	1.51785
Arhgap31	ENSMUSG00000022799	5.0864	2.3397	4.64838	6.42226	5.19435	2.12598	3.03586	3.24386	3.76911	2.32952	6.8472	5.91614	5.58801	5.26954	3.75822	7.57078	6.71204	5.31738	5.90613	4.88512	3.90039	3.03397	6.01948	3.7396
Arhgap32	ENSMUSG00000041444	14.1085	11.0265	13.5916	16.4667	13.8749	12.08	12.7641	12.3312	11.7932	9.18952	11.8402	15.3486	7.87454	11.374	8.60859	11.2519	9.16171	14.7896	10.0299	9.50868	10.3106	13.0577	10.0378	13.249
Arhgap33	ENSMUSG00000036882	12.0879	2.25865	4.58376	7.16653	3.96736	3.29358	2.27842	5.01089	10.3677	3.16567	9.73266	7.97726	5.69858	4.28487	4.11879	5.19066	4.3346	3.97329	4.78194	7.12304	6.26826	6.00682	6.76849	8.21689
Arhgap35	ENSMUSG00000058230	29.494	23.4403	28.854	32.5164	32.7383	25.8457	28.0923	31.8015	31.1445	26.5893	35.3707	33.0792	24.7308	32.2568	23.1228	31.5777	25.3131	32.3231	26.2226	36.2133	25.4773	30.1945	29.815	37.2105
Arhgap36	ENSMUSG00000036198	7.17285	0.645453	3.89693	4.81429	2.12868	1.01312	1.04878	2.28572	9.45663	3.89848	7.36048	3.04927	3.97009	3.55955	4.16558	4.78827	3.2146	1.54925	3.15245	4.64585	6.86673	4.18587	3.79931	7.734
Arhgap39	ENSMUSG00000033697	25.1912	19.7702	24.7933	24.8697	27.1547	22.8809	25.641	29.5327	18.299	20.2203	29.4572	21.7587	8.40879	27.2473	21.6149	21.7889	20.2806	27.7542	22.18	31.3992	12.0045	12.716	17.6467	30.7643
Arhgap4	ENSMUSG00000031389	3.15181	1.35086	2.99023	3.30673	2.79145	1.44114	1.03535	5.52422	6.31924	1.19498	4.80766	4.15325	5.0023	4.01543	5.40321	4.0815	3.12669	3.19834	4.19714	4.75263	2.27174	4.20222	4.68934	5.50289
Arhgap40	ENSMUSG00000074625	8.45283	0.686949	7.2798	10.7131	5.54045	2.92787	2.68557	10.1935	13.0719	7.09766	11.2686	7.41877	12.4886	7.58948	7.17714	7.82986	7.25041	6.58578	8.26487	7.08757	10.9716	10.5991	10.5172	6.17991
Arhgap42	ENSMUSG00000050730	15.072	16.7634	9.39932	9.85739	15.0703	18.7141	17.397	11.4809	15.7665	10.2363	15.4632	14.8004	6.69979	13.0288	11.9772	11.568	8.93612	15.6137	13.7887	15.1513	6.41637	7.97782	9.63463	15.6492
Arhgap44	ENSMUSG00000033389	19.087	17.2064	16.9102	19.9196	19.6187	16.0592	15.8961	17.9015	15.4217	15.076	20.6079	18.4824	12.2623	17.7822	15.9236	15.4356	18.224	18.5525	16.3189	19.6273	12.8817	14.1855	13.6024	19.5063
Arhgap45	ENSMUSG00000035697	2.22691	0.763859	1.17698	1.99133	1.42322	0.675015	0.772853	1.37288	3.01725	1.16841	4.03657	2.12777	1.72875	2.10202	2.68768	1.77778	1.29214	1.50282	2.10538	2.34454	2.65983	2.37931	3.36581	2.43586
Arhgap5	ENSMUSG00000035133	12.8149	8.81141	11.9094	15.1512	10.2116	13.1189	9.44448	15.5259	11.3018	8.83211	11.8322	10.9668	8.59607	15.8263	7.67223	8.36848	8.06441	17.145	9.20947	18.1024	8.43475	7.67829	7.83993	18.9707
Arhgap8	ENSMUSG00000078954	3.72285	2.42519	6.1911	5.66493	3.11835	3.91926	2.32755	4.35784	4.19222	2.85911	6.9577	4.51755	4.7037	3.83255	3.73083	3.26121	4.46166	5.19386	4.81397	3.79174	3.6478	7.37205	4.25704	6.57892
Arhgap9	ENSMUSG00000040345	5.66828	2.36234	6.56034	6.1015	4.45586	3.94527	2.5831	8.52032	8.14534	8.15919	5.41787	6.07504	7.11612	8.12479	8.60146	3.38836	6.40801	7.31361	5.90173	7.51346	6.43482	7.27578	5.67195	5.5846
Arhgdia	ENSMUSG00000025132	211.89	219.718	199.732	206.875	254.305	230.752	235.195	321.844	277.948	234.002	291.253	227.646	310.263	253.533	278.165	274.21	263.785	263.442	273.475	285.787	262.298	278.421	308.697	262.425
Arhgdib	ENSMUSG00000030220	24.8116	11.3516	15.4806	22.4242	15.0647	11.2125	10.8985	20.9039	39.5322	17.6191	34.0111	24.2476	23.5948	19.0458	20.7793	23.4768	33.5142	15.1757	32.1293	27.591	34.4697	37.3485	40.5246	26.5299
Arhgdig	ENSMUSG00000073433	14.9241	11.496	18.3014	14.3514	10.4791	14.6664	15.2245	15.1707	18.3109	13.8731	21.7032	13.7448	14.5095	13.368	13.6038	14.3325	12.9353	12.7798	12.3952	11.8948	11.765	12.0723	15.66	11.257
Arhgef1	ENSMUSG00000040940	44.8814	30.5484	28.9125	38.2005	40.5171	30.6822	27.247	61.8025	71.6748	37.2599	64.3564	50.7782	68.2795	49.956	60.4431	57.5297	42.3724	54.497	61.8024	57.8808	46.36	60.9705	63.1243	68.7933
Arhgef10	ENSMUSG00000071176	10.7862	2.57685	7.96332	7.70684	6.49255	4.98346	3.73549	6.58851	10.1011	3.71482	10.04	8.04488	7.95589	8.31192	6.96113	9.88107	6.36501	6.26938	6.92386	9.7735	9.42649	8.77885	10.1105	12.4487
Arhgef10l	ENSMUSG00000040964	16.8519	5.28552	10.1033	19.3298	10.6234	7.58844	5.86181	16.301	23.1257	8.28127	27.9236	19.3038	21.5045	14.1085	17.5776	16.892	11.8707	13.5419	16.4634	22.9634	18.0203	18.4934	18.7379	28.0566
Arhgef11	ENSMUSG00000041977	40.4368	29.6727	31.1147	43.1647	37.2925	28.7435	24.8971	37.4897	25.7318	25.8859	34.65	38.0722	26.403	36.9521	25.8737	36.0021	26.3803	37.3554	28.8155	42.5136	23.8946	27.9048	27.236	39.0534
Arhgef12	ENSMUSG00000059495	9.58813	10.7567	10.211	10.9826	7.65862	10.5827	11.5678	9.49755	11.8324	10.8423	11.4686	12.8547	4.75122	8.54586	5.43068	9.4293	10.7916	12.6827	8.95969	6.47842	6.95049	11.6297	10.0114	12.4525
Arhgef15	ENSMUSG00000052921	2.55988	2.52101	3.15755	2.99232	3.11089	3.17826	2.64895	2.59526	3.98912	2.80414	2.70304	2.98569	2.90646	3.90098	4.67575	3.19315	2.54472	4.14111	1.9053	3.43277	2.16307	2.57743	1.89591	3.1478
Arhgef16	ENSMUSG00000029032	41.9983	6.0506	20.8032	35.1315	18.1627	5.49135	4.41174	23.5589	53.8938	18.3375	52.5596	37.6456	19.9657	23.8616	19.6084	40.5075	27.7143	24.3317	32.8429	41.0477	18.7959	22.8833	26.022	41.1004
Arhgef17	ENSMUSG00000032875	3.39471	3.48995	3.46591	3.62435	3.03932	4.7595	3.26458	3.69675	4.6821	1.23953	2.96286	3.58528	2.11162	2.85713	2.50669	2.7689	1.26076	3.8764	3.3482	2.23237	2.30471	2.60445	2.82463	2.99927
Arhgef18	ENSMUSG00000004568	23.9369	20.4504	19.32	21.3354	24.6384	19.462	7.5392	24.8838	22.0515	17.8022	24.5748	23.0404	24.1121	21.7723	22.9662	23.0161	17.4939	23.6978	19.2032	29.0549	19.915	21.1561	21.6363	24.8681
Arhgef19	ENSMUSG00000028919	5.62425	1.61396	2.6818	2.54627	2.59523	1.59241	1.97364	2.21289	4.53904	1.57021	3.56337	3.73704	0.97269	5.28524	4.65826	5.6239	3.08115	5.04209	3.76985	4.03955	2.45817	1.64886	3.74691	4.5812
Arhgef2	ENSMUSG00000028059	35.1253	8.79912	21.6077	26.4954	16.502	16.8438	9.36104	29.0392	30.3818	18.5825	35.0023	31.9276	31.2429	21.7215	26.2366	29.938	25.0963	27.0313	27.8412	29.281	30.8716	27.5839	29.7973	40.9318
Arhgef25	ENSMUSG00000019467	9.61554	7.6324	12.1372	9.89678	9.89039	7.96795	9.37799	12.9393	12.4806	9.80267	10.4026	12.162	10.0079	10.7596	12.9986	9.03261	9.59526	11.1069	10.1246	10.7537	13.2012	13.9592	9.84606	10.3299
Arhgef26	ENSMUSG00000036885	5.25139	0.663434	2.90788	5.92011	2.16318	1.03483	2.14942	2.91118	6.48034	1.36702	5.11754	3.51178	4.28501	2.7601	2.71602	4.22156	3.25714	2.47877	4.17693	4.35336	5.91152	5.56342	5.60512	7.67123
Arhgef28	ENSMUSG00000021662	9.73135	3.64858	6.2792	7.52769	5.01835	3.07016	6.02607	5.92387	12.7714	5.80779	12.6215	10.6986	8.1437	6.35562	7.0663	10.0875	7.75271	5.98612	8.84267	8.87009	10.982	8.55795	11.195	11.7955
Arhgef3	ENSMUSG00000021895	6.83378	3.43125	4.53095	4.93297	3.58202	4.22295	5.45664	3.38345	5.9725	2.51681	8.49822	4.79643	5.30675	3.96174	5.05185	6.40408	4.0986	4.21916	3.62771	5.7382	5.6381	4.73306	6.66194	7.13475
Arhgef33	ENSMUSG00000054901	8.57769	4.90517	5.93711	6.10818	7.03373	7.06454	4.02229	3.47382	8.24535	7.79696	5.06584	9.24326	4.02208	5.72325	4.2759	5.71635	7.84678	6.77435	6.50833	4.74902	8.03538	5.83274	6.24267	9.36813
Arhgef37	ENSMUSG00000045094	4.04344	5.11674	7.08849	5.49227	8.5204	7.36999	6.99668	12.0758	5.03735	5.17352	5.00544	5.52029	6.42567	7.9674	7.73121	5.8985	6.07464	8.3721	7.06192	7.69135	3.92689	6.18949	4.06261	5.38823
Arhgef39	ENSMUSG00000051517	5.6305	3.72943	4.61155	4.08554	2.90062	5.34719	4.35417	4.46599	3.09203	4.08922	3.71636	4.59477	2.76448	4.56042	3.08665	2.34743	4.34501	5.46971	1.96053	3.96965	4.26324	3.73689	2.54519	6.18126
Arhgef4	ENSMUSG00000037509	4.60635	0.193139	2.84464	2.64272	0.933838	0.657737	0.904981	1.43192	2.43068	0.468289	3.66609	2.65076	3.66228	1.07625	2.65703	2.18555	0.831567	1.01756	1.34767	1.0454	1.88908	1.18301	4.27666	1.87155
Arhgef40	ENSMUSG00000004562	14.9065	2.79233	5.08233	2.23769	3.17447	18.9703	15.9533	12.8627	17.1361	4.29353	4.77891	3.80543	1.50234	2.82357	1.64557	20.7378	1.93359	10.9292	2.64875	1.9363	1.5017	3.89526	4.29756	16.3603
Arhgef5	ENSMUSG00000033542	12.4732	2.92181	5.2754	11.6946	7.19774	3.74588	3.1481	10.6439	15.0587	6.36672	19.6923	12.4008	7.7867	9.86278	10.9278	10.6635	9.65046	7.204	10.8172	15.0496	14.1893	12.4911	14.2762	19.5645
Arhgef6	ENSMUSG00000031133	5.3891	3.92558	6.77251	4.89795	2.65262	3.38674	1.55659	3.10693	10.941	7.7999	8.32941	6.75956	4.44903	6.7878	6.30152	5.12796	5.26552	5.30102	8.23405	7.12543	7.73843	5.89256	9.1396	7.28242
Arhgef7	ENSMUSG00000031511	27.5108	21.666	27.0503	30.4948	27.4431	22.8317	20.7712	27.2033	19.0567	19.7034	23.4836	25.8847	23.4584	24.6256	20.3929	23.0549	20.5866	22.2962	21.179	23.8134	18.7158	23.9114	21.7018	26.9022
Arid1a	ENSMUSG00000007880	10.3335	13.5513	10.5941	12.9016	10.7582	15.2438	31.4915	10.4702	4.70259	13.2679	14.4648	13.6389	9.60513	18.5404	13.5895	15.6979	12.0805	13.868	13.6439	10.2326	5.48142	12.8087	5.4056	13.3801
Arid1b	ENSMUSG00000069729	1.85877	2.39114	2.52608	2.05641	2.41055	2.3155	3.41363	1.6282	2.59759	1.9882	1.55434	2.7497	1.9009	2.68804	2.16564	1.91479	1.28025	2.45748	1.76601	2.19741	1.90303	1.83094	1.62698	2.20503
Arid2	ENSMUSG00000033237	4.41293	7.78654	7.48107	5.75092	6.67015	8.21786	9.76842	4.73632	3.83855	4.45555	5.04118	6.14848	4.54101	5.33955	3.76622	4.87827	3.80552	5.70863	2.87094	4.15165	4.42236	4.64031	5.52101	4.86552
Arid3a	ENSMUSG00000019564	16.8405	8.26166	14.932	17.3151	12.1431	10.6097	7.87443	11.6068	10.3655	10.5122	17.3172	13.1016	12.711	12.3904	12.2867	13.9074	11.2158	11.2265	10.2274	14.7777	12.1685	10.8552	9.23901	13.1409
Arid3b	ENSMUSG00000004661	55.3311	61.6201	45.5701	110.69	127.109	117.063	114.001	34.748	84.9351	39.8327	79.9248	39.6476	106.242	92.3734	109.796	87.8731	46.87	86.6528	76.5949	63.0717	51.447	98.3026	89.5099	81.3347
Arid3c	ENSMUSG00000066224	3.13833	0.679171	2.02072	3.9958	1.35513	1.2237	0.939311	2.43367	7.22763	5.68246	4.5338	5.1486	4.40775	2.71511	2.77705	4.25794	3.94135	2.48782	2.99399	4.01321	4.76294	5.35473	4.67719	7.12582
Arid4a	ENSMUSG00000048118	12.1587	27.3863	14.37	13.7229	17.8186	21.9051	25.8577	16.5311	11.1126	20.0048	14.3165	14.4817	13.26	15.4655	22.9395	13.0295	13.9299	15.3334	14.3621	13.3314	15.7735	16.904	12.726	19.5355
Arid4b	ENSMUSG00000039219	30.724	31.1553	34.7062	30.9318	33.0666	34.7607	32.8488	29.7526	33.4889	38.8514	36.6329	35.0736	35.5858	34.4136	28.8552	28.6917	27.1756	35.5514	30.4365	26.6762	28.3641	32.4093	30.7607	39.8524
Arid5a	ENSMUSG00000037447	3.11265	6.43862	6.9055	5.27241	7.33448	5.31434	2.27146	4.23768	2.88302	6.24674	5.62014	3.03153	6.19847	4.66956	4.62853	3.32703	5.32477	4.56535	3.16618	6.4195	3.97647	2.01414	1.93301	6.89961
Arid5b	ENSMUSG00000019947	4.17599	6.12793	4.95387	2.97482	5.40616	5.94831	7.19728	5.15819	7.03932	4.78617	5.983	4.51683	4.10417	3.51643	4.17868	5.07188	3.4312	4.80768	5.87296	4.56187	6.33455	5.20798	5.41761	4.56053
Arih1	ENSMUSG00000025234	21.964	22.1874	30.0673	28.2869	19.8972	22.0001	21.8825	19.1504	25.0876	25.5331	27.2028	32.1989	17.8893	25.7376	22.814	25.8925	26.9986	22.9373	26.3364	24.3328	24.458	23.7602	27.9852	28.3806
Arih2	ENSMUSG00000064145	37.307	32.6016	35.7062	38.9097	38.0347	33.04	35.0959	38.4989	49.554	31.3553	50.7038	38.379	44.387	36.9002	45.606	37.6981	39.5082	39.1514	33.2725	46.6324	37.7727	41.1275	36.0548	45.3112
Arl1	ENSMUSG00000060904	20.3749	33.5791	32.6125	23.9922	34.079	33.243	35.5065	22.718	30.5138	39.805	32.3984	27.6881	31.2027	36.0855	35.2183	32.9491	30.275	30.1737	28.1483	31.0338	30.7387	29.5704	33.3464	29.1823
Arl10	ENSMUSG00000025870	10.0127	10.4376	11.2791	10.6273	12.2262	7.81022	9.98249	12.1991	10.8926	11.2792	9.31505	11.7035	9.95941	8.13437	9.76142	6.41206	10.3807	9.63169	12.4271	12.663	9.98467	11.5665	12.4576	16.1976
Arl13a	ENSMUSG00000052549	1.81806	0.625094	1.12748	2.10965	1.30127	0.555441	0.515362	2.50242	2.63722	2.71133	4.41982	1.31945	2.74524	1.59609	2.77151	1.4082	2.90741	1.63713	4.76181	2.88107	3.742	2.1964	5.15465	4.22318
Arl13b	ENSMUSG00000022911	7.8155	7.53665	6.71815	8.34805	7.00615	5.05096	6.85762	14.4274	8.17474	7.30837	9.33425	10.2956	9.36836	10.6809	8.11802	6.89386	16.2552	11.0699	7.93476	7.33218	11.7429	10.0289	11.6654	11.659
Arl14ep	ENSMUSG00000027122	20.8562	20.9638	17.76	17.8905	21.6134	22.4918	22.9275	19.3449	19.1465	21.0147	20.3245	23.3025	19.8097	22.5292	23.5015	23.2512	21.65	23.4105	19.4689	20.5782	20.2988	20.1066	17.8404	21.1642
Arl14epl	ENSMUSG00000073568	42.0082	24.6974	34.0331	43.9813	33.0843	28.3827	24.3138	35.0814	31.7958	30.9335	39.3428	52.9692	25.3822	39.5466	23.7886	30.4755	27.7421	39.781	34.2804	49.3137	40.1695	34.9866	35.766	46.3178
Arl15	ENSMUSG00000042348	9.49663	13.1899	9.70521	8.31336	12.0286	8.25829	13.3096	14.2158	9.4074	9.12054	10.0277	8.44436	10.5779	9.55466	8.84028	7.51618	4.34428	9.455	6.91812	11.8913	9.54305	6.54009	8.38285	10.3979
Arl16	ENSMUSG00000057594	8.667	12.7489	10.814	9.19823	11.0002	11.272	15.464	7.67193	9.18561	10.6763	11.5046	6.63961	10.5928	9.14601	11.1047	12.1112	10.6155	10.3854	7.77685	9.01669	12.2917	10.8234	11.0716	9.70343
Arl2	ENSMUSG00000024944	27.7439	43.2768	46.4061	50.6283	47.8124	25.3657	36.9322	61.8685	23.9275	42.5276	20.9263	36.5413	51.5952	42.0548	37.165	38.2247	37.0537	41.7683	39.5143	31.1543	38.8184	31.1505	39.841	32.9938
Arl2bp	ENSMUSG00000031776	188.92	57.5116	132.461	169.945	113.492	80.3625	70.8794	145.376	218.384	94.4374	199.532	174.249	118.07	156.359	142.476	151.713	149.401	140.164	140.351	180.104	113.888	97.1265	118.3	160.238
Arl3	ENSMUSG00000025035	88.2898	83.1963	94.8234	82.8419	100.362	89.4723	81.9647	109.942	106.339	109.703	114.483	89.0111	101.656	105.808	81.4835	104.335	95.8429	111.571	129.783	110.878	113.695	87.6817	122.738	85.4401
Arl4a	ENSMUSG00000047446	203.973	102.101	108.748	187.18	112.396	86.9309	80.7215	180.794	235.639	140.64	204.86	172.394	61.5194	154.527	166.008	192.66	176.965	159.159	213.495	167.476	98.424	90.3224	177.018	227.263
Arl4c	ENSMUSG00000049866	2.56138	1.30675	1.46852	2.5327	1.12412	1.61544	1.47066	1.54778	0.926977	0.852104	1.53309	1.88388	0.593552	2.34742	0.616058	0.992633	1.17433	1.54352	1.39186	1.59639	1.73664	1.43717	1.31614	2.06241
Arl4d	ENSMUSG00000034936	3.83282	5.81387	3.88552	5.04078	3.68646	6.02735	6.75472	6.04357	6.32188	4.33495	3.73766	2.85045	3.88128	5.10687	5.45247	2.89211	5.48735	6.27236	5.3223	4.71005	7.30385	4.71889	4.44957	2.65496
Arl5a	ENSMUSG00000036093	7.5825	8.45054	6.36194	5.62748	4.04554	5.29967	5.52762	2.73938	5.51683	3.81274	4.42147	6.44588	3.68231	4.63767	4.56327	4.4955	5.03773	5.62659	4.37571	4.12051	3.32047	4.60079	4.20125	7.09456
Arl5b	ENSMUSG00000017418	9.26374	11.2598	10.439	7.36337	25.4654	10.8396	8.13427	17.5874	9.01082	10.3394	5.87873	7.39029	10.1308	10.5786	19.2545	7.37965	8.66209	10.6631	12.2316	8.13662	8.66645	8.11309	15.2248	17.6523
Arl5c	ENSMUSG00000038352	13.3437	0	17.9351	7.44514	18.6377	0.242177	0.162376	14.7949	0.569005	0.463809	0.969374	0.227317	16.0893	0.403561	0.483887	16.2549	16.3132	0	14.0738	9.37484	12.1437	0.885156	0.433008	9.5651
Arl6	ENSMUSG00000022722	19.0954	17.9002	20.5333	18.3684	19.3512	20.1413	16.3509	14.5441	17.1744	17.3411	16.9665	18.9271	16.7411	17.6214	17.1253	18.7306	16.3809	15.4592	18.5835	15.5177	20.374	21.3401	19.9604	21.1814
Arl6ip1	ENSMUSG00000030654	155.49	129.652	189.672	152.258	93.7453	128.155	204.465	77.2322	120.438	106.092	133.491	112.274	138.521	140.553	153.369	132.358	140.253	113.15	43.2029	140.629	139.158	41.7753	86.1427	46.9512
Arl6ip4	ENSMUSG00000029404	26.3554	41.2938	44.7885	39.302	43.0193	51.6137	62.4782	49.3778	48.6395	34.7643	51.0208	37.3447	37.4227	43.4647	46.0169	46.7987	42.728	39.0667	48.764	40.1033	36.333	31.5446	51.6078	40.4555
Arl6ip5	ENSMUSG00000035199	17.9296	7.11363	12.4753	12.5629	8.27938	6.56661	6.55572	11.1325	10.6352	10.0753	11.0358	12.8022	9.93055	10.2087	6.79044	11.1164	7.16988	12.5423	9.83682	16.9607	9.9623	8.98899	10.1827	19.6577
Arl6ip6	ENSMUSG00000026960	44.6775	34.5053	40.5517	46.9697	46.5577	37.8302	37.3106	33.8337	60.6055	39.7162	53.0522	52.1646	49.1418	52.1482	45.5048	42.4409	43.5601	33.1081	47.3248	49.2549	65.3593	56.4128	60.6782	59.0613
Arl8a	ENSMUSG00000026426	11.3381	3.79815	8.16451	8.83601	4.21293	1.28339	2.02583	7.44673	9.08821	5.88704	8.38474	16.6648	5.03779	9.5809	6.14056	3.32362	10.7334	4.82469	3.16541	3.61677	8.28515	1.78286	7.86593	9.10326
Arl8b	ENSMUSG00000030105	19.5124	23.5766	17.3656	19.2223	23.3528	22.3541	26.5678	14.0903	16.008	17.3111	19.5374	16.496	20.6482	19.6148	21.1755	21.5951	18.099	17.2606	18.176	16.8966	18.0345	19.8035	20.3026	17.6362
Armc1	ENSMUSG00000027599	23.3692	39.9754	28.5667	23.5737	32.0186	33.1804	41.5951	27.621	27.4882	33.6785	27.2669	29.0071	31.0866	33.7189	31.5894	26.3528	27.116	32.259	25.6201	28.8444	28.0576	26.6325	23.8744	26.7343
Armc10	ENSMUSG00000038525	10.3172	19.7229	10.0405	4.89265	9.20323	20.8432	11.151	14.6477	13.1709	17.4109	11.2452	4.90787	14.0208	12.458	18.276	13.8261	12.9402	16.2055	5.61381	13.8116	11.0549	13.3544	11.8634	5.94164
Armc2	ENSMUSG00000071324	59.5393	13.5682	42.3856	73.1816	19.4397	15.4819	9.85043	47.5743	100.761	38.6266	82.6345	58.3835	51.0303	26.2115	43.3612	74.5052	40.4195	24.8212	47.0601	46.0334	92.5404	65.27	77.3631	92.5341
Armc3	ENSMUSG00000037683	2.374	0.566206	1.24275	1.89972	1.20417	0.962209	0.27597	1.04976	5.34389	1.16433	4.14594	2.66058	3.14983	1.5683	2.14323	2.76621	1.82029	1.52142	2.7336	2.54937	4.97627	3.54916	4.01639	3.42788
Armc4	ENSMUSG00000061802	1.44213	0.167511	0.297637	0.491842	0.315066	0.228281	0.237836	1.07013	1.45246	0.882356	2.31027	1.28136	1.269	0.538228	0.96599	1.09324	1.42755	0.363314	1.11383	1.16327	1.88397	1.4078	2.26317	1.64507
Armc5	ENSMUSG00000042178	12.2021	8.79607	9.77963	12.2325	15.398	11.7678	7.93631	26.4263	18.9125	10.5272	19.0754	15.1296	18.7737	15.8774	15.2844	13.5859	15.089	14.2916	17.0267	19.0834	16.5266	19.9784	16.8445	18.0227
Armc6	ENSMUSG00000002343	33.0649	26.5673	44.4461	30.7516	35.0828	35.862	23.6407	46.5366	35.4278	39.0879	46.1237	34.7729	38.2638	34.1461	39.7193	42.9193	31.8316	33.9214	53.9946	40.1715	44.2288	38.9637	35.4347	43.6171
Armc7	ENSMUSG00000057219	2.56663	2.70953	2.83414	4.49973	2.76495	2.69629	3.80678	2.47928	6.30641	3.40016	4.32794	4.71795	4.50101	4.89347	4.69724	3.98564	3.88128	3.55608	2.93083	3.42214	4.14644	2.45788	3.14204	4.93627
Armc8	ENSMUSG00000032468	17.7761	31.1009	20.9592	23.8968	29.5066	27.7598	31.8999	21.8523	31.4427	26.7947	26.0683	21.2893	30.061	27.8146	29.4579	25.1444	28.2315	25.6752	23.1706	27.6068	27.0529	30.2645	23.5377	28.9034
Armc9	ENSMUSG00000062590	40.4963	46.551	39.2306	35.7028	47.4446	45.6379	45.5265	56.8064	56.0102	31.4066	60.861	49.0937	45.0368	48.8094	51.9274	50.5478	47.7469	51.443	50.7325	49.9147	46.1035	47.7982	45.8677	52.2051
Armcx1	ENSMUSG00000033460	2.50594	4.19041	5.92614	1.39869	4.78673	4.86407	5.48284	3.11137	3.21288	7.3929	2.31727	2.73948	4.05003	4.64569	5.58878	4.5121	2.73629	4.19843	2.33531	4.28263	4.09407	3.41097	3.7845	2.7624
Armcx2	ENSMUSG00000033436	15.417	8.69099	13.0168	13.0442	7.30163	7.00619	7.9551	7.8372	12.9443	12.9905	10.869	11.112	10.3662	11.8256	21.3563	21.7326	13.9705	9.42567	11.3486	14.6276	15.2397	9.73296	11.6634	13.6386
Armcx3	ENSMUSG00000049047	6.80837	5.21392	4.58933	5.05936	4.32515	3.44398	4.84211	3.42756	8.53749	8.30291	6.72927	5.57209	6.00991	6.81015	10.9561	10.5825	7.22458	6.66163	6.96589	7.1434	8.57004	7.35731	8.47435	8.82433
Armcx4	ENSMUSG00000049804	2.60248	3.07078	3.77956	2.42508	3.5082	3.8462	4.41461	2.37042	2.74141	3.87554	3.86937	3.71464	2.77842	3.25866	3.02408	2.51604	2.36131	4.28972	2.7575	4.12427	3.23373	2.79509	3.48951	4.12503
Armcx5	ENSMUSG00000072969	9.37798	13.029	13.0256	8.39328	13.9423	11.6847	14.2612	14.9474	14.7854	12.5331	15.9316	11.6429	14.2713	14.351	15.1752	15.1617	15.0063	15.0702	12.7394	15.4977	13.5694	12.3729	12.6536	13.5388
Armcx6	ENSMUSG00000050394	5.55726	3.26741	3.38244	2.79648	2.4013	2.12053	3.30357	1.51162	9.31723	5.76834	4.56785	4.85707	6.24045	4.85003	11.4571	10.684	5.82927	3.55376	6.84065	6.14576	6.86494	5.35216	6.9723	5.02093
Armh3	ENSMUSG00000039901	12.8786	17.2672	12.4363	13.3287	18.7967	17.7328	16.7873	18.7688	10.6514	11.7634	12.6032	11.7432	13.398	18.4671	15.4578	11.9927	11.1214	17.5959	11.9227	17.8093	11.3364	15.1347	9.43922	14.2681
Armh4	ENSMUSG00000036242	2.00097	3.0628	2.19529	3.40785	4.99657	4.37227	3.24379	3.45999	3.4155	2.26874	2.98864	3.32326	3.89923	7.5797	3.9758	2.73114	2.27369	3.07709	2.98087	3.8507	3.56235	5.24196	1.75134	5.38595
Armt1	ENSMUSG00000061759	12.8437	17.0744	17.545	11.72	17.3325	14.996	15.6115	9.15465	13.1912	11.8116	14.5668	13.1399	14.6283	13.7906	13.7929	11.2504	11.7357	14.4872	13.6085	12.0049	12.3591	13.8828	6.61358	14.8761
Arnt	ENSMUSG00000015522	18.2708	15.7595	11.294	18.4784	14.4191	15.3255	10.734	17.8246	19.7499	16.1744	24.5231	22.3293	20.6235	19.0513	18.1542	21.4569	18.5878	16.5914	21.7763	21.8514	20.7084	20.1659	21.2877	32.1157
Arnt2	ENSMUSG00000015709	6.71846	2.02527	6.56962	10.2003	6.59183	4.83121	4.97805	6.52809	6.22472	5.64819	7.6679	8.86891	7.69715	5.14089	5.18189	8.145	6.36785	8.85978	7.61192	6.43858	7.32182	9.42838	5.46363	11.1938
Arntl	ENSMUSG00000055116	21.6823	22.8651	19.5293	17.6055	21.9536	19.872	22.0659	19.5144	37.2688	22.9895	38.608	27.0764	25.2137	22.9934	31.0674	27.2184	22.9653	24.6361	29.9301	31.7163	32.7549	26.6829	32.2643	36.5918
Arntl2	ENSMUSG00000040187	52.3399	25.9326	34.8594	47.6218	37.2424	26.3029	26.0495	43.2861	35.6764	33.8654	49.1208	34.9752	34.6249	35.5063	31.1517	26.1883	43.3914	34.5951	42.9587	38.7461	41.7149	45.7347	47.4113	45.9665
Arpc1a	ENSMUSG00000029621	569.978	222.983	345.47	501.174	330.181	269.175	218.71	440.263	635.888	372.026	655.218	449.841	547.633	425.851	411.391	468.616	442.894	383.335	524.521	480.267	586.108	516.002	531.375	529.078
Arpc1b	ENSMUSG00000029622	31.5818	15.9257	33.4314	24.0887	24.1073	24.631	19.9084	39.7759	39.1404	21.3752	43.3621	34.6875	43.7134	25.6342	41.6849	33.511	34.3792	30.3023	25.6562	38.8773	34.0531	32.6014	38.9811	42.6904
Arpc2	ENSMUSG00000006304	115.976	199.604	151.044	115.736	159.952	174.58	210.498	126.255	94.8308	114.742	105.826	103.606	110.337	134.5	124.632	114.461	115.624	127.855	105.802	130.71	116.027	107.374	99.8946	110.472
Arpc3	ENSMUSG00000029465	219.398	261.673	223.319	218.025	244.92	234.203	252.691	157.563	164.508	234.54	207.64	194.805	243.844	231.904	220.673	223.486	256.779	243.917	242.879	228.883	226.054	221.075	214.91	204.588
Arpc4	ENSMUSG00000079426	32.4417	54.7941	41.6108	41.0516	64.7473	36.1305	66.9175	38.8699	63.9105	39.6835	51.1425	42.4808	35.3009	50.0708	38.4095	55.243	31.9825	72.5914	49.1827	58.1103	39.9305	51.2836	49.0206	41.1239
Arpc5	ENSMUSG00000008475	88.4777	119.052	105.66	89.6047	133.862	124.54	131.504	95.8628	85.9106	108.141	87.675	80.1326	95.9434	65.9709	101.92	62.2463	92.9911	113.106	90.9906	98.8019	92.1973	94.676	82.4351	92.0786
Arpc5l	ENSMUSG00000026755	124.319	151.44	162.549	129.819	136.844	131.609	186.121	115.318	94.7246	126.451	91.5298	104.2	121.144	122.678	146.206	120.476	120.688	107.898	119.229	101.431	109.518	104.41	94.5072	96.4282
Arpp19	ENSMUSG00000007656	34.9259	41.922	32.5828	27.833	40.4678	49.1456	43.2922	39.3852	30.0027	39.8823	39.4875	78.7666	33.5219	87.9754	46.4701	39.8628	37.6898	85.4263	40.1611	31.5086	32.8302	19.3784	32.6526	28.7238
Arpp21	ENSMUSG00000032503	1.31686	0.534941	0.806978	0.945479	0.564171	0.734981	0.784546	0.407351	3.08944	0.587511	3.07923	1.35806	1.88782	0.559573	1.57275	1.41594	1.35476	1.26872	1.40479	1.03636	1.64555	1.90799	1.62252	1.8313
Arrb1	ENSMUSG00000018909	1.33925	1.32143	0.799341	1.00737	0.954199	1.50117	1.01094	0.945194	1.1008	0.833929	0.662879	1.70614	1.62161	1.47639	0.915525	1.09825	0.999607	1.30822	1.33717	0.589661	0.845829	0.980154	1.62512	2.45239
Arrb2	ENSMUSG00000060216	151.963	77.7892	106.457	136.451	106.47	92.9144	85.6054	90.1326	74.4141	59.1107	106.904	115.236	88.4058	111.009	94.4861	102.414	95.5701	105.115	94.9645	136.878	89.723	87.9783	100.294	136.268
Arrdc1	ENSMUSG00000026972	26.0479	19.2504	20.3231	30.3517	21.5893	18.9858	16.2044	22.4137	26.4596	13.0551	25.2029	21.1082	30.1394	17.7001	20.8563	25.1878	27.924	15.4311	26.3636	22.1149	19.3658	24.4347	28.3779	20.5709
Arrdc2	ENSMUSG00000002910	7.36512	10.125	10.2353	3.81587	4.85848	6.54697	9.23161	3.47549	5.95514	7.58656	5.50216	5.00297	1.89479	4.87524	7.05354	5.03401	4.87165	3.91845	6.03645	4.83057	3.07059	3.38733	2.68779	8.82975
Arrdc3	ENSMUSG00000074794	44.749	60.6173	52.5175	37.4204	66.4829	55.4353	47.7971	48.5743	32.2339	29.4905	38.4806	31.9822	48.9813	50.5372	48.1633	37.3303	37.3997	49.2052	34.8176	63.6463	28.1456	27.1921	60.9425	52.4485
Arrdc4	ENSMUSG00000042659	269.154	122.272	153.948	246.648	172.797	125.644	126.519	295.061	308.408	159.266	330.842	229.437	281.954	251.422	209.69	262.629	237.394	195.839	279.7	285.242	241.056	233.481	283.984	285.587
Arsa	ENSMUSG00000022620	2.67516	0.700834	0.858577	1.98803	1.4248	1.20325	1.41918	1.85736	2.87063	1.89534	2.79148	2.28532	3.49007	2.70872	3.18422	2.42313	1.72049	2.59749	2.23441	1.8202	2.05442	3.85266	2.86395	3.32884
Arsg	ENSMUSG00000020604	2.23364	0.761839	0.856189	1.88372	0.524672	1.49346	0.376143	0.626097	2.38134	1.23768	2.99122	1.63766	1.11905	1.37728	1.23565	1.83013	0.709755	1.29817	1.76328	1.55194	2.5954	2.16477	1.51731	2.54559
Arsk	ENSMUSG00000021592	6.50109	4.38121	5.6175	7.44642	6.02119	5.99593	4.3591	5.07702	10.202	7.77865	11.7966	8.76134	6.69777	6.53601	9.69488	8.29899	8.26364	10.0995	9.81945	6.97574	10.4638	9.25185	10.0075	9.85793
Art1	ENSMUSG00000030996	5.29013	0.924339	1.8032	4.15514	1.67907	1.96189	1.12223	2.98304	5.86646	1.98951	3.23603	3.90119	4.20588	4.17689	5.32629	2.74448	2.38996	1.74222	4.39337	4.83369	3.59077	6.72605	2.88087	2.5686
Art3	ENSMUSG00000034842	7.62125	3.99302	6.37001	11.0021	5.18416	3.63373	2.88836	2.95169	10.173	6.52621	14.8952	6.96683	6.64027	6.30838	7.59474	11.5723	3.90545	2.3251	4.56143	5.43863	10.2108	7.77553	6.89227	3.67944
Art5	ENSMUSG00000070424	13.4864	17.9329	21.016	13.4785	22.3249	19.951	12.5163	29.2231	19.0297	20.0628	15.3881	17.7643	24.458	13.1298	12.8829	16.2556	24.2505	27.3965	15.8959	12.6272	13.6537	25.7256	16.8862	21.8254
Arv1	ENSMUSG00000031982	45.7764	42.3058	31.6717	37.4814	43.8614	41.9324	38.975	51.1284	61.8727	40.1091	60.6161	37.8692	66.1638	62.9827	64.0659	53.8916	57.3903	51.8609	46.3732	65.6251	61.2662	54.5688	66.2325	63.9971
Arvcf	ENSMUSG00000000325	67.4243	42.1067	45.2925	68.8257	58.4153	39.3016	28.9441	73.2858	75.2354	38.5528	73.6512	57.9685	77.6013	54.4147	53.0082	51.8641	50.7067	52.4618	57.0447	69.4693	52.5941	56.4216	64.7622	76.9334
Arxes1	ENSMUSG00000048355	14.3247	12.1917	15.5126	13.1191	14.5902	11.9676	11.2642	10.7381	17.3153	13.0696	17.4638	16.1754	22.2999	14.5173	19.6457	17.222	18.6489	12.9195	16.9986	14.1806	22.4447	19.4979	18.2584	15.7511
Arxes2	ENSMUSG00000048040	9.56643	11.3418	12.3705	7.60271	9.36644	10.8602	16.4032	8.27678	12.9309	13.9616	12.2175	7.13147	11.8318	11.3073	14.608	13.9475	10.2483	8.29279	9.13819	10.5064	13.5833	9.43163	10.8608	8.02369
As3mt	ENSMUSG00000003559	13.8319	6.97004	7.90147	10.4837	6.85572	5.4955	6.7592	10.4031	19.0536	13.6712	16.9696	13.5958	14.8656	17.115	20.5834	18.9143	14.0715	11.3641	13.8856	14.8545	17.0011	15.5741	11.7056	17.6456
Asah1	ENSMUSG00000031591	36.4395	69.1176	40.3363	37.0758	44.7433	56.3517	59.543	29.9277	59.1348	46.9202	43.9501	39.5288	45.478	48.7036	48.4008	43.765	39.8293	45.1025	32.65	49.9891	46.887	45.9239	43.2347	49.2074
Asap1	ENSMUSG00000022377	85.4432	27.1833	61.7313	56.0003	34.2826	45.9825	29.0471	71.5282	110.403	36.1876	109.269	83.6837	37.5159	63.7798	58.5799	72.1963	83.9249	64.8716	52.7262	70.8146	62.2914	61.0903	61.0972	101.951
Asap2	ENSMUSG00000052632	3.12984	2.00827	1.86301	2.93435	1.80659	2.5379	1.82327	1.31629	2.45204	1.37191	1.86475	3.40881	1.37133	2.54847	1.42337	2.50848	2.57792	2.9219	1.7215	2.61354	0.959664	1.06789	1.45911	4.12818
Asap3	ENSMUSG00000036995	4.52443	2.27288	2.83046	5.86086	2.83264	2.67768	1.7091	4.97686	5.08327	2.45722	4.87721	3.62447	3.77915	2.59254	4.78808	4.59983	3.18321	3.31683	3.8714	4.47991	3.77868	3.84481	4.9306	4.33042
Asb1	ENSMUSG00000026311	2.43388	3.09808	1.99569	2.16178	1.8748	1.09036	1.68453	2.77948	2.74625	1.53861	4.47818	3.02802	3.8092	3.05752	3.5309	4.69438	3.10356	1.60544	1.75084	4.42122	2.71096	2.10783	3.05272	4.09486
Asb12	ENSMUSG00000031204	8.11852	0	3.33731	6.18234	1.54669	0.846016	0.147077	2.24557	9.04459	3.57336	6.04307	4.24163	4.03517	3.27702	4.17659	6.0605	5.59347	2.78504	5.66927	3.55435	6.18951	5.6186	4.83744	7.04975
Asb14	ENSMUSG00000021898	2.58026	3.13282	3.17779	1.62988	3.87031	2.73013	2.91272	2.17354	5.25214	2.88775	4.09898	3.00761	4.40182	1.74155	3.08883	4.45517	2.14956	2.91247	3.55656	1.97949	6.19451	4.81429	2.8342	4.81961
Asb17	ENSMUSG00000038997	2.45134	0.879839	1.5988	1.78537	1.51864	1.68672	1.01489	2.00207	4.11133	2.12887	3.50199	2.39049	6.84735	2.90823	3.99866	3.34739	3.71188	2.76001	3.51453	2.83526	3.79415	4.07615	2.27964	2.65357
Asb2	ENSMUSG00000021200	2.95104	0.640079	1.3052	1.43414	0.801032	0.645801	0.608418	1.83045	3.82709	1.59097	2.72678	1.5411	1.05639	0.945544	2.3658	2.12153	1.57081	0.477388	2.22989	1.07035	1.44813	2.725	2.8688	1.90105
Asb3	ENSMUSG00000020305	17.3909	19.3144	19.447	17.2834	19.1144	17.7474	17.8377	12.5823	17.312	17.4149	17.4544	17.934	19.0805	16.9007	19.8457	17.5219	19.6145	17.1401	17.8599	19.0479	14.5797	17.9808	13.5178	18.409
Asb4	ENSMUSG00000042607	3.61642	3.85469	3.6307	3.13128	2.84062	5.18482	3.02577	4.38455	6.09716	3.56057	7.72331	5.62121	5.17625	3.23806	4.72119	4.16448	4.11047	4.38896	5.27999	3.65814	6.37008	5.32107	7.48048	6.3192
Asb5	ENSMUSG00000031519	3.35751	3.21875	2.96841	2.81856	3.53072	4.72356	4.07798	5.66882	3.72775	2.93388	5.85722	3.67344	0.529763	5.02371	3.17486	2.46896	2.36234	5.5529	2.72325	1.92251	0.935429	0.88328	1.13854	4.37149
Asb6	ENSMUSG00000039483	7.16139	8.65076	9.00851	6.86918	7.06117	8.55411	11.0243	10.8286	11.4308	6.7537	7.51008	7.04199	7.29898	6.62571	12.2362	10.082	6.83336	7.75861	8.07291	7.6905	6.10857	9.35343	7.57869	6.95093
Asb7	ENSMUSG00000030509	16.9857	9.76468	14.6963	14.1278	13.0555	12.73	12.7542	15.7018	16.33	9.25228	20.612	17.692	14.3848	12.8405	11.8834	11.8637	11.2091	12.7634	12.0362	14.1544	13.1374	12.3434	13.158	21.1436
Asb8	ENSMUSG00000048175	55.7197	44.4502	43.0431	48.3298	49.4854	45.3009	46.1099	59.6977	63.1633	40.2495	62.0454	41.9804	63.211	51.121	54.404	54.7275	47.1668	51.3564	56.1802	58.3733	63.4771	62.6286	51.7228	62.0135
Asb9	ENSMUSG00000031384	2.36881	23.0269	10.3205	4.30278	16.1495	20.9117	25.3373	5.42122	3.7806	7.82206	4.24031	3.07819	5.94841	5.51218	4.63365	4.24667	3.56998	6.61929	6.59715	4.82118	4.24468	6.00668	5.62337	2.79472
Ascc1	ENSMUSG00000044475	36.9634	37.4448	41.0186	38.0278	36.1388	38.1724	40.5411	44.863	49.7031	39.1647	47.1554	36.0123	41.266	32.1803	51.0395	35.1156	36.7361	40.2733	49.0895	36.6611	47.4512	41.2165	40.3328	40.6085
Ascc2	ENSMUSG00000020412	25.5003	27.2392	26.5403	26.0227	32.5841	28.2597	30.9539	31.1396	20.497	22.3099	26.3433	24.8704	28.0417	23.8	26.8427	22.7172	20.9703	26.6309	22.5196	25.5598	20.0596	24.4632	19.9012	26.4262
Ascc3	ENSMUSG00000038774	19.2643	20.559	22.6363	20.3998	19.1923	19.2495	22.2418	20.6992	21.686	15.4368	29.6489	24.7564	19.3576	20.7234	23.2286	14.5115	18.0935	22.5793	18.9536	16.0277	20.054	21.2783	24.4009	33.553
Ascl2	ENSMUSG00000009248	4.44413	1.98057	3.9195	3.63321	3.75773	2.50156	3.50418	6.75307	8.77541	4.3815	7.3344	5.25759	6.22339	4.96614	5.99887	7.83589	6.22392	4.1592	7.14237	6.47979	7.84725	6.1459	8.00206	5.56383
Ascl5	ENSMUSG00000097918	1.99062	0.288565	0.543612	1.20239	0.193914	0.480129	0.393422	0.790081	3.89113	0.898069	4.10742	1.91636	2.72587	1.17401	1.11095	1.24463	0.638567	0.343526	1.69442	1.60765	2.86058	0.960419	1.25215	2.65049
Asdurf	ENSMUSG00000117809	3.6344	4.56012	3.47303	3.01497	3.90733	25.6595	4.70146	6.18994	3.48348	3.69022	3.8935	1.71639	4.35769	3.20044	2.86768	3.23727	3.92673	3.33141	3.15866	3.98148	6.98707	4.67435	4.03855	3.04049
Asf1a	ENSMUSG00000019857	41.4267	36.0263	43.0487	28.8702	40.6405	43.1863	47.1812	33.4935	43.5132	46.3996	41.1552	25.4752	12.3263	41.885	31.1392	47.8601	40.7546	40.9589	40.8685	40.165	14.5082	11.0553	23.9394	38.478
Asf1b	ENSMUSG00000005470	66.1223	57.6997	59.6517	65.6825	66.4855	62.6818	63.6635	74.8099	90.7878	72.6163	80.8739	62.8077	82.3067	80.8886	79.3726	75.9484	65.8251	60.9586	75.5939	91.319	74.6941	72.3382	70.0028	70.9903
Asgr1	ENSMUSG00000020884	1.44755	0.542961	0.790634	1.49165	0.367594	1.49862	0.483981	0.990297	3.02245	0.92059	1.10472	1.19254	1.19989	0.604863	0.768822	1.06411	0.979212	0.448299	1.8067	0.786113	1.98627	2.57441	2.00406	0.727708
Ash1l	ENSMUSG00000028053	12.9879	10.6761	11.3187	12.3422	9.24239	9.44743	11.1056	11.2899	12.4249	8.75168	11.7347	14.1651	8.96763	9.89421	9.79487	10.4538	12.1553	12.5386	10.7506	8.66412	10.6314	11.0833	10.1196	16.4335
Ash2l	ENSMUSG00000031575	364.63	266.469	274.785	362.229	352.002	286.778	291.591	333.066	478.255	321.508	450.904	351.43	440.391	355.727	295.346	368.26	378.602	316.967	369.63	418.834	433.117	405.029	412.486	450.673
Asic1	ENSMUSG00000023017	1.95731	0.932538	0.940415	1.30538	0.965003	0.424216	0.598919	0.19554	0.981318	1.33099	2.21063	1.15514	0.817733	0.526244	0.255538	0.947236	1.26585	0.514536	1.08884	1.2117	1.57608	1.19255	1.13621	2.75667
Asl	ENSMUSG00000025533	49.281	44.6149	44.7909	51.5712	63.7023	48.6217	49.6898	66.2506	38.9752	50.6129	41.809	45.2153	69.1717	51.356	58.8895	63.7314	62.7969	52.4086	56.2397	51.3805	55.8611	59.1102	52.6195	79.2334
Asna1	ENSMUSG00000052456	90.7706	95.3554	97.7202	91.0569	92.2045	101.585	100.15	122.238	79.6835	83.1479	83.1092	101.318	68.4615	91.6309	78.6448	81.1738	77.9669	97.4842	86.1492	107.495	90.0634	82.865	75.8304	107.721
Asns	ENSMUSG00000029752	206.055	94.1459	124.837	163.392	113.542	114.95	115.753	167.388	270.394	142.345	234.145	187.724	211.963	166.244	185.026	207.598	203.186	134.433	190.536	212.385	274.659	247.057	286.849	258.867
Asnsd1	ENSMUSG00000026095	110.505	121.851	115.95	100.07	126.983	108.949	117.706	111.916	120.861	100.797	106.12	105.575	120.484	119.675	108.728	101.939	105.656	119.181	107.119	110.548	116.169	98.237	90.6106	102.175
Aspa	ENSMUSG00000020774	18.2241	6.3529	16.1596	15.2634	14.948	11.3172	7.93982	11.8544	22.3071	20.1536	27.5114	21.731	16.72	18.5098	17.5979	18.8613	13.0388	15.1362	19.8679	16.1248	19.9704	21.0387	24.3802	21.4211
Aspg	ENSMUSG00000037686	5.38888	0.694615	2.2037	4.21573	2.07498	0.943094	0.299048	3.42253	6.33226	2.99293	7.68549	4.29736	4.19342	3.20121	5.03462	5.55929	3.3992	2.09968	3.72217	3.65617	3.50863	5.81546	5.65142	5.83317
Asph	ENSMUSG00000028207	28.2891	21.8419	24.2828	25.8462	24.1135	19.8569	21.4119	18.4646	25.326	21.9419	30.2544	20.4806	24.7643	23.1457	25.6355	26.5365	28.0062	16.1985	25.2812	22.9359	28.1767	29.0126	23.9412	25.8782
Asphd2	ENSMUSG00000029348	15.6844	8.23728	15.5956	20.0331	12.8877	9.14381	5.45123	22.8179	23.2925	13.016	19.3553	22.5164	12.0982	14.9024	15.4404	13.0647	12.0064	13.6794	19.3029	15.042	19.3865	21.888	19.9577	20.4439
Aspm	ENSMUSG00000033952	4.25998	6.22534	5.89218	5.58336	8.09549	7.18242	6.91926	4.75339	4.18133	5.76734	4.70671	6.37159	4.58895	4.49085	4.01838	4.5547	4.39553	6.65367	5.61857	3.75149	5.87736	4.25468	5.69519	6.02286
Asprv1	ENSMUSG00000033508	3.8739	1.22498	2.68582	3.9687	1.98542	2.06759	0.798512	3.41758	4.60732	2.12707	3.76936	2.64177	3.73748	2.35638	2.84792	2.67012	2.83282	3.74881	2.36894	2.39953	4.48699	2.03771	4.007	3.25662
Aspscr1	ENSMUSG00000025142	230.839	145.072	151.61	174.25	182.55	152.548	149.849	286.791	275.753	169.898	242.192	203.712	252.083	204.196	211.258	201.33	185.966	191.921	217.924	224.948	234.415	225.949	229.421	241.728
Asrgl1	ENSMUSG00000024654	5.48828	3.93623	5.77546	5.17019	5.5849	5.28636	5.21718	4.09487	5.23353	3.49936	4.47886	3.91683	5.61341	4.40439	4.78725	5.24103	5.40428	4.99718	3.51887	4.25703	4.44233	5.35309	3.88394	5.12771
Ass1	ENSMUSG00000076441	2.4886	9.85799	5.50913	2.8019	4.80716	5.73132	7.23325	3.28042	3.26687	2.45205	1.88617	3.54997	3.23495	4.52758	3.8006	3.04629	2.62415	4.04201	1.85999	3.57551	2.06833	1.92306	2.29824	2.65159
Aste1	ENSMUSG00000032567	7.80085	10.2735	12.7903	14.8553	11.1817	10.4937	13.9712	14.6016	10.4528	14.1182	19.5941	9.88668	15.7659	17.6536	11.5323	13.7956	17.5778	15.9418	8.97174	19.2388	14.7251	14.0293	20.7327	24.8188
Astl	ENSMUSG00000050468	0.530645	0.262513	0.806679	2.53878	0.917162	0	0.272747	1.36298	2.03544	1.08377	1.8545	2.05245	2.55684	0.935389	0.577355	0.52574	1.07899	0.842278	1.21529	1.49457	2.42958	1.88049	2.0806	2.31353
Astn1	ENSMUSG00000026587	3.33053	0.042046	1.45767	1.90997	0.790758	0.294183	0.762739	2.24739	3.47909	1.62088	4.26092	3.31223	2.35983	1.0582	2.42749	3.10321	1.86809	1.33722	1.5916	2.42397	4.28317	3.67892	2.80114	2.01397
Asxl1	ENSMUSG00000042548	41.6949	6.129	34.3609	41.0472	35.115	32.6234	34.7001	39.0956	40.7128	28.9753	49.355	38.0479	33.8917	36.9906	33.0014	37.8466	28.2733	34.5832	34.3789	38.2161	35.6891	36.1749	36.7887	41.4484
Asxl2	ENSMUSG00000037486	12.6901	10.3127	9.46168	9.9435	9.11697	9.83752	9.17843	9.72029	13.5116	9.69273	13.6581	13.7949	13.2688	10.9813	10.3926	11.1701	10.4556	8.48017	10.3573	12.1232	10.4809	9.12692	11.4809	15.8566
Asxl3	ENSMUSG00000045215	6.07638	1.88582	5.13579	4.44857	4.5792	2.9599	3.0449	6.56027	5.09635	3.1765	7.0176	6.7551	3.67683	5.60427	3.94508	4.67433	3.82334	5.68894	5.83044	3.58391	5.01279	3.34566	4.65214	7.9942
Asz1	ENSMUSG00000010796	260.466	307.202	293.893	276.001	338.211	288.412	304.911	263.138	250.162	329.219	301.98	270.174	310.764	315.572	310.619	288.13	287.391	317.699	300.692	291.512	298.389	297.78	284.695	298.437
Atad1	ENSMUSG00000013662	23.033	30.7058	25.4813	22.8455	30.43	33.0653	35.5055	20.288	29.1288	26.3015	22.3311	24.2066	29.4577	28.7312	32.086	34.2453	26.2411	27.6195	26.1291	31.2335	25.72	26.3744	20.9933	30.4174
Atad2	ENSMUSG00000022360	161.941	132.001	133.878	169.679	166.811	129.874	116.963	170.494	163.658	128.031	198.737	177.679	187.997	191.122	156.97	145.863	146.856	145.627	163.096	219.267	158.314	160.403	185.024	231.903
Atad2b	ENSMUSG00000052812	9.51319	7.78582	7.04847	10.4247	7.29442	7.02545	7.13214	4.71781	6.75548	6.06579	7.81852	9.03293	5.13468	6.84777	3.59765	6.95049	7.97312	6.34927	6.74671	5.99948	4.7808	5.12938	3.24998	8.52642
Atad3a	ENSMUSG00000029036	80.9292	93.9623	94.6499	89.2707	107.04	103.08	107.074	136.383	125.739	91.921	126.795	90.0649	121.529	110.015	107.815	115.19	99.6657	98.3643	104.687	116.664	108.787	110.042	112.247	103.293
Atad3aos	ENSMUSG00000054514	11.1931	1.28542	5.74869	4.84665	4.65014	1.20478	5.75549	6.15334	2.83956	5.0031	5.61672	5.99003	7.07562	8.23917	6.30652	9.00882	1.97507	3.50565	4.24885	3.36461	3.07556	3.34398	5.04891	4.70826
Atad5	ENSMUSG00000017550	3.37353	3.55219	3.3891	3.83545	3.14105	3.35472	3.82287	4.45311	4.08541	3.83913	5.16983	3.82145	3.77318	4.47181	3.99934	2.93085	3.78478	3.40914	2.68078	3.43859	3.40877	3.55065	3.72589	5.06594
Atat1	ENSMUSG00000024426	34.5092	52.3368	46.3526	38.781	51.8755	52.115	61.3405	39.0225	22.4603	33.044	32.6255	26.8882	32.5775	35.0594	40.0385	35.9859	36.3017	38.2487	29.4786	25.621	24.6984	25.2402	28.1915	28.3926
Atcay	ENSMUSG00000034958	2.20179	0.587343	1.4933	1.67838	1.27078	0.816515	0.246303	1.31533	3.33187	1.09831	3.41027	2.79529	1.02909	0.620406	0.844585	1.343	1.58746	0.832525	1.81949	2.03157	3.01821	1.64402	2.27481	3.34605
Ate1	ENSMUSG00000030850	76.9829	77.6536	94.4874	100.356	78.9006	67.2806	89.9304	67.7557	90.021	80.6895	115.186	101.595	114.058	87.905	87.4971	79.3867	96.238	83.079	99.8314	109.453	87.0786	89.1594	102.617	105.221
Atf1	ENSMUSG00000023027	27.4212	41.4952	33.8267	24.9756	24.469	39.9002	45.3624	25.3988	27.8774	35.5024	33.7997	32.4723	19.6915	30.4426	31.8436	27.0638	23.8183	28.8362	26.2931	24.3214	25.3966	31.3537	14.0303	26.4498
Atf1-ps	ENSMUSG00000080968	1.1503	2.03944	0.970897	1.32137	1.20855	2.01355	2.0859	0.501458	0.984568	1.15941	1.17152	1.10165	1.50071	1.02406	1.63861	1.35517	0.777936	1.3436	0.83069	0.712062	1.29395	1.23483	1.94	1.62982
Atf2	ENSMUSG00000027104	43.9714	41.4178	46.9315	46.4344	55.1044	44.4955	45.6428	42.6342	46.3849	37.3074	60.1517	58.5456	51.7473	38.5405	39.9348	45.9763	41.9043	43.1622	35.598	37.7769	44.2169	43.231	47.7893	52.5332
Atf3	ENSMUSG00000026628	4.34896	6.71117	5.48264	4.6093	4.10954	2.16518	4.8232	3.47342	6.1116	4.77319	7.5656	5.37374	12.4371	10.7711	12.4253	10.5613	9.90121	4.03398	3.60488	7.41293	10.1813	5.99207	9.06769	6.42296
Atf4	ENSMUSG00000042406	23.5123	39.9543	34.6497	21.16	24.6822	17.1752	44.522	22.3993	22.0768	17.3528	30.9498	15.0668	12.72	34.5921	36.1605	25.4264	31.5843	17.2341	14.7953	26.0881	31.0062	21.1649	28.893	15.6575
Atf5	ENSMUSG00000038539	1.42984	0.916692	1.82222	1.81859	1.31388	1.1637	1.00265	2.44804	1.49964	1.5169	1.7091	1.43705	1.19419	1.46095	0.710815	1.93447	0.602872	2.07951	1.78593	1.90921	1.69645	1.14254	0.68509	1.41876
Atf6	ENSMUSG00000026663	5.43949	5.50478	4.48156	5.17267	6.10105	5.14002	5.1417	6.21413	8.07413	4.63151	8.66577	6.27843	7.45481	7.49784	6.4935	6.43993	6.01036	5.59201	5.77767	8.70569	5.91173	6.30646	6.31231	8.17881
Atf6b	ENSMUSG00000015461	11.7498	25.4942	12.6714	11.2174	15.9444	20.3831	20.2921	22.9468	12.7618	13.7272	15.0332	15.4897	14.522	19.5716	15.7983	14.3712	14.146	20.1965	14.1879	22.381	14.268	15.0199	13.015	18.2862
Atf7	ENSMUSG00000099083	59.998	57.0588	59.3791	25.5275	59.4288	26.0942	63.2057	73.8035	62.2839	40.8422	67.9204	63.5104	50.7375	58.6948	52.3486	53.1165	53.9742	51.6242	46.4263	40.5787	59.7726	27.4179	23.379	63.2031
Atf7ip	ENSMUSG00000030213	36.2524	36.8224	36.3244	41.8911	39.55	32.818	35.7161	48.1074	35.2454	25.6892	47.4334	38.5888	39.532	45.2079	36.5439	33.0665	33.0926	40.3135	32.0865	46.9922	32.5356	35.413	40.3882	50.6807
Atf7ip2	ENSMUSG00000039200	15.064	18.567	19.8065	14.979	18.5905	18.0657	23.1964	10.4477	12.5042	18.654	16.0346	14.9273	16.3183	17.671	16.6767	12.6287	11.0554	15.5926	14.8517	13.9559	15.5063	12.7266	12.841	14.3039
Atg10	ENSMUSG00000021619	36.6376	25.668	33.7369	28.5692	29.3372	27.9191	27.489	24.115	34.7631	38.6354	26.6074	32.984	39.2582	29.1828	38.0888	36.132	32.4985	38.2363	28.8036	28.681	34.9633	35.5471	35.5167	32.8788
Atg101	ENSMUSG00000037204	138.333	130.85	149.85	153.854	158.225	144.276	134.388	324.251	279.237	152.652	247.87	176.103	250.544	177.92	232.198	212.135	208.865	168.777	208.629	199.489	233.675	235.438	235.135	191.52
Atg12	ENSMUSG00000032905	25.0523	36.7776	26.7376	24.5054	26.5001	31.0089	38.2733	21.6532	28.8952	28.2903	31.505	28.753	31.8513	26.1049	30.1113	21.6293	28.5306	26.2318	26.8464	22.7061	27.1472	29.2778	27.5594	32.7896
Atg13	ENSMUSG00000027244	35.6047	44.7936	30.8366	33.5127	44.0021	41.5861	43.7564	55.3814	49.3932	41.0595	53.6031	43.8523	58.5556	47.0175	45.1061	42.5147	45.7615	47.1256	43.1908	50.4063	47.304	52.6223	55.3986	55.9584
Atg14	ENSMUSG00000037526	111.799	105.159	113.259	129.123	128.689	103.693	105.13	140.989	132.414	100.82	137.164	108.534	156.626	138.741	142.473	118.994	128.66	128.462	116.998	162.09	125.702	126.049	115.244	144.579
Atg16l1	ENSMUSG00000026289	31.7593	36.6412	28.2601	33.6593	33.1774	33.1022	34.7847	38.1712	40.46	29.1172	43.1859	31.2078	43.0136	34.8455	33.0701	32.8552	30.3168	31.3306	34.4577	36.9393	34.5046	38.2158	38.3627	41.9843
Atg16l2	ENSMUSG00000047767	32.8034	25.3033	32.1631	30.4711	23.83	20.6523	18.6683	51.1205	43.9045	37.7244	42.1772	30.4591	26.9019	33.3874	51.7305	32.3509	32.0652	33.0101	37.9501	23.1015	34.3588	38.6551	37.1432	34.4786
Atg2a	ENSMUSG00000024773	25.8142	17.5035	20.1592	24.6329	27.4766	18.4173	17.9919	41.0535	26.5569	20.6666	29.4614	26.3316	33.4493	29.9029	28.7432	23.9782	21.6013	30.668	22.2022	40.0045	22.1989	26.6988	28.4119	34.3883
Atg2b	ENSMUSG00000041341	25.1667	14.5208	14.2444	25.7974	22.4269	14.289	13.0841	20.7802	19.8584	11.5314	25.3675	20.4125	10.537	25.4929	15.7393	17.8235	15.8332	21.046	18.2446	31.7944	13.3991	14.4292	21.019	33.1256
Atg3	ENSMUSG00000022663	63.7137	55.3924	63.7263	65.2167	65.0529	59.8691	65.7401	59.5552	74.3238	66.2353	82.7094	61.8931	23.9427	58.4417	64.1533	68.2602	72.1899	53.9508	71.7593	58.087	29.6731	33.8773	66.6295	76.2525
Atg4a	ENSMUSG00000079418	1.81406	2.13585	1.37812	0.713885	1.01726	2.80897	1.82929	2.64845	1.9663	2.03091	1.19422	2.00214	2.09202	2.49007	2.96797	1.04539	2.20261	1.05821	2.80521	1.72589	2.29891	1.51985	1.2805	2.45394
Atg4b	ENSMUSG00000026280	32.166	44.0831	35.9398	36.0974	40.8036	41.5043	47.5032	67.7937	54.8901	37.599	50.6801	42.2809	56.1454	48.0719	58.5666	50.5945	51.9917	53.2619	41.0344	56.5625	42.4078	55.0907	53.4469	51.9249
Atg4c	ENSMUSG00000028550	2.73832	1.3152	2.45281	2.90869	2.81994	2.42875	2.06743	1.99469	2.00913	1.60976	2.48886	2.46976	2.28826	2.35359	2.1717	2.67687	2.0333	2.66754	1.82607	2.74707	1.64278	1.6616	1.79523	1.9929
Atg4d	ENSMUSG00000002820	8.89012	8.81708	8.21121	9.42413	9.92636	9.57268	8.48332	11.4808	9.8477	10.7569	11.3882	8.40498	11.4317	7.872	12.0481	9.73593	10.4172	9.40666	9.74605	9.20832	9.21445	10.3052	12.6338	8.88497
Atg5	ENSMUSG00000038160	54.0077	76.3974	68.2423	51.9512	72.4439	72.3079	79.4581	55.6048	53.6962	66.5496	55.1817	51.3657	65.2657	58.9559	66.5271	57.4129	55.0199	58.2277	56.5414	56.8774	57.8018	54.1133	50.2461	55.1219
Atg7	ENSMUSG00000030314	9.36188	14.2026	12.5514	11.343	16.6166	13.173	11.1816	15.7181	16.5354	7.40079	13.1365	10.9726	13.8685	11.5632	11.5824	9.95102	9.25419	11.8824	12.0105	13.3663	9.16422	18.9399	12.5155	14.8209
Atg9a	ENSMUSG00000033124	33.0806	17.3994	19.7989	30.4362	14.4861	12.9608	12.7877	23.5161	20.4435	11.4908	35.7679	23.4787	35.5543	20.0445	18.4222	19.2867	19.0353	16.5406	22.8975	28.0775	18.4713	27.6394	19.4175	42.2548
Atg9b	ENSMUSG00000038295	1.84633	0.139748	1.4226	1.81825	0.928717	0.345369	0.26776	1.40717	2.89682	1.28159	1.72997	2.40544	0.427737	1.64893	0.728829	1.59065	1.54459	1.13628	1.43563	2.07717	0.607534	0.696972	0.628066	2.06833
Atic	ENSMUSG00000026192	10.0798	18.708	13.7893	7.13134	12.8529	18.9451	16.6376	13.5575	12.8595	10.1005	12.4881	11.2047	10.5428	10.9599	12.0772	6.8213	8.77639	13.1805	11.3817	11.7297	10.2762	13.8565	7.98485	14.9057
Atl1	ENSMUSG00000021066	7.16151	5.29398	5.16159	6.5366	4.97755	4.05367	3.22271	6.63211	10.7149	4.3202	9.8018	8.89191	5.78608	10.2461	6.39779	7.66995	7.8891	5.50026	11.5131	9.74346	6.3105	8.10668	8.59653	10.2685
Atl2	ENSMUSG00000059811	11.6922	10.8394	13.1718	11.4031	8.0877	13.9474	6.85085	5.75744	13.0265	5.60284	8.1303	11.9891	13.1393	13.8575	13.5705	11.9194	11.4052	7.56865	7.45688	7.96756	13.0762	8.0483	8.42398	8.85221
Atl3	ENSMUSG00000024759	6.55178	9.52237	5.90733	6.91652	8.25566	8.53906	8.07464	6.50508	4.77302	5.91629	5.23454	6.83143	8.13789	7.92285	6.75161	8.3642	4.60846	7.88647	5.89474	6.83169	7.16247	6.23926	5.3549	7.13179
Atm	ENSMUSG00000034218	7.05581	6.84311	7.54123	6.73815	6.71533	11.9623	8.06179	7.38777	7.64199	6.28551	7.11038	7.82752	5.87364	6.23762	6.82416	5.67375	6.33723	7.04736	6.99658	6.31791	8.68802	6.57178	8.39398	8.72901
Atmin	ENSMUSG00000047388	34.0608	18.1422	17.7672	23.5152	15.0448	12.7498	14.627	19.5203	27.8074	13.1316	22.4245	27.6942	13.2962	22.2441	13.2302	17.7756	24.5641	20.8161	18.3135	19.4421	15.5783	15.6152	16.5363	34.9495
Atn1	ENSMUSG00000004263	11.3096	6.99463	4.03592	9.06104	9.7111	9.43336	6.6817	10.0837	5.34558	7.26381	7.63905	10.6736	4.73098	8.79724	7.24089	5.02955	7.15628	10.9243	7.27165	10.4191	4.54577	7.89273	6.75694	10.3735
Atoh8	ENSMUSG00000037621	1.1163	2.61958	1.38431	0.930047	1.94273	2.75456	2.79891	2.5956	3.11526	1.31091	1.94226	1.03879	0.381343	2.01796	2.29709	1.35771	1.49368	1.11663	1.51858	1.65015	1.12982	1.43701	1.61355	1.97414
Atox1	ENSMUSG00000018585	121.708	132.682	100.622	82.5991	91.5148	134.716	157.06	101.792	106.483	137.849	75.7505	67.7249	121.998	98.1603	154.924	140.469	102.81	80.1714	93.4343	82.1432	126.402	92.509	87.5756	58.2529
Atp10a	ENSMUSG00000025324	6.06875	6.80204	5.98504	7.14227	8.91308	8.23797	10.8912	10.3151	10.0307	8.30952	11.7365	7.33064	7.49915	9.38846	9.01132	7.07851	7.57111	11.5177	8.96039	13.1184	7.44023	8.4875	9.20828	11.9248
Atp10d	ENSMUSG00000046808	3.64981	3.14254	3.31245	4.00143	6.14551	4.31882	5.61667	5.21661	3.82934	2.44002	4.79603	4.13671	4.09243	4.96021	4.96795	2.6324	4.3619	4.02611	3.17573	4.94838	4.52984	3.88783	3.01907	3.91988
Atp11a	ENSMUSG00000031441	32.8175	21.9356	29.8955	37.0578	24.1715	23.4601	26.1757	23.6804	28.4352	18.731	32.8191	31.6257	33.8995	25.363	18.708	27.887	23.0084	24.8837	29.7928	21.8759	31.6307	26.4506	23.8126	28.1632
Atp11b	ENSMUSG00000037400	34.9111	36.6821	25.6563	32.4834	32.5946	29.5398	32.5762	30.0117	38.6759	22.8126	42.3221	38.7943	39.7998	38.0006	35.8696	24.7256	29.8288	35.014	29.5334	46.0353	36.2133	33.1498	35.7786	59.167
Atp11c	ENSMUSG00000062949	7.63219	6.1965	7.18829	7.2561	7.23676	6.51623	6.35364	3.62904	6.15557	5.11426	7.54584	5.86055	5.40991	7.40687	7.17487	5.20094	5.07851	8.35037	5.17789	7.16039	6.21078	5.60505	6.00708	9.50648
Atp12a	ENSMUSG00000022229	7.02962	0.478056	1.96911	3.79159	2.20634	1.12221	0.415372	1.83931	7.92955	1.33816	7.38243	4.2343	5.1943	2.23825	3.01056	3.85513	2.58267	1.74164	3.976	4.69691	5.23985	4.62873	6.39462	7.43631
Atp13a1	ENSMUSG00000031862	39.8172	32.3049	32.8697	44.6148	39.8614	32.8924	34.9318	52.5814	60.1508	25.3141	52.9047	38.4923	49.5593	34.13	43.5135	37.3599	31.6824	35.4639	35.1477	43.7764	32.524	44.5798	47.1982	50.0769
Atp13a2	ENSMUSG00000036622	23.4679	15.663	17.2111	25.7912	20.3655	15.9392	12.0131	22.4219	24.7722	14.1186	24.1186	21.8655	5.16281	18.8653	16.8239	20.6115	16.8932	16.3085	17.5587	23.3862	8.47606	8.93762	12.3292	21.2596
Atp13a3	ENSMUSG00000022533	9.08597	5.44343	4.78834	6.20965	8.54651	10.2114	9.85676	5.85077	5.39873	5.74146	3.93764	8.98735	3.80504	7.67822	5.82547	8.52373	7.13371	6.52296	6.30634	6.37147	7.00211	8.2057	5.75927	8.28303
Atp13a4	ENSMUSG00000038094	2.94244	0.669282	0.34515	2.73888	1.4924	0.403323	0.349584	0.705226	9.53371	1.08792	5.37203	5.56745	0.898835	1.23568	2.50464	2.20075	2.21249	4.28106	3.1141	1.39644	4.63007	3.70456	4.51421	4.68342
Atp1a1	ENSMUSG00000033161	97.5876	106.306	91.7977	85.5215	83.3037	71.689	82.8483	71.6608	47.0674	58.2896	68.8789	71.5674	18.6879	59.3511	46.5245	47.0268	38.2162	83.5656	45.2107	77.8137	22.8758	20.8684	40.999	93.0342
Atp1a2	ENSMUSG00000007097	0.882466	2.35988	0.943064	0.95976	1.82898	1.03638	1.95177	1.31863	0.774196	0.401424	0.783861	1.82561	1.03542	1.76591	1.42132	0.917618	0.823338	0.938536	0.655249	1.54309	0.708963	0.828322	1.01469	1.10119
Atp1a3	ENSMUSG00000040907	10.2028	3.08095	2.71378	5.77166	2.70466	2.04865	3.02922	4.09545	11.7432	6.65531	8.00461	4.65065	7.53907	5.38129	11.8043	11.4307	5.977	3.33859	6.51609	9.01162	8.21353	5.91594	6.28278	6.79623
Atp1b1	ENSMUSG00000026576	27.243	25.4269	31.5531	31.0501	29.6914	30.2446	28.3403	21.2761	27.4428	24.8966	30.5495	30.4046	13.6409	29.5022	23.7613	31.5558	23.126	25.825	25.8745	27.3672	20.4645	20.7295	23.5769	28.7082
Atp1b2	ENSMUSG00000041329	10.0386	7.70801	8.51361	6.75433	6.43	7.60308	10.0071	4.01555	5.1339	4.69225	5.4383	6.0095	4.03084	6.56231	7.98373	5.81328	4.00974	5.47218	3.74879	7.78638	4.51662	3.89242	6.04434	5.31036
Atp1b3	ENSMUSG00000032412	43.6638	46.0691	37.4681	35.8696	34.8688	40.6487	49.7149	28.3296	46.654	44.3619	38.551	37.1474	38.8499	44.7132	52.1982	54.8135	42.2468	34.1348	37.2306	39.1104	47.0354	39.062	39.2994	40.3172
Atp23	ENSMUSG00000025436	43.7586	45.9325	48.8594	39.6962	46.6427	44.6939	41.5945	43.6193	43.1216	50.5249	47.4805	39.9847	34.8962	35.4399	46.2172	46.72	41.2951	44.5249	42.6968	45.2294	40.2424	42.6441	39.5307	41.3118
Atp2a1	ENSMUSG00000030730	5.00158	16.7474	6.37209	5.73586	10.7687	15.991	12.5476	9.70581	7.80499	8.37997	7.23193	9.72332	4.84935	8.63582	8.16837	6.67798	8.089	5.74502	4.9865	5.62381	5.54736	8.07244	4.68565	10.9025
Atp2a2	ENSMUSG00000029467	13.3596	11.4146	12.2184	13.3357	12.1288	14.7905	13.8064	4.65666	8.77487	8.77983	13.8651	10.5261	6.64292	12.1377	6.96359	6.04343	8.29629	13.9068	8.01008	9.51543	7.58586	8.66549	4.20795	12.9614
Atp2a3	ENSMUSG00000020788	4.31834	0.99721	1.63474	2.41356	1.56381	0.415246	0.350256	1.29061	4.0274	0.706156	5.51632	2.24148	1.39788	0.545846	1.89208	1.29276	0.765012	0.963538	1.75617	2.12461	2.66929	1.75979	4.53584	3.01598
Atp2b1	ENSMUSG00000019943	30.0278	28.5749	27.0951	30.3691	27.3857	30.3092	26.5066	54.3587	32.0704	26.8316	35.2561	30.5299	28.9145	32.332	28.6342	26.8305	30.2313	31.2151	30.0141	31.9908	41.5555	29.0058	28.0121	33.9008
Atp2b2	ENSMUSG00000030302	2.9555	0.286067	0.754152	2.43634	1.16239	0.488938	0.284639	1.67804	3.04908	1.24947	2.50201	1.45865	1.71216	1.37631	1.18364	2.17938	1.96708	1.55926	2.20306	1.999	2.18312	2.20152	1.96505	2.75702
Atp2b3	ENSMUSG00000031376	1.30186	0.46446	1.07466	1.6896	0.432037	0.558834	0.340913	0.704618	2.08561	0.724482	1.69606	1.19806	1.30015	1.32524	1.73035	1.91544	1.56331	1.09055	1.38635	1.1458	1.09984	0.634707	1.33813	1.41186
Atp2b4	ENSMUSG00000026463	4.10095	8.69847	2.4446	2.4904	6.86447	4.81686	8.31671	3.69395	2.20531	6.23122	2.19176	2.52404	1.50647	4.35253	2.08982	2.01371	2.04481	3.67567	6.04523	5.34619	3.18471	5.33753	1.94284	6.50968
Atp2c1	ENSMUSG00000032570	25.9106	28.3929	25.9675	21.1436	25.884	22.6074	25.3195	21.359	26.0818	17.7299	33.9526	27.1193	17.3925	24.7131	24.4453	28.2067	18.75	28.8335	20.6739	22.3455	20.6752	21.2038	22.6941	32.3406
Atp2c2	ENSMUSG00000034112	7.29831	0.786034	2.77502	4.81917	1.74076	0.823687	0.918493	2.30298	6.99439	2.0649	9.91818	4.47312	4.22422	2.1038	3.81049	3.61784	2.21598	2.05775	3.6279	4.30127	4.29955	4.694	4.97014	4.90023
Atp4a	ENSMUSG00000005553	2.31634	0.147184	1.33492	0.711211	0.498143	0.332987	0.606503	0.925261	2.67333	0.372439	2.844	1.84936	1.66366	1.36441	1.94266	1.96013	1.31326	0.688339	1.46529	0.991076	1.32764	1.81697	1.61355	2.08782
Atp5a1	ENSMUSG00000025428	256.571	279.427	273.427	277.796	282.917	302.06	327.153	422.361	377.182	286.972	363.959	299.577	376.188	344.574	353.205	337.58	321.134	367.889	339.64	354.807	346.345	354.004	329.519	366.632
Atp5b	ENSMUSG00000025393	879.011	1576	1139.42	1049.33	1403.19	1520.92	1516.66	1419.58	1418.03	1185.89	1415.23	1104.73	1536.4	1491.23	1609.61	1384.04	1402.07	1601.56	1453.45	1540.02	1406.75	1512.29	1229.81	1463.27
Atp5c1	ENSMUSG00000025781	212.906	530.246	322.812	233.216	391.508	440.108	466.867	256.35	266.092	343.113	243.34	245.003	280.94	278.939	324.369	285.941	276.383	337.283	281.19	268.925	281.364	288.559	168.034	256.871
Atp5d	ENSMUSG00000003072	409.929	305.171	398.549	374.866	375.68	376.279	336.234	547.873	433.125	423.687	452.048	413.687	520.402	453.173	462.352	451.587	512.909	396.096	430.186	415.668	465.634	486.977	477.738	386.762
Atp5e	ENSMUSG00000016252	282.442	380.032	271.369	198.031	311.79	362.208	402.619	452.318	365.771	313.867	279.497	282.71	397.734	252.372	385.402	360.586	359.741	363.599	254.83	283.972	435.43	307.748	298.681	208.547
Atp5f1	ENSMUSG00000000563	59.016	127.225	86.4856	75.768	93.2775	178.182	147.572	76.48	88.1597	144.993	120.484	100.111	100.259	136.337	134.807	139.057	126.463	105.337	122.936	107.649	125.038	90.4714	125.532	83.5262
Atp5g1	ENSMUSG00000006057	927.813	1614.11	1320	1061.89	1425.95	1629.65	1529.37	1582.37	1041.58	1725.33	1030.89	1066.07	1456.43	1389.11	1455.26	1279.36	1484.56	1301.88	1361.17	1114.2	1341.63	1413.34	1380.04	1096.74
Atp5g2	ENSMUSG00000062683	283.057	534.412	431.303	348.704	433.923	493.813	509.554	422.596	287.685	476.808	321.944	349.717	366.866	382.317	456.181	398.577	416.181	471.391	416.437	320.13	363.917	399.062	361.296	288.875
Atp5g3	ENSMUSG00000018770	1006.48	1146.77	1012.07	963.098	1073.87	1098.51	1137.27	1024.65	1029.14	1211.56	1032.91	869.747	1070.67	954.234	1113.65	1141.75	1092.98	920.874	1074.96	888.016	1113.08	1008.53	998.062	917.46
Atp5h	ENSMUSG00000034566	119.696	183.707	152.844	91.8693	154.73	183.905	237.52	115.378	134.888	173.57	103.831	109.227	160.177	141.615	212.201	166.482	168.044	137.347	149.695	129.87	152.354	121.887	143.784	105.472
Atp5j	ENSMUSG00000022890	235.74	339.01	311.693	187.037	216.312	201.853	373.251	238.943	290.12	362.785	272.16	220.729	235.94	294.531	262.238	330.829	331.652	267.19	281.762	318.168	300.713	191.848	270.047	229.434
Atp5j2	ENSMUSG00000038690	400.236	478.166	288.888	257.203	432.773	505.638	469.741	331.311	288.792	320.912	393.261	364.854	315.966	377.875	424.623	303.488	483.901	403.528	298.47	386.142	316.545	316.375	409.951	343.509
Atp5k	ENSMUSG00000050856	126.445	209.524	191.065	100.191	190.43	195.18	218.291	178.631	125.589	202.285	97.32	132.192	174.957	129.437	132.598	156.807	164.478	168.036	155.353	126.42	154.325	131.897	132.069	101.766
Atp5k-ps2	ENSMUSG00000081700	6.54321	12.1065	10.9194	6.03185	13.3862	14.8127	13.5158	13.8196	5.82969	11.9549	10.9096	5.11018	9.65499	8.00985	8.15343	10.7062	11.8313	10.4786	6.01215	6.39963	12.6067	9.83347	8.87412	7.99843
Atp5l	ENSMUSG00000038717	239.844	259.715	259.894	229.392	242.153	266.546	251.666	291.035	275.24	330.685	261.993	221.255	335.033	268.433	302.384	314.825	324.812	251.781	291.029	254.529	338.063	294.298	287.014	235.489
Atp5l2-ps	ENSMUSG00000084168	53.4464	61.935	57.5514	51.8453	56.5968	61.6922	62.7989	66.1777	58.7178	74.7113	50.8098	49.9412	72.4183	55.9586	60.81	67.737	70.739	55.8231	66.9028	56.5579	68.5934	63.9875	63.5082	48.9066
Atp5l-ps1	ENSMUSG00000072460	15.3832	19.693	17.1449	10.3667	21.5006	17.0726	18.5907	18.585	16.4135	20.2404	15.4488	15.402	28.4283	20.0778	18.3153	21.5657	20.0728	17.6166	20.9705	14.6578	21.1814	17.8358	18.9236	15.2574
Atp5l-ps2	ENSMUSG00000080823	1.769	1.9547	2.14668	1.34573	1.20641	3.39905	2.1003	2.83569	1.25556	1.59411	2.09171	1.45067	2.81251	1.54545	1.3181	1.73608	1.53582	1.76299	1.5536	1.38918	1.5709	1.41332	1.5113	1.44708
Atp5md	ENSMUSG00000071528	258.675	600.809	444.455	219.796	431.031	583.727	691.04	326.155	276.445	481.568	258.962	240.65	352.432	327.328	409.891	335.205	335.026	346.379	331.536	282.912	322.127	274.422	253.222	220.141
Atp5mpl	ENSMUSG00000021290	584.585	606.438	617.814	563.594	602.386	587.331	615.136	568.056	588.84	795.266	640.194	522.691	744.434	563.804	708.788	721.099	679.605	544.257	659.9	577.298	690.354	660.359	637.817	542.882
Atp5o	ENSMUSG00000022956	197.53	350.108	217.948	182.364	201.281	339.219	273.482	272.146	196.602	270.866	235.201	188.824	241.831	203.224	328.041	225.677	237.102	287.503	274.721	202.067	259.202	177.907	205.706	171.889
Atp6ap1	ENSMUSG00000019087	28.9503	29.6165	25.475	27.5003	43.2236	27.5297	28.8248	20.3948	47.7557	25.8958	35.2935	22.4118	37.0465	25.67	59.7238	37.5736	39.5577	35.2176	24.9401	31.6664	44.0494	26.6155	25.8005	42.9259
Atp6ap1l	ENSMUSG00000078958	1.49889	0.50256	2.80107	2.26251	1.55762	1.41098	0.794551	2.75323	4.96199	2.03213	3.48269	3.37609	1.74495	1.04068	1.70982	2.91822	1.32131	2.4593	1.54905	2.46034	2.4198	2.79949	2.81055	2.68048
Atp6ap2	ENSMUSG00000031007	115.271	79.2539	101.009	139.972	113.025	76.133	73.8111	92.1461	122.872	127.248	181.073	127.592	170.831	132.798	145.467	157.877	152.408	95.8105	142.701	139.844	173.834	157.075	165.575	164.47
Atp6v0a1	ENSMUSG00000019302	38.5935	15.4598	19.2086	29.5946	20.3687	14.4802	14.9935	17.2255	25.1922	17.2647	24.3182	22.6816	22.4637	20.43	20.9678	27.5823	19.4215	18.7181	20.8752	26.6728	25.8076	23.1425	23.0958	27.1638
Atp6v0a2	ENSMUSG00000038023	14.6492	11.5907	13.7156	16.7942	13.5885	10.5854	10.3541	14.6911	13.4533	12.4027	13.0925	14.967	10.7533	9.74649	14.6948	12.8332	13.2824	10.1314	13.2593	16.189	14.8599	15.6271	13.7119	18.9647
Atp6v0a4	ENSMUSG00000038600	2.80136	1.73498	1.57778	1.12517	0.525371	1.77456	1.47551	1.45261	2.58694	1.58527	3.44003	2.4043	2.0203	3.50131	1.21029	1.29692	1.24839	2.1421	2.45269	1.76255	3.39447	3.08377	2.76042	5.54156
Atp6v0b	ENSMUSG00000033379	182.614	161.305	164.6	198.046	166.972	181.998	117.196	234.203	195.896	204.953	258.541	229.695	312.589	200.728	222.977	296.898	270.696	203.791	250.18	232.628	317.627	291.189	256.054	143.363
Atp6v0c	ENSMUSG00000024121	50.3226	85.3027	82.2444	46.834	57.2305	110.722	54.5045	54.075	118.807	54.7448	68.9381	52.2051	69.524	58.3453	69.3368	138.682	116.73	51.6024	56.6361	61.1937	122.809	120.368	66.1008	59.9744
Atp6v0c-ps2	ENSMUSG00000080242	23.2692	22.989	22.4961	20.4726	26.0806	25.1656	22.799	22.699	27.3106	19.7238	24.3928	24.1785	33.6587	22.73	34.1939	29.7359	30.3563	24.9635	23.3986	27.7118	30.447	28.2478	26.4092	21.0887
Atp6v0d1	ENSMUSG00000013160	85.347	56.7291	75.0285	90.5075	61.4094	57.6217	64.0583	77.1364	72.2636	58.7144	79.5748	96.9561	60.5337	74.2414	61.6976	71.4905	69.2609	66.4351	66.395	79.7972	75.223	70.0477	77.8879	84.386
Atp6v0e	ENSMUSG00000015575	31.1093	27.3507	29.333	37.1357	25.7227	26.5175	47.3982	21.9802	34.6512	30.5734	27.3966	30.2211	31.3558	48.47	52.776	53.5805	31.8457	24.6782	44.5952	30.4333	52.1407	27.5439	37.6788	41.7861
Atp6v0e2	ENSMUSG00000039347	10.0519	12.168	11.2726	10.5059	11.9588	14.1289	11.9906	13.8192	14.5614	14.0986	12.5358	12.6119	17.3405	15.2253	19.4247	22.0918	12.9766	12.8422	14.2862	14.0693	11.9615	14.2278	11.3274	11.7889
Atp6v1a	ENSMUSG00000052459	18.5146	22.2253	25.7424	18.2571	26.2924	25.2144	26.1115	20.5288	26.0038	21.4965	20.0427	21.4664	25.6263	28.8574	29.3448	20.1576	21.4488	25.6403	19.9339	24.362	25.6882	24.8637	21.2901	30.2691
Atp6v1b2	ENSMUSG00000006273	191.698	303.644	195.593	222.287	268.273	266.643	299.658	228.822	241.162	222.86	254.046	205.806	251.787	229.276	234.739	214.559	235.17	244.807	228.128	236.747	247.747	247.687	226.852	261.54
Atp6v1c1	ENSMUSG00000022295	81.5994	77.4568	73.8419	78.1532	83.8808	78.7233	85.3738	73.6757	110.387	85.8046	119.455	86.0366	98.7581	87.2448	103.534	90.1579	98.0254	82.0797	98.0992	89.0318	110.26	99.4778	100.731	108.656
Atp6v1c2	ENSMUSG00000020566	29.5577	9.66958	12.9228	20.673	14.2498	8.85913	8.55986	18.5825	43.5112	17.7911	39.8614	27.338	34.6514	22.3802	25.6605	33.6274	26.6496	19.9933	40.0648	29.1464	37.7925	36.7127	41.1636	39.9324
Atp6v1d	ENSMUSG00000021114	48.8711	42.1645	36.1671	36.0299	34.3753	32.3047	37.0132	44.23	52.8707	37.0876	59.3662	42.0114	45.9701	41.6469	51.4384	46.815	47.5333	36.5173	45.5905	35.7227	51.6287	47.2229	43.9926	50.3569
Atp6v1e1	ENSMUSG00000019210	262.701	215.86	226.212	290.218	235.328	198.426	191.599	237.511	300.909	239.04	311.796	225.229	296.067	251.501	259.478	276.35	279.275	236.552	284.513	241.848	339.877	296.427	282.018	254.306
Atp6v1f	ENSMUSG00000004285	643.21	547.518	598.598	660.449	670.241	623.212	524.029	850.222	637.591	775.473	648.294	580.682	912.052	635.794	727.145	756.389	855.045	651.768	775.829	622.133	822.788	791.793	743.263	639.185
Atp6v1g1	ENSMUSG00000039105	134.892	186.303	141.977	138.028	148.432	154.117	171.425	144.55	160.369	176.978	164.136	137.1	195.65	171.545	188.066	176.144	186.176	144.819	161.041	156.485	209.811	161.379	184.616	147.747
Atp6v1h	ENSMUSG00000033793	187.111	168.07	150.995	168.345	173.227	139.382	142.174	130.412	203.104	165.962	208.539	172.474	167.876	204.275	194.508	205.956	190.416	164.311	200.867	212.039	189.064	181.594	200.549	217.041
Atp7a	ENSMUSG00000033792	5.10013	6.8874	4.07603	5.14295	5.62757	4.24482	3.7633	4.49023	5.32516	2.84328	6.52062	5.36215	6.35226	4.88142	5.54251	3.51372	3.68522	4.48768	4.05289	7.72075	3.29266	5.77786	5.33969	8.53936
Atp7b	ENSMUSG00000006567	8.85284	3.85321	6.51207	9.91907	7.11385	4.82806	3.85127	7.37117	9.00559	5.49176	10.6861	10.2384	10.1648	8.8637	7.44774	8.80126	6.65993	7.35091	7.49392	10.0229	7.00983	7.85046	9.43509	11.3853
Atp8a1	ENSMUSG00000037685	9.56527	9.74443	16.2189	7.36744	8.92184	11.742	10.0332	6.84656	15.8115	8.66162	8.45837	11.6016	6.76113	7.54721	7.54195	7.01881	6.04293	6.68466	6.96787	9.2564	8.96201	10.941	10.8342	9.75001
Atp8a2	ENSMUSG00000021983	9.47393	1.66501	3.42419	7.64984	4.6822	4.65254	3.25401	6.01234	7.35014	3.87062	9.22677	7.86968	7.66395	6.80489	5.69748	8.24916	5.59731	5.4999	6.79961	8.15062	7.14943	6.52769	6.71027	10.6163
Atp8b2	ENSMUSG00000060671	16.0623	43.1242	24.3081	12.2876	30.4452	32.0461	33.4332	17.7723	9.10456	17.0948	12.4983	12.6871	13.3456	20.8913	12.9141	13.6038	10.4983	25.2961	9.29934	17.2987	8.01943	14.5594	12.0306	14.9668
Atp8b3	ENSMUSG00000003341	1.28818	0.414678	0.879265	1.13825	0.646873	0.935559	0.423687	1.63937	1.90549	1.04246	1.42239	0.831997	1.33978	0.947503	1.39091	1.25723	1.23572	1.12026	0.766789	1.03912	1.44794	1.19626	1.61881	0.882667
Atp8b4	ENSMUSG00000060131	3.42194	3.59334	3.35305	4.83248	4.89208	2.95612	2.74803	3.258	5.8251	2.50562	6.92529	5.15759	5.41802	5.33859	3.76831	4.15437	3.3258	5.6861	3.98149	5.64426	5.20564	4.70342	5.04605	7.16121
Atp8b5	ENSMUSG00000028457	7.82729	8.04924	9.50111	7.67583	8.38599	8.15681	7.90162	5.4856	9.6663	7.67062	9.70378	11.5579	6.5873	8.26802	8.65112	8.38486	9.6908	8.49052	9.22073	7.59446	9.06289	9.18949	6.90693	10.3837
Atp9a	ENSMUSG00000027546	35.0975	20.9532	24.8748	33.5595	22.3662	22.6945	22.9202	34.1175	51.0428	19.2644	47.2267	30.5465	29.2663	23.5857	28.3732	29.8083	28.3477	23.6058	28.8815	28.6836	31.1529	30.8364	33.9246	38.474
Atp9b	ENSMUSG00000024566	16.3249	18.8894	18.6268	15.4338	22.7982	16.1361	16.9732	18.4491	20.5233	13.4634	18.8518	16.1438	19.3364	24.8812	19.6839	19.4296	19.5502	18.028	14.4522	22.7732	12.9805	18.3781	15.7136	19.957
Atpaf1	ENSMUSG00000028710	21.7296	35.9787	27.0759	28.8315	9.10862	29.9025	32.2251	24.0232	30.4691	31.198	31.9597	26.556	28.2914	32.9195	30.2309	31.291	9.37417	10.6012	36.2547	33.4885	32.3002	34.2331	31.796	31.6364
Atpaf2	ENSMUSG00000042709	17.2912	17.8919	19.4466	19.3725	17.8329	22.2233	21.4857	16.3929	23.1632	18.793	21.8345	17.5614	25.8532	20.326	20.4017	24.8062	17.3966	15.5873	17.222	17.5468	21.7925	21.062	17.4214	18.4854
Atpif1	ENSMUSG00000054428	459.252	710.902	670.262	487.137	668.803	732.711	723.897	723.307	444.393	764.045	442.243	458.452	636.308	575.451	673.948	592.849	659.515	600.883	637.363	494.484	558.223	586.649	560.539	419.111
Atpsckmt	ENSMUSG00000039065	4.34072	10.6312	8.18538	4.74423	4.94901	8.36704	10.3671	8.18074	4.76457	5.26566	3.99777	4.12586	5.69146	5.52163	10.0608	7.49079	6.45846	7.84864	7.83927	5.48341	5.74165	6.59367	5.92308	7.07316
Atr	ENSMUSG00000032409	34.093	35.7699	35.6582	33.4605	38.461	39.5134	44.2252	47.1369	36.2388	31.0175	39.81	38.3116	36.7131	44.2212	28.2085	28.6188	28.2683	41.2091	32.4704	43.478	31.4037	34.2398	37.5235	48.7405
Atraid	ENSMUSG00000013622	41.9781	44.2828	41.3594	55.2746	42.5242	26.5007	35.3371	26.7839	32.0164	31.7624	44.8216	47.9025	47.3103	39.7012	46.548	31.4809	34.7198	27.9333	26.2091	27.4856	49.2258	35.8219	43.9346	35.0155
Atrip	ENSMUSG00000025646	14.7931	9.69725	11.2059	9.24484	13.6706	16.0756	14.9506	15.9984	16.2138	11.3693	9.9186	11.5396	12.4134	11.4595	9.21222	16.1927	10.2616	10.7682	11.6485	12.0239	8.71627	11.6623	9.92348	12.9722
Atrn	ENSMUSG00000027312	21.4467	17.3176	16.1224	19.2759	13.6709	12.2374	12.4526	13.4123	22.401	11.9242	28.2227	20.1955	11.2261	19.6637	13.9261	17.9681	18.7316	21.9089	18.6863	19.7637	16.8315	16.1237	15.9866	31.0143
Atrnl1	ENSMUSG00000054843	2.9829	2.09507	2.5975	2.86237	2.52135	2.11814	1.82913	1.36489	2.37353	2.12217	2.51767	2.2519	1.12422	2.47235	1.68731	1.81182	2.51709	2.25429	1.75523	2.19344	1.7439	1.35968	1.22892	3.57869
Atrx	ENSMUSG00000031229	33.4495	60.7101	36.8403	35.5456	35.6255	36.4038	38.4593	58.7193	34.1043	49.9501	44.8485	46.52	38.9354	40.0128	54.0886	37.4339	43.1741	42.8886	32.6837	33.3819	33.1684	31.4624	29.8843	45.6176
Atxn10	ENSMUSG00000016541	99.4698	114.143	104.607	97.6349	105.685	119.34	131.994	78.5584	117.593	108.494	112.925	102.016	130.413	105.337	115.476	118.911	104.781	102.975	95.5846	119.986	129.881	114.904	118.813	106.07
Atxn1l	ENSMUSG00000069895	2.60809	2.37432	2.71261	3.30998	2.80713	2.41912	3.01409	2.42741	1.88323	1.84638	2.29128	2.8953	1.50544	2.71522	1.48505	2.34793	2.36234	2.29847	1.51797	2.81356	1.9509	2.24318	2.10937	3.01414
Atxn2	ENSMUSG00000042605	57.8132	51.4632	48.0693	51.23	41.655	45.728	48.3211	42.6542	47.0757	37.4046	48.8249	50.549	43.7804	45.3937	38.9215	48.0459	41.9594	51.3012	38.7623	46.8601	46.916	54.351	41.9504	47.0664
Atxn2l	ENSMUSG00000032637	84.2517	81.677	70.4363	95.965	89.4675	85.9553	79.9926	76.6284	64.6313	64.6522	80.8349	80.5905	38.204	93.5391	61.6381	64.5269	58.8177	83.5838	63.0122	84.516	44.7001	47.9021	62.1863	97.5454
Atxn3	ENSMUSG00000021189	9.99383	11.4937	13.1789	9.15257	10.6687	12.2068	9.43634	12.7305	13.4369	10.6531	9.79104	11.1329	8.9962	11.1832	18.5982	11.0511	8.08242	11.1447	9.67715	17.6197	16.883	9.27685	15.3223	10.0274
Atxn7	ENSMUSG00000021738	4.68832	3.05319	3.99428	3.99133	3.94628	4.63377	3.35502	3.31447	3.02817	4.36644	4.83418	6.22594	5.11413	6.91127	3.89915	3.60461	4.21631	6.00429	4.54697	4.49195	4.72153	3.86464	6.21378	7.67668
Atxn7l1	ENSMUSG00000020564	6.6118	2.11434	3.34589	5.00099	2.86668	1.30505	1.96835	3.40558	5.38948	1.39006	7.70111	4.38875	5.13054	5.01342	4.60727	6.04366	5.74282	3.00309	4.20418	4.65668	4.83346	3.973	4.61359	7.30166
Atxn7l2	ENSMUSG00000048997	90.3816	23.9919	38.7428	65.7555	41.8706	29.9909	25.0197	79.2844	122.123	44.7454	110.767	80.4227	71.3924	67.7866	61.9909	84.6221	58.2633	59.7973	75.1271	88.4356	77.0375	62.7402	92.9958	110.411
Atxn7l3	ENSMUSG00000059995	5.97444	6.08164	5.22085	5.817	4.40062	6.09015	6.82383	5.91909	3.01531	3.2724	3.42154	4.96347	2.9787	3.52517	2.78514	4.50937	2.86135	4.33352	2.68758	3.51555	2.89245	3.08741	1.73734	3.82798
Atxn7l3b	ENSMUSG00000074748	14.4407	23.6755	18.8675	13.1976	16.9299	19.6928	24.9074	16.1287	14.1804	14.199	13.9908	11.3102	15.7369	15.7851	16.4864	18.141	13.5034	14.745	13.7814	15.1025	14.3577	14.9208	14.375	12.3776
AU015836	ENSMUSG00000081044	2.50055	0.078226	3.25971	2.40278	0.661685	1.44516	0.770344	0.355302	1.81113	0.204844	2.5008	1.40369	0.411448	0.697637	0.416907	1.06533	0.571444	0.399857	0.544376	0.457672	0.847023	1.02993	2.08717	0.536695
AU018091	ENSMUSG00000054753	3.68538	2.95331	3.7278	2.0887	4.034	2.46579	4.4708	3.15275	1.06434	4.17188	3.88304	3.87428	3.69855	5.15327	4.50936	3.36372	4.00095	4.06273	1.37478	3.50833	3.06402	5.0357	3.13662	4.914
AU020206	ENSMUSG00000097415	11.4849	19.804	17.5032	14.318	17.4877	18.8947	20.6519	15.3743	11.1794	15.87	13.6035	19.4135	13.4063	15.5981	14.375	16.143	12.8927	16.6074	13.5497	11.1735	14.1194	16.064	15.7466	14.5716
AU022252	ENSMUSG00000078584	8.14218	6.45629	6.34342	6.8283	8.50029	9.04322	6.78065	8.263	7.92909	3.22726	11.4762	8.32773	8.47643	7.86965	7.07878	8.13492	7.81974	6.80188	5.77009	8.12832	7.86506	7.68397	6.56265	10.4989
AU022751	ENSMUSG00000073294	24.6012	37.5533	23.9573	30.3105	35.7785	32.8806	45.4995	19.8808	28.5885	34.0671	28.9552	23.649	34.4079	33.4545	42.4885	33.0071	29.8101	33.3991	30.1527	33.3392	31.5471	34.2233	33.4381	27.9861
AU040320	ENSMUSG00000028830	9.5145	7.0579	6.41655	9.45112	7.14643	8.56316	6.91168	7.52432	10.1987	6.41032	10.4548	10.27	10.0805	9.82074	7.59706	7.70308	8.64844	8.63694	8.31287	11.1972	8.93186	8.85938	6.20488	11.695
AU041133	ENSMUSG00000078435	3.49814	2.80626	3.27881	4.72069	4.58976	2.78767	2.90939	2.90192	6.0303	4.17946	4.5973	5.39028	4.40063	3.41598	7.3203	4.72158	6.42111	4.89074	6.13081	5.8296	6.36861	4.78288	6.85172	5.50736
Auh	ENSMUSG00000021460	56.1538	29.1591	34.375	47.1521	38.3273	31.5044	24.2008	40.672	49.6491	37.1842	59.6165	40.0529	59.2138	45.3827	42.1839	61.822	48.0819	38.403	55.349	41.9231	56.1213	49.0347	63.3398	55.8959
Aunip	ENSMUSG00000078521	54.6885	29.4455	41.9525	45.9592	38.4956	30.4164	29.263	57.4288	50.6968	39.7434	54.0502	43.3872	51.7358	38.9479	46.5331	47.3721	45.0506	40.974	48.8568	44.5831	60.0111	49.8029	51.9176	47.7582
Aup1	ENSMUSG00000068328	22.0589	21.4365	25.2126	28.5279	30.4487	23.5533	33.5466	28.7816	33.8318	21.4652	37.1324	26.6172	28.1214	29.2687	34.694	35.8464	28.4555	22.203	21.7101	21.2592	33.0575	22.5803	31.7086	26.457
Aurka	ENSMUSG00000027496	78.0325	96.9584	76.7908	81.3865	92.0944	112.781	106.116	94.5757	72.847	72.86	70.1742	62.9775	75.8403	77.6913	77.7439	72.6797	71.403	78.3088	78.4733	75.1474	72.894	74.2534	68.844	74.5854
Aurkaip1	ENSMUSG00000065990	103.274	69.4563	76.6486	101.164	62.191	77.0162	120.732	73.6368	53.0257	139	42.8985	49.8904	141.344	55.113	93.2057	133.395	64.2092	113.274	73.9961	52.7149	83.5662	59.4269	66.9538	62.2738
Aurkb	ENSMUSG00000020897	10.3558	36.2339	19.9194	8.95005	22.2936	34.8868	33.211	12.8901	12.2131	16.529	12.1087	10.7993	12.9206	13.3316	16.781	11.9125	8.38166	17.3823	12.1225	10.6208	12.1346	13.0732	12.2569	10.8801
Aurkc	ENSMUSG00000070837	4.77506	5.92395	7.72031	5.84576	5.47753	6.04832	5.18729	5.26314	9.71573	9.20732	10.2316	6.12968	10.5518	7.57635	6.49532	9.19687	9.23119	4.54749	8.62453	7.46655	9.83683	6.53701	5.63279	8.49855
Auts2	ENSMUSG00000029673	49.3087	34.8276	33.4743	49.3896	30.7396	35.8283	34.2251	42.7535	39.9362	25.0842	61.1314	48.863	30.8222	40.9859	37.3787	31.4803	34.9606	40.1865	32.7679	36.3687	35.9367	34.6397	37.012	65.328
AV039307	ENSMUSG00000087519	2.47088	0.632375	1.15031	1.06214	0.649371	0.664458	0.988416	0.678372	1.56147	0.651603	1.1046	1.6991	1.47995	1.27667	2.08741	1.38967	1.66127	1.20612	2.00444	1.48363	2.12222	2.16906	0.770745	2.86284
AV099323	ENSMUSG00000087377	3.9321	3.79147	5.77572	2.94931	4.47923	7.06473	3.66783	3.98012	4.48245	6.86991	3.67185	6.41145	6.52939	4.91697	4.93119	5.18376	5.90621	5.07536	5.39551	5.42198	5.91552	5.99181	4.39292	4.38615
AV205837	ENSMUSG00000116973	0.618359	0.723203	1.48938	1.67129	2.9062	1.26273	0.86328	1.56751	3.71828	1.57142	1.3258	2.27607	0.996899	1.48991	2.45173	2.35892	0.909761	1.15024	1.31472	1.29907	1.8612	1.97345	1.65517	1.77423
AV320801	ENSMUSG00000054994	7.29457	11.1621	9.86202	8.00731	11.0582	10.7798	11.8691	5.40078	7.16492	8.68318	9.02195	9.31184	8.2614	8.74278	6.37189	7.13881	7.52476	7.74244	7.41785	7.90997	7.35546	6.4593	7.73774	9.66251
AV356131	ENSMUSG00000108461	10.1971	3.01677	7.02545	9.42329	6.82861	3.88483	4.55837	12.4487	11.2585	5.69531	9.2666	8.57562	10.6255	7.59333	5.68672	7.95601	9.86146	6.84784	9.43278	5.68371	11.2024	9.66299	9.47443	7.81082
Aven	ENSMUSG00000003604	8.50458	6.17658	5.76494	6.88757	4.45054	3.84112	4.5774	6.15425	5.72827	8.09377	5.87329	11.5878	4.31049	7.00033	4.13015	5.19107	8.30106	9.47655	5.92924	6.04565	7.35196	6.54229	4.73414	10.5798
Avil	ENSMUSG00000025432	5.50546	0.687008	2.66393	4.01326	1.72471	1.14456	0.485702	3.19483	7.95593	0.84465	6.16004	4.17692	3.39457	1.93177	2.62341	2.1805	3.02143	2.26688	4.21724	2.23501	3.59123	3.71786	6.07075	5.26279
Avl9	ENSMUSG00000029787	8.36772	7.17992	8.19079	6.46053	6.42978	7.20304	9.12481	6.49388	9.26212	8.47489	9.29331	6.88009	8.87933	6.64897	5.94338	6.74905	9.44534	6.49645	7.25846	7.03797	6.85651	6.56839	6.9184	10.9858
Avpi1	ENSMUSG00000018821	42.4346	41.2943	47.5253	42.7929	44.2283	53.7475	46.9777	50.8603	43.2807	51.558	40.2372	36.9337	58.7656	47.8133	56.5785	56.492	56.3517	42.3002	50.1739	43.478	49.0168	46.4932	40.7128	38.3902
AW146154	ENSMUSG00000074166	7.09383	5.50084	6.93616	5.97767	8.18293	8.57458	7.96631	6.19228	9.10337	8.08293	7.87324	7.61525	6.75285	5.91417	8.67383	7.72827	6.65783	10.4152	5.98512	5.21742	7.87124	7.73581	8.76041	6.13576
AW209491	ENSMUSG00000039182	3.51754	10.7092	7.91303	3.64854	8.39563	12.483	12.9171	6.19322	5.29849	8.93981	5.66469	5.50269	7.30003	8.10893	7.90773	5.28502	7.93476	7.71693	7.61548	7.3195	5.0136	6.05473	7.34771	5.86965
AW549877	ENSMUSG00000041935	14.121	15.4039	14.9919	14.0668	14.6917	13.8945	14.216	11.4061	13.5385	12.4544	15.9323	13.8281	13.8386	15.3043	16.3772	15.0069	13.413	14.2432	12.9118	13.9101	12.6097	14.9467	14.2523	16.114
AW551984	ENSMUSG00000038112	3.10524	1.09891	1.18495	2.01613	1.92309	1.61006	1.7411	3.38718	5.01996	2.86203	4.89672	3.28164	2.62144	2.02905	3.62815	2.01034	2.82	2.28213	4.16898	3.053	3.5987	3.06562	4.99017	3.13002
AW554918	ENSMUSG00000033632	20.5685	13.6687	15.743	17.3424	15.8128	15.6383	14.0486	21.4373	35.7225	25.8819	30.1044	27.5319	25.6277	19.0631	25.3143	22.0623	23.078	29.334	39.4415	22.3729	30.1624	34.7804	37.6896	30.3684
Axdnd1	ENSMUSG00000026601	5.66651	1.48319	2.79446	3.73895	4.19464	2.22166	1.64789	2.84755	6.34197	3.63542	8.11313	6.67524	3.6799	2.83045	3.67422	2.53994	4.08184	4.23895	4.48311	1.7155	8.39248	8.10749	7.83662	6.73234
Axin1	ENSMUSG00000024182	12.2153	12.5688	12.7317	14.2314	12.7549	11.5688	13.6908	9.25193	9.51284	10.6779	13.8962	12.2106	10.9976	10.8895	9.28136	13.4056	11.5512	10.1919	11.6612	9.82608	12.7074	12.6039	13.5348	12.8372
Axin2	ENSMUSG00000000142	2.7939	3.48631	2.75122	4.03255	2.07195	3.40991	4.17935	2.72014	1.90216	2.21197	4.34032	3.32471	2.46865	2.37256	1.67978	2.16104	1.49813	2.13642	1.70365	2.58828	3.92822	3.30002	2.51077	2.63104
Axl	ENSMUSG00000002602	13.9659	5.01204	10.973	12.0433	9.1541	7.01835	7.34265	6.22102	13.9141	7.85182	14.1452	11.5952	10.7367	11.0731	9.91946	12.1312	10.1922	6.6322	6.757	11.7897	9.02965	10.1693	14.5708	12.1868
AY074887	ENSMUSG00000044820	2.59884	1.2722	2.62991	1.10974	1.3306	2.42988	2.23993	3.22655	2.57549	1.37837	2.70911	3.64637	1.14377	1.48346	1.93453	2.16511	0.800458	1.76003	1.11037	0.945787	1.43826	1.87605	2.17587	2.52439
Azi2	ENSMUSG00000039285	45.5224	39.2321	40.3868	45.7386	42.5986	41.4471	44.8303	46.9835	52.8272	51.2622	50.5432	75.6931	57.8463	55.0063	83.8078	44.9003	82.7524	66.0428	58.3595	72.3622	54.8463	88.4148	62.8598	72.5445
Azin1	ENSMUSG00000037458	25.7064	45.4604	26.9553	28.6801	31.8376	24.8556	42.5442	20.0842	19.793	28.4812	34.0762	24.296	33.732	31.5897	33.556	22.9395	22.2487	24.7273	25.3699	27.9327	33.7017	22.3988	22.3431	28.1165
[truncated: 17,368 more rows]

## Sheet: Quick_Calc
Gene_Name	Gene_ID	TPM_DEF.1	TPM_DEF.2	TPM_DEF.3	TPM_DEF.4	TPM_DEF.5	TPM_DEF.6	TPM_DEF.7	TPM_DEF.8	TPM_HET.1	TPM_HET.2	TPM_HET.3	TPM_HET.4	TPM_HET.5	TPM_HET.6	TPM_HET.7	TPM_HET.8	TPM_HET.9	TPM_WT.1	TPM_WT.2	TPM_WT.3	TPM_WT.4	TPM_WT.5	TPM_WT.6	TPM_WT.7
[truncated: 5 more rows]

[truncated: 1 more sheets: DESeq2_Output]
